# Supplementary material for: Probing the Dynamics of Streptococcus pyogenes Cas9 Endonuclease Bound to the sgRNA Complex Using Hydrogen-Deuterium Exchange Mass Spectrometry
Source: Int J Mol Sci. 2022 Jan 20;23(3):1129. doi: 10.3390/ijms23031129 (PMC8834707; doi:10.3390/ijms23031129)
Supplement: Supplementary file 1 [file ijms-23-01129-s001.zip]

Archive with 5 entries (5 files):
- Figure S4.tif
- Figure S5.tif
- ijms-1522751_Supplementary_materials.pptx
- Session S1_4cmq_vs_4zt0-RNA_peptides.cxs
- Session S1_4cmq_vs_4zt0-RNA_peptides.py
