# Supplementary material for: Probing the Dynamics of Streptococcus pyogenes Cas9 Endonuclease Bound to the sgRNA Complex Using Hydrogen-Deuterium Exchange Mass Spectrometry
Source: Int J Mol Sci. 2022 Jan 20;23(3):1129. doi: 10.3390/ijms23031129 (PMC8834707; doi:10.3390/ijms23031129)
Supplement: Supplementary file 1 [file ijms-23-01129-s001.zip › Session S1_4cmq_vs_4zt0-RNA_peptides.py]

import cPickle, base64
try:
	from SimpleSession.versions.v65 import beginRestore,\
	    registerAfterModelsCB, reportRestoreError, checkVersion
except ImportError:
	from chimera import UserError
	raise UserError('Cannot open session that was saved in a'
	    ' newer version of Chimera; update your version')
checkVersion([1, 15, 42258])
import chimera
from chimera import replyobj
replyobj.status('Restoring session...', \
    blankAfter=0)
replyobj.status('Beginning session restore...', \
    blankAfter=0, secondary=True)
beginRestore()

def restoreCoreModels():
	from SimpleSession.versions.v65 import init, restoreViewer, \
	     restoreMolecules, restoreColors, restoreSurfaces, \
	     restoreVRML, restorePseudoBondGroups, restoreModelAssociations
	molInfo = cPickle.loads(base64.b64decode('gAJ9cQEoVRFyaWJib25JbnNpZGVDb2xvcnECSwJOfYdVCWJhbGxTY2FsZXEDSwJHP9AAAAAAAAB9h1UJcG9pbnRTaXplcQRLAkc/8AAAAAAAAH2HVQVjb2xvcnEFSwJLAH1xBksBXXEHSwFhc4dVCnJpYmJvblR5cGVxCEsCSwB9h1UKc3RpY2tTY2FsZXEJSwJHP/AAAAAAAAB9h1UMbW1DSUZIZWFkZXJzcQpdcQsoTk5lVQxhcm9tYXRpY01vZGVxDEsCSwF9h1UKdmR3RGVuc2l0eXENSwJHQBQAAAAAAAB9h1UGaGlkZGVucQ5LAol9h1UNYXJvbWF0aWNDb2xvcnEPSwJOfYdVD3JpYmJvblNtb290aGluZ3EQSwJLAH2HVQlhdXRvY2hhaW5xEUsCiH2HVQpwZGJWZXJzaW9ucRJLAksCfYdVCG9wdGlvbmFscRN9cRRVCG9wZW5lZEFzcRWIiUsCKFg7AAAARzpcUHJvamVjdHNcQ2FzOSBwcm9qZWN0XEFydGljbGUgMjAyMVxNb2RlbGxlcl80enQwLVJOQS5wZGJxFlUDUERCcRdOiXRxGH1xGShYNwAAAEc6XFByb2plY3RzXENhczkgcHJvamVjdFxBcnRpY2xlIDIwMjFcTW9kZWxsZXJfNGNtcS5wZGJxGmgXTol0cRtdcRxLAGFzh4dzVQ9sb3dlckNhc2VDaGFpbnNxHUsCiX2HVQlsaW5lV2lkdGhxHksCRz/wAAAAAAAAfYdVD3Jlc2lkdWVMYWJlbFBvc3EfSwJLAH2HVQRuYW1lcSBLAlgVAAAATW9kZWxsZXJfNHp0MC1STkEucGRifXEhWBEAAABNb2RlbGxlcl80Y21xLnBkYl1xIksAYXOHVQ9hcm9tYXRpY0Rpc3BsYXlxI0sCiX2HVQ9yaWJib25TdGlmZm5lc3NxJEsCRz/pmZmZmZmafYdVCnBkYkhlYWRlcnNxJV1xJih9cSd9cShlVQNpZHNxKUsCSwFLAIZ9cSpLAEsAhl1xK0sAYXOHVQ5zdXJmYWNlT3BhY2l0eXEsSwJHv/AAAAAAAAB9h1UQYXJvbWF0aWNMaW5lVHlwZXEtSwJLAn2HVRRyaWJib25IaWRlc01haW5jaGFpbnEuSwKIfYdVB2Rpc3BsYXlxL0sCiH2HdS4='))
	resInfo = cPickle.loads(base64.b64decode('gAJ9cQEoVQZpbnNlcnRxAk39ClUBIH2HVQtmaWxsRGlzcGxheXEDTf0KiX2HVQRuYW1lcQRN/QpYAwAAAExZU31xBShYAwAAAElMRV1xBihLCksOSxhLLkszS1JLWEt5S31LikudS6VLrUu9S8xL1kvlS/VNHQFNLwFNNAFNOwFNRQFNYQFNbgFNewFNfgFNnQFNoQFNqQFNuwFNvgFNwwFN3AFN7wFNJwJNPwJNRwJNWwJNXAJNagJNbgJNewJNngJNoQJNqgJNvAJNxwJN1wJN4AJN5AJN+gJN/AJNEwNNFwNNHgNNQQNNTANNVwNNfwNNmANNogNNqQNNuQNNvwNN1QNN6QNNAQRNCARNFQRNHQRNJARNKgRNMwRNSQRNWQRNYwRNkQRNkwRNngRNrgRNrwRN+ARN+QRN/ARNBAVNGQVNIAVNIQVNNgVNRwVNSwVNUwVNYwVNZwVNcQVNhwVNjAVNqwVNsQVN0gVN1gVN4wVN9gVN/gVNBgZNFgZNJQZNLwZNPgZNTgZNdgZNiAZNjQZNlAZNngZNugZNxwZN1AZN1wZN9gZN+gZNAgdNFAdNFwdNHAdNNQdNSAdNgAdNmAdNoAdNtAdNtQdNwwdNxwdN1AdN9wdN+gdNAwhNFQhNIAhNMAhNOQhNPQhNUwhNVQhNbAhNcAhNdwhNmghNpQhNsAhN2AhN8QhN+whNAglNEglNGAlNLglNQglNWglNYQlNbglNdglNfQlNgwlNjAlNoglNsglNvAlN6glN7AlN9wlNBwpNCApNUQpNUgpNVQpNXQpNcgpNeQpNegpNjwpNoApNpApNrAplWAMAAABHTE5dcQcoS1ZLvkvBS8VL500MAU0cAU0gAU1NAU1YAU1ZAU1lAU10AU2VAU2gAU2tAU3sAU0jAk02Ak2NAk2lAk26Ak3IAk3LAk3PAk3mAk0DA00GA00JA00dA00oA00qA000A009A01PA014A02BA02bA02hA02oA03OA00GBE1GBE1QBE3IBE3pBE3rBE3wBE37BE0cBU1JBU1XBU2vBU0XBk0aBk0eBk1ABk1lBk11Bk15Bk2mBk2xBk2yBk2+Bk3NBk3uBk35Bk0GB01FB018B02PB03mB03+B00TCE0hCE0kCE0oCE0/CE1cCE1fCE1iCE12CE2BCE2DCE2NCE2WCE2oCE3RCE3aCE30CE36CE0BCU0nCU1fCU2fCU2pCU0hCk1CCk1ECk1JCk1UCk11Ck2iCk2wCmVYAQAAAEddcQgoTbUKTbgKTboKTb0KTb8KTcUKTccKTcsKTdEKTdUKTd8KTeAKTeQKTegKTfMKTfkKTfsKZVgDAAAAR0xZXXEJKEsASwtLD0sUSydLNEs7S3tLqUuvS9BL6kvvS/JL+k0eAU1pAU1sAU1wAU1xAU2EAU2bAU2kAU3IAU3NAU3oAU0YAk0hAk1JAk1TAk2VAk2XAk2gAk2nAk2yAk3OAk3QAk3cAk3jAk3zAk0IA00WA00bA002A01kA02NA02OA02WA03lA032A00JBE0iBE0uBE0xBE04BE1SBE1TBE1vBE1wBE2DBE2QBE2lBE28BE3FBE3KBE3iBE0qBU1NBU1ZBU1aBU1kBU1oBU1tBU2ABU2NBU2UBU3UBU0CBk0IBk0pBk1DBk1IBk1LBk1TBk13Bk3CBk3FBk3JBk3KBk3dBk30Bk39Bk0hB00mB01BB01xB016B02iB02sB03uB03wB035B00ACE0LCE0nCE0pCE01CE08CE1MCE1hCE1vCE10CE2PCE29CE3mCE3nCE3vCE0+CU1PCU1iCU17CU2HCU2KCU2RCU2rCU2sCU3ICU3JCU3cCU3pCU3+CU0VCk0eCk0jCk07Ck2DCk2mCk2yCk2zCmVYAwAAAEdMVV1xCihLG0s8Sz9LV0tcS2lLaktvS3BLdUuAS4VLrkvIS8lL4kvrTQcBTToBTUoBTVwBTWABTXUBTXYBTYABTYYBTYcBTY8BTaUBTa4BTbkBTbwBTdkBTdoBTeIBTeMBTfABTfwBTQcCTQ4CTRcCTSICTTkCTUACTUYCTUsCTWUCTWYCTWgCTWwCTXYCTXkCTXwCTX0CTcUCTdUCTe0CTfgCTf0CTQEDTQ4DTRQDTRUDTRkDTSEDTSUDTSwDTT4DTWwDTW0DTYsDTZEDTZ4DTbQDTbsDTdQDTfADTfIDTQUETQcETRwETSMETSsETS8ETTIETU4ETVcETYEETY0ETZUETZoETaIETagETbgETboETcYETcwETd4ETeUETegETe8ETfcETfoETf4ETRsFTR4FTUAFTVAFTZUFTZgFTbAFTbUFTcIFTcMFTcgFTckFTc4FTdkFTd4FTQcGTSEGTSIGTTsGTUQGTWAGTZMGTaMGTbUGTbkGTc4GTc8GTdkGTd8GTeAGTegGTf4GTQcHTRIHTRUHTTIHTTMHTTsHTTwHTUkHTVUHTWAHTWcHTXAHTXsHTZIHTZkHTZ8HTaQHTb4HTb8HTcEHTcUHTc8HTdIHTdUHTdYHTR4ITS4ITUYITVEITVYITVoITWcITW0ITW4ITXIITXoITX4ITYUITZcITcUITcYITeQITeoITfcITQ0JTRQJTS0JTUkJTUsJTV4JTWAJTXUJTXwJTYQJTYgJTYsJTacJTbAJTdoJTeYJTe4JTfMJTfsJTQEKTREKTRMKTR8KTSUKTTcKTT4KTUEKTUgKTVAKTVMKTVcKTXQKTXcKTZkKTakKZVgDAAAAQ1lTXXELKEtTTUECTawFTZoHZVgDAAAAQVNQXXEMKEsFSw1LGksqSzlLYUtiS3FLf0uTS5ZLmUuwS7RLt0u5S9JNBAFNCAFNEAFNEwFNFAFNFQFNFwFNHwFNIwFNLQFNMwFNSQFNTgFNZAFNbwFNgwFNkAFNmQFNrwFNtgFN5gFN9gFNKQJNOgJNQwJNTAJNVwJNXgJNYAJNYwJNaQJNbQJNdwJNhwJNiAJNowJNrAJNsQJNvgJNvwJNxgJN0QJN7AJNOANNPANNQANNRgNNSANNSgNNVANNVQNNWANNYANNZwNNhQNNkwNNqwNNswNNtgNNyANNzANN3QNN9wNN/ANNNgRNOgRNYARNaARNagRNcgRNnwRNrARN5gRN9gRNBwVNCwVNFgVNMwVNNwVNQwVNVAVNWwVNXgVNZgVNcwVNdAVNgwVNkgVNugVNuwVNygVN2AVN7AVN7wVN8gVNCQZNDQZNEAZNEgZNKwZNXQZNYQZNaQZNbAZNbQZNbgZNcAZNeAZNfAZNhgZNjAZNogZNpwZNvQZNyAZN3AZN6QZN8gZNCAdNDwdNPwdNTwdNggdNkwdNnAdNpQdNsAdNtwdNuQdNvAdNwgdNxgdN0AdN4AdN4QdN/AdNBQhNCghNFwhNGAhNHwhNKghNRQhNkQhNlQhNmQhNnwhNoQhNowhNrQhNrghNsQhNuQhNwAhN3ghN7AhNBAlNDAlNDwlNIQlNJQlNNglNUAlNVQlNjwlNkwlNuQlNwQlNwwlNywlN+AlNBQpNPwpNTwpNYApNZApNbwpNjApNkApNnApNrQpNtAplWAMAAABTRVJdcQ0oSwNLCUsSSyBLLUs6S1pLY0trS5RLtkvPS9hL3EveS/hNAQFNDgFNLAFNMgFNQQFNQwFNZgFNcwFNnAFNzwFN2AFN6gFN7QFNAwJNIAJNRAJNSAJNUQJNmgJNpgJNsAJNwAJNzQJN0gJN3QJNDANNHANNRQNNUANNVgNNXwNNZgNNawNNkANNrANNwwNNxwNN8QNNBARNEwRNQwRNVQRNWARNXwRNcwRNeQRNhQRNigRNlwRNmARNtQRNwwRN0QRN2wRN4wRN/QRNAAVNDwVNPQVNSgVNVgVNXAVNYgVNawVNeQVNhgVNkwVNswVNvAVNxAVN7QVNDwZNKAZNMQZNNQZNNwZNUQZNWgZNZwZNhQZNiwZNmgZNnAZNvwZNzAZN9QZNKAdNMQdNQwdNRgdNXAdNeQdNnQdNoQdNqgdN8wdN/wdNCQhNGQhNJghNKwhNNghNZQhNdQhNnghNqQhNrwhNuAhNvwhNxAhN6QhNBQlNHAlNIAlNSglNXQlNbAlNnAlNrglNsQlNuAlNzAlN0glN3glN4wlN8AlN8QlNDgpNHApNKgpNNApNPApNVgpNWQpNaApNlgpNowpNrwplWAMAAABQUk9dcQ4oSx9LeEuIS7NLy0vpS/1NPwFNWwFNfQFNngFNsgFNxAFNyQFN3gFN+gFNAAJNHAJN3gJN9wJNIwNNTgNNagNN7QNNKARNRQRNWwRNawRNdARNnQRNsgRN0ARN5ARNGAVNLAVNeAVN0QVN4QVNDAZNJAZNQgZNVgZNmAZNtAZN1gZN9wZNCwdNHQdNIgdNNwdNUwdNWQdNdQdNNwhNUAhNfAhNpwhNwwhNRglNgQlNnglNtAlNxAlNzQlN9glNCwpNKQpNPQpNcQpNhQplWAMAAABBU05dcQ8oSxFLKEsxS1BLW0t8S7JLtUvES8pLzUvjS+5L80v+TQIBTRgBTSoBTTgBTWgBTY0BTZoBTbcBTc4BTeABTfQBTfgBTfsBTQ0CTS8CTU8CTWQCTWcCTZ8CTbUCTbcCTdkCTfkCTQIDTQsDTSYDTSsDTTUDTUIDTVkDTWIDTWgDTXQDTXsDTYYDTa8DTbUDTdYDTdcDTeEDTRQETRcETSEETS0ETUgETV4ETZwETbsETcsETdUETecETQkFTRIFTR8FTSgFTWoFTYEFTYoFTakFTbQFTdUFTQsGTQ4GTR0GTSMGTSYGTTwGTUcGTUwGTVcGTVsGTXEGTYMGTZEGTcEGTeYGTfMGTRAHTScHTTkHTU0HTVEHTVQHTWYHTYgHTagHTb0HTcAHTfgHTQ4ITRAITTIITVIITVsITWQITX8ITYQITY4ITZsITbIITbsITcEITc0ITdQITd8ITQgJTQ4JTS8JTTAJTToJTW0JTXAJTXoJTYYJTaEJTbcJTfUJTRQKTSQKTS4KTUAKTWIKTWsKTXgKTYEKZVgBAAAAQV1xEChNtgpNuQpNuwpNxApNxgpNygpNzApNzQpNzgpN0ApN0wpN1ApN2ApN2QpN2gpN2wpN3QpN3gpN4wpN6wpN7gpN7wpN9ApN9QpN9gpN9wpN+AplWAEAAABDXXERKE28Ck2+Ck3ICk3SCk3hCk3mCk3nCk3tCk3wCmVYAwAAAFZBTF1xEihLE0sXSx5LJUtgS25LfkuBS5JLuEvAS9FNNwFNVgFNigFNxwFN5AFN5QFN/gFNCwJNEgJNFQJNKAJNMgJNNAJNRQJNSgJNbwJNigJNzAJN6AJN6gJN6wJN7wJN8QJN+wJNJANNOwNNSQNNTQNNWwNNaQNNbgNNbwNNnQNNpgNNvANNvgNNxgNN0gNN4wNN5ANN9ANN+gNN/QNNNARNPgRNQQRNRwRNSgRNTwRNdgRNegRNfARNfQRNgARNiwRNqQRN1ARN7gRNAwVNDQVNQQVNbAVNcAVNdwVNfgVNuQVNxwVN1wVN2gVN6wVNEQZNGQZNKgZNkAZNrwZN4wZNIAdNPQdNPgdNVwdNZAdNawdNbgdNgQdNiwdNjQdNngdNowdNyAdN4wdNJQhNQQhNQwhNRAhNSAhNSghNVAhNfQhNlAhNoghNpghNtAhNwghNxwhNyAhN9ghN/whNFQlNFwlNHwlNKwlNPAlNPQlNTQlNUwlNVglNjQlNlwlNmglNoAlNowlNqAlNzwlN0wlN1QlN1glN2QlN5AlNAgpNLQpNRwpNXApNZgpNmgplWAMAAABUSFJdcRMoSxBLGUspSz1LQUtGS0xLiUuVS8JL/E0RAU05AU08AU1QAU2FAU2XAU3AAU3VAU3bAU3dAU3zAU0KAk0QAk0WAk0uAk0zAk1UAk1xAk1zAk2BAk2UAk2pAk3CAk3nAk0EA00FA00nA01dA02AA02IA02fA02jA02wA03AA03mA00MBE0bBE0eBE0sBE0wBE09BE1NBE1RBE11BE2SBE0lBU0nBU00BU01BU08BU0+BU1FBU1MBU1RBU1pBU1yBU2CBU2WBU2aBU2fBU2lBU3iBU3uBU0bBk1VBk1qBk2SBk2VBk2pBk3eBk3wBk0ZB00uB000B002B01MB01jB01pB01vB02HB02MB02tB03KB03MB03aB03tB00CCE0bCE1ACE1dCE1eCE2ACE22CE3ZCE3hCE34CE38CE0JCU0ZCU0/CU1lCU10CU13CU2FCU2JCU2WCU2mCU2qCU3OCU3rCU1+Ck2ACk2NCk2OCk2VCk2XCk2eCk2lCk2qCmVYAwAAAEhJU11xFChLLEtmS3RLd0uES4xLo0uqTUsBTUwBTZ8BTaIBTacBTQICTVYCTYQCTb0CTdQCTdYCTfUCTSIDTUsDTaUDTdkDTdoDTdwDTdwETfEETfMETRQFTSIFTUgFTYUFTb8FTc0FTdAFTd0FTeUFTfwFTQMGTaQGTaUGTfgGTfsGTQAHTVsHTa8HTd0HTRYITS0ITS8ITU4ITXsITaQITf4ITTIJTTMJTTUJTTUKTUoKTUwKTW0KTXsKTaEKZVgBAAAAVV1xFShNtwpNwApNwQpNwgpNwwpNyQpNzwpN1gpN1wpN3ApN4gpN5QpN6QpN6gpN7ApN8QpN8gpN+gpN/AplWAMAAABUUlBdcRYoSxVN0wFN3wFNlgJNdgNNNQRNaQRNbgVNLAdNOAdN7wdNzwhNjglNwgllWAMAAABQSEVdcRcoSyNLOEtZS2RLZUtsS3pLp0urS7xLx0vxS/9NAwFNJQFNYgFNYwFNdwFNegFNmAFNsAFNswFNwQFN0QFN4QFN7gFN9QFNCQJNHgJNLAJNPAJNQgJNTgJNYQJNdQJNhgJNrQJNswJNuAJNwwJNUQNNhANNlwNNyQNNzQNNzwNN8wNNEARNEQRNGARNGQRNOwRNVARNcQRNmQRNoARNtwRN1gRN7QRN/wRNJAVNLwVNMgVNfAVNkQVNsgVNvQVNvgVNxQVN0wVNAAZNBAZNFQZNIAZNSgZNWAZNXAZNfgZNuwZNvAZN0AZN0wZN8QZNCQdNDAdNGgdNKgdNOgdNRwdNTgdNYgdNdwdNhQdNlQdNmwdNpwdNugdNzgdN3wdNBghNDAhNEQhNHAhNqghN3QhN8AhNIglNJglNKAlNTAlNaQlNaglNcQlNcglNlAlNrQlNyglN8glN+QlNEApNLwpNRgpNWApNfQpNiApNiwplWAMAAABBTEFdcRgoSwFLAksWSzVLPktAS0dLXkuCS5hLoEuiS85L00vVS9lL5kv2TQYBTQkBTRsBTSIBTScBTSgBTS4BTT4BTUIBTVQBTWsBTXIBTagBTcsBTdIBTekBTesBTR0CTSYCTVACTYMCTbQCTcoCTdgCTdsCTd8CTf8CTXwDTYoDTZUDTacDTdsDTd4DTeIDTecDTQIETQsETQ0ETSAETTwETWQETXcETX4ETaMETcIETcQETc4ETdoETQYFTQgFTRAFTR0FTSsFTS0FTS4FTUQFTW8FTY4FTZcFTZkFTaAFTbcFTdsFTfEFTfkFTfsFTScGTSwGTS4GTTIGTT8GTU8GTV8GTWIGTXQGTXsGTYAGTYEGTYcGTZcGTZsGTa0GTcQGTcsGTQEHTSQHTSsHTUIHTUQHTXYHTX8HTakHTdwHTQ0ITSMITTEITTQITTgITVgITdUITeMITe4ITQAJTTQJTTcJTTsJTUAJTVsJTWQJTWYJTXkJTZUJTb0JTdAJTdcJTfwJTRsKTR0KTScKTTMKTV8KTWEKTWkKTXYKTYQKTYYKTYcKTZ0KZVgDAAAATUVUXXEZKEsES11LpE1EAU2CAU3UAU3yAU0ZAk16Ak2LAk25Ak3yAk3+Ak0QA005A01yA02uA00ABE0WBE1EBE2UBE3ABE1dBU22BU39BU2dBk3bBk0tB01LB01yB03TB03kB00SCE1LCE1XCE1pCE2SCE3LCE0HCU1ZCU1vCU2dCU3tCU0ZCmVYAwAAAExFVV1xGihLDEsmSzJLNks3S0NLVUtoS21LjUuRS5pLnEufS6FLrEuxS7tLv0vGS9dL20vhS+RL6EvwS/RL90v5S/tNBQFNCwFNDQFNFgFNGQFNGgFNJAFNJgFNKwFNMAFNMQFNNQFNQAFNTwFNUQFNUgFNVQFNWgFNfwFNiAFNiQFNjAFNkQFNkgFNowFNpgFNqgFNtAFNvwFNygFN+QFN/wFNBAJNBQJNDwJNHwJNKgJNKwJNNwJNUgJNWAJNWQJNYgJNawJNcAJNcgJNdAJNfwJNhQJNjgJNmQJNnQJNqwJNrgJNuwJNwQJN0wJN2gJN5QJN7gJNGgNNHwNNKQNNLgNNMANNMwNNPwNNRANNUgNNXANNeQNNegNNfgNNhwNNjwNNkgNNnANNqgNNuANNwQNNxQNN4ANN6ANN7wNNHwRNKQRNQgRNWgRNYgRNewRNiARNjgRNjwRNoQRNrQRNsQRNtgRNuQRNwQRNxwRNzQRNzwRN1wRN2QRN4ARN7ARN9QRNBQVNCgVNDgVNIwVNJgVNKQVNQgVNRgVNTgVNVQVNWAVNZQVNfwVNiwVNjwVNkAVNnAVNrgVNwQVNxgVN5gVN6gVN8wVN9QVN+AVN+gVNBQZNCgZNFAZNGAZNHwZNMAZNNAZNOgZNPQZNQQZNSQZNTQZNUAZNUgZNVAZNXgZNZAZNZgZNbwZNcgZNcwZNfQZNfwZNhAZNiQZNigZNjgZNmQZNqAZNqgZNqwZNrgZNswZN2AZN4QZN4gZN5QZN6gZN6wZN/AZN/wZNAwdNDQdNGAdNIwdNUgdNWAdNXQdNXgdNaAdNeAdNgwdNhAdNkAdNqwdNsQdNsgdNuwdNxAdNyQdNywdNzQdN2AdN3gdN5wdN8gdN9gdNBAhNBwhNFAhNGghNLAhNMwhNPghNRwhNcwhNeAhNgghNhwhNiQhNjAhNmAhNnQhNqwhNtQhN0ghN0whN1whN4AhN6AhN6whN9QhNAwlNEQlNGglNHglNOQlNQQlNSAlNeAlNgglNmwlNswlNuwlN1AlN4QlN5wlN6AlN+glNBgpNCgpNDwpNEgpNGgpNIApNJgpNKApNMApNMgpNOQpNRQpNTgpNXgpNYwpNZwpNfApNfwpNggpNmwpNnwpNpwpNrgpNsQplWAMAAABBUkddcRsoSytLQktFS0hLSUtKS01LTktRS2dLdkuOS5tLqEvaS99L4E02AU1HAU1XAU2OAU2TAU2WAU2rAU2sAU24AU3CAU3MAU3QAU3WAU3xAU0aAk0wAk1NAk14Ak1+Ak2QAk2RAk2SAk2YAk2bAk2iAk22Ak30Ak0AA00NA00PA00SA003A01DA01eA01jA013A02CA02MA02aA02gA02tA026A03KA03TA03+A00lBE0nBE05BE0/BE1dBE1lBE2WBE29BE2/BE0CBU0VBU0aBU04BU06BU1SBU2EBU2bBU2eBU2hBU2iBU2jBU2mBU2nBU2qBU3ABU3PBU3nBU30BU0BBk0zBk04Bk05Bk2PBk2gBk2wBk3nBk3sBk3vBk0EB00FB00RB00bB00lB00pB00vB01KB01zB02JB02mB03RB03XB03pB03qB03rB03xB030B037B00PCE1NCE1ZCE1mCE1oCE1rCE2QCE2cCE23CE28CE3QCE3bCE3lCE3zCE35CE0GCU0TCU0jCU0sCU1XCU1+CU2ACU2SCU2YCU22CU2+CU3vCU0WCk0YCk1bCk1uCk1zCk2RCk2TCk2rCmVYAwAAAFRZUl1xHChLCEscS0tLVEuDS4dLi0ueS8NNEgFNIQFNSAFNXgFNagFNbQFNeAFNsQFNxQFNxgFNBgJNCAJNDAJNFAJNOwJNVQJNggJNkwJNLwNNMQNNMgNNOgNNRwNNdQNNsgNN0ANN2ANN3wNN7ANN9QNN+ANN+wNNDwRNEgRNbgRNeARNpgRNtARN0wRN2ARN3QRN9ARNEQVNMQVNOwVNTwVNYQVNdQVNpAVNrQVN3AVN4AVN5AVN9wVNHAZNawZNegZNoQZNtwZNwwZNxgZN0QZNCgdNHgdNHwdNXwdNYQdNZQdNbQdNlAdNrgdN2wdN7AdNiAhNighNiwhNkwhNoAhNzghNCwlNKQlNMQlNOAlNRQlNTglNUQlNVAlNaAlNawlNxwlN0QlN/wlNDQpNLApNMQpNNgpNTQpNagpNigpNlApNqApldYdVBWNoYWlucR1N/QpYAQAAAEF9cR5YAQAAAEJOXXEfTbUKS0iGcSBhhnOHVQ5yaWJib25EcmF3TW9kZXEhTf0KSwJ9h1UCc3NxIk39ComJhn1xIyiJiIZOXXEkKEsJSwaGcSVLEksHhnEmSyBLBYZxJ0stSwWGcShLM0sFhnEpTfkCSwaGcSpNvQNLBIZxK00cBEsDhnEsTSQESwOGcS1NKgRLA4ZxLk0zBEsEhnEvTUgESwSGcTBNdgRLB4ZxMU2NBEsGhnEyTa8ESwOGcTNNtQRLBYZxNE29BEsFhnE1TccESwOGcTZNLwVLA4ZxN000BUsDhnE4TUUFSwWGcTlNUAVLBYZxOk1iBUsGhnE7TWsFSweGcTxNeQVLCIZxPU2GBUsFhnE+TYwFSwWGcT9NUghLBoZxQE2hCEsEhnFBTbMISwSGcUJNFglLBYZxQ011CUsDhnFETX0JSwOGcUVNgwlLA4ZxRk2MCUsEhnFHTaEJSwSGcUhNzwlLDYZxSU3gCUsMhnFKTQgKSwOGcUtNDgpLBIZxTE0XCksEhnFNTSAKSwOGcU5NiApLA4ZxT02NCksDhnFQTZ4KSwWGcVFNqQpLBYZxUmWGiImGTl1xUyhLPksFhnFUS0dLGoZxVUtkSwSGcVZLfUsKhnFXS4pLCoZxWEuaSw2GcVlLs0sEhnFaS7hLD4ZxW0vTSwaGcVxL3UsLhnFdS/BLCoZxXk0AAUsEhnFfTRABSw6GcWBNHwFLF4ZxYU0/AUsbhnFiTVsBSwmGcWNNagFLBYZxZE10AUsPhnFlTYcBSwiGcWZNnwFLD4ZxZ02yAUsFhnFoTbgBSwmGcWlNBAJLDYZxak0hAksMhnFrTTQCSwqGcWxNUwJLCoZxbU1fAksFhnFuTWYCSw+GcW9NeAJLDoZxcE2IAksJhnFxTZsCSwSGcXJNqgJLBoZxc024AksGhnF0TcMCSwqGcXVN0gJLB4Zxdk3eAksVhnF3TQoDSxCGcXhNJgNLBYZxeU0sA0sIhnF6TW0DSxCGcXtNgQNLCIZxfE2RA0sMhnF9TaEDSw6GcX5NwwNLC4Zxf03YA0sUhnGATe0DSweGcYFN/QNLBIZxgk0VBEsFhnGDTTcESw2GcYRNkwRLCYZxhU2dBEsIhnGGTdEESwyGcYdN7gRLF4ZxiE0HBUsNhnGJTRkFSw+GcYpNPwVLBYZxi02XBUsjhnGMTb0FSwmGcY1N1gVLCoZxjk3jBUsKhnGPTfMFSw2GcZBNDAZLA4ZxkU0RBksQhnGSTSwGSwaGcZNNNgZLC4ZxlE1JBksKhnGVTVkGSwSGcZZNaQZLDoZxl014BksWhnGYTZgGSxuGcZlNtwZLB4Zxmk3DBksFhnGbTc0GSw6GcZxN4QZLBoZxnU3xBksFhnGeTfgGSw+GcZ9NCwdLBYZxoE0RB0sJhnGhTToHSwSGcaJNQAdLDIZxo01dB0sOhnGkTXoHSwyGcaVNjQdLDYZxpk2sB0sKhnGnTbgHSwWGcahNvwdLD4ZxqU3RB0sNhnGqTeIHSwiGcatN9AdLBoZxrE0DCEsGhnGtTREISwaGca5NHAhLCYZxr00sCEsHhnGwTTcISxSGcbFNXwhLFYZxsk12CEsFhnGzTYEISwOGcbRNhQhLCIZxtU2wCEsDhnG2TbkISwSGcbdNxQhLEIZxuE3aCEsHhnG5TeoISwyGcbpN+ghLDoZxu00cCUsLhnG8TTEJSxSGcb1NRglLB4Zxvk1uCUsDhnG/TZIJSwuGccBN7AlLCYZxwU32CUsIhnHCTRMKSwOGccNNKgpLC4ZxxE09CksNhnHFTUsKSxOGccZNYApLEIZxx01yCksOhnHITZgKSwWGccllhnWHVQhtb2xlY3VsZXHKTf0KSwF9cctLAE5dccxLAE1cBYZxzWGGc4dVC3JpYmJvbkNvbG9ycc5N/QpLCH1xzyhLAU5dcdBNSQdLFYZx0WGGSwJOXXHSKEsASy+GcdNLNUsmhnHUS2FLAYZx1UtlSwaGcdZLfUsChnHXS5tLCIZx2EuoSxKGcdlLvEsLhnHaS9RLAoZx20viSwmGcdxL7UsKhnHdS/xLXYZx3k1bAUsbhnHfTXwBSxuGceBNrgFLJYZx4U3rAUsChnHiTQICSwKGceNNBgJLBoZx5E0VAksBhnHlTRsCSwGGceZNKAJLAoZx5004AksNhnHoTUsCSyKGcelNcQJLJ4Zx6k2oAksYhnHrTcICSwWGcexN1wJLAoZx7U3rAksjhnHuTRoDSwKGce9NJgNLEYZx8E08A0sJhnHxTU4DSzqGcfJNjwNLAoZx802UA0szhnH0TcwDSwKGcfVN3QNLAoZx9k3lA0sChnH3TfADSx6GcfhNLwRLQYZx+U14BEsChnH6TZYESwKGcftNswRLDYZx/E3EBEsHhnH9TdMESwWGcf5N2gRLHIZx/038BEsIhnIAAQAATQgFSxaGcgEBAABNIAVLAoZyAgEAAE0lBUslhnIDAQAATUwFSwGGcgQBAABNUgVLCoZyBQEAAGWGSwNOXXIGAQAAKEsvSwaGcgcBAABLf0schnIIAQAATVkBSwKGcgkBAABNdgFLBoZyCgEAAE2XAUsLhnILAQAATW0CSwSGcgwBAABNwAJLAoZyDQEAAE3ZAksShnIOAQAATccDSwWGcg8BAABNzgNLD4ZyEAEAAE3fA0sGhnIRAQAATesDSwWGchIBAABNDgRLBYZyEwEAAE0WBEsEhnIUAQAATXAESwiGchUBAABNegRLDYZyFgEAAE2NBEsJhnIXAQAATaoESwmGchgBAABNwARLBIZyGQEAAE3YBEsChnIaAQAATfYESwaGchsBAABNBAVLBIZyHAEAAE0eBUsChnIdAQAATSIFSwOGch4BAABNSgVLAoZyHwEAAE1NBUsFhnIgAQAATdsFSxqGciEBAABNMwZLBIZyIgEAAE05BksFhnIjAQAATdIGSwaGciQBAABN8wZLC4ZyJQEAAE1oB0sHhnImAQAATSMJSwWGcicBAABN6QlLCYZyKAEAAE0GCksJhnIpAQAATRsKSwWGcioBAABlhksETl1yKwEAAChLW0sGhnIsAQAAS9tLAoZyLQEAAE0WAksFhnIuAQAATSoCSw6Gci8BAABNRQJLBoZyMAEAAE2YAksQhnIxAQAATZEDSwOGcjIBAABN5wNLBIZyMwEAAE0TBEsDhnI0AQAATYcESwaGcjUBAABNoARLCoZyNgEAAE3LBEsIhnI3AQAATf0JSwmGcjgBAABlhksFTl1yOQEAAChLYksDhnI6AQAAS2tLEoZyOwEAAEujSwWGcjwBAABLyUsLhnI9AQAATdMBSwaGcj4BAABN3gFLDYZyPwEAAE3tAUsVhnJAAQAATccCSxCGckEBAABNDgNLDIZyQgEAAE0cA0sKhnJDAQAATTcDSwWGckQBAABNRQNLCYZyRQEAAE0aBEsVhnJGAQAATZgESwiGckcBAABNIQZLD4ZySAEAAE0cCEsChnJJAQAATaEISwmGckoBAABlhksGTl1ySwEAAChLuksChnJMAQAAS8dLAoZyTQEAAEvWSwWGck4BAABL3UsFhnJPAQAAS+tLAoZyUAEAAEv3SwWGclEBAABNBAJLAoZyUgEAAE0MAksJhnJTAQAATRwCSwyGclQBAABlhksHTl1yVQEAAChNogFLDIZyVgEAAE3ZAUsFhnJXAQAATYgDSweGclgBAABlhksJTl1yWQEAAChNtwVLBoZyWgEAAE03BksChnJbAQAATaEHSwaGclwBAABlhksKTl1yXQEAAChN/gZLDIZyXgEAAE3kCEsHhnJfAQAAZYZLC05dcmABAAAoTSwHSw2GcmEBAABNIwhLEIZyYgEAAE1qCEsMhnJjAQAATXgISwqGcmQBAABNkwhLBYZyZQEAAGWGSwxOXXJmAQAATTwHSwuGcmcBAABhhksNTl1yaAEAAChNbwdLCIZyaQEAAE3jCUsGhnJqAQAATSgKSweGcmsBAABlhksOTl1ybAEAAChNyQdLAoZybQEAAE07CUsGhnJuAQAATdYJSw2Gcm8BAABNUgpLBoZycAEAAGWGSw9OXXJxAQAAKE01CEsLhnJyAQAATXMJSxiGcnMBAABlhksQTl1ydAEAAChNKglLD4ZydQEAAE1CCUsKhnJ2AQAATWkJSwaGcncBAABNfgpLA4ZyeAEAAE2pCksFhnJ5AQAAZYZLEU5dcnoBAABN9AlLCYZyewEAAGGGSxJOXXJ8AQAATbUKS0iGcn0BAABhhnWHVQVsYWJlbHJ+AQAATf0KWAAAAAB9h1UKbGFiZWxDb2xvcnJ/AQAATf0KSwh9coABAAAoSwFOXXKBAQAATUkHSxWGcoIBAABhhksCTl1ygwEAAChLAEsvhnKEAQAASzVLJoZyhQEAAEthSwGGcoYBAABLZUsGhnKHAQAAS31LAoZyiAEAAEubSwiGcokBAABLqEsShnKKAQAAS7xLC4ZyiwEAAEvUSwKGcowBAABL4ksJhnKNAQAAS+1LCoZyjgEAAEv8S12Gco8BAABNWwFLG4ZykAEAAE18AUsbhnKRAQAATa4BSyWGcpIBAABN6wFLAoZykwEAAE0CAksChnKUAQAATQYCSwaGcpUBAABNFQJLAYZylgEAAE0bAksBhnKXAQAATSgCSwKGcpgBAABNOAJLDYZymQEAAE1LAksihnKaAQAATXECSyeGcpsBAABNqAJLGIZynAEAAE3CAksFhnKdAQAATdcCSwKGcp4BAABN6wJLI4ZynwEAAE0aA0sChnKgAQAATSYDSxGGcqEBAABNPANLCYZyogEAAE1OA0s6hnKjAQAATY8DSwKGcqQBAABNlANLM4ZypQEAAE3MA0sChnKmAQAATd0DSwKGcqcBAABN5QNLAoZyqAEAAE3wA0sehnKpAQAATS8ES0GGcqoBAABNeARLAoZyqwEAAE2WBEsChnKsAQAATbMESw2Gcq0BAABNxARLB4ZyrgEAAE3TBEsFhnKvAQAATdoESxyGcrABAABN/ARLCIZysQEAAE0IBUsWhnKyAQAATSAFSwKGcrMBAABNJQVLJYZytAEAAE1MBUsBhnK1AQAATVIFSwqGcrYBAABlhksDTl1ytwEAAChLL0sGhnK4AQAAS39LHIZyuQEAAE1ZAUsChnK6AQAATXYBSwaGcrsBAABNlwFLC4ZyvAEAAE1tAksEhnK9AQAATcACSwKGcr4BAABN2QJLEoZyvwEAAE3HA0sFhnLAAQAATc4DSw+GcsEBAABN3wNLBoZywgEAAE3rA0sFhnLDAQAATQ4ESwWGcsQBAABNFgRLBIZyxQEAAE1wBEsIhnLGAQAATXoESw2GcscBAABNjQRLCYZyyAEAAE2qBEsJhnLJAQAATcAESwSGcsoBAABN2ARLAoZyywEAAE32BEsGhnLMAQAATQQFSwSGcs0BAABNHgVLAoZyzgEAAE0iBUsDhnLPAQAATUoFSwKGctABAABNTQVLBYZy0QEAAE3bBUsahnLSAQAATTMGSwSGctMBAABNOQZLBYZy1AEAAE3SBksGhnLVAQAATfMGSwuGctYBAABNaAdLB4Zy1wEAAE0jCUsFhnLYAQAATekJSwmGctkBAABNBgpLCYZy2gEAAE0bCksFhnLbAQAAZYZLBE5dctwBAAAoS1tLBoZy3QEAAEvbSwKGct4BAABNFgJLBYZy3wEAAE0qAksOhnLgAQAATUUCSwaGcuEBAABNmAJLEIZy4gEAAE2RA0sDhnLjAQAATecDSwSGcuQBAABNEwRLA4Zy5QEAAE2HBEsGhnLmAQAATaAESwqGcucBAABNywRLCIZy6AEAAE39CUsJhnLpAQAAZYZLBU5dcuoBAAAoS2JLA4Zy6wEAAEtrSxKGcuwBAABLo0sFhnLtAQAAS8lLC4Zy7gEAAE3TAUsGhnLvAQAATd4BSw2GcvABAABN7QFLFYZy8QEAAE3HAksQhnLyAQAATQ4DSwyGcvMBAABNHANLCoZy9AEAAE03A0sFhnL1AQAATUUDSwmGcvYBAABNGgRLFYZy9wEAAE2YBEsIhnL4AQAATSEGSw+GcvkBAABNHAhLAoZy+gEAAE2hCEsJhnL7AQAAZYZLBk5dcvwBAAAoS7pLAoZy/QEAAEvHSwKGcv4BAABL1ksFhnL/AQAAS91LBYZyAAIAAEvrSwKGcgECAABL90sFhnICAgAATQQCSwKGcgMCAABNDAJLCYZyBAIAAE0cAksMhnIFAgAAZYZLB05dcgYCAAAoTaIBSwyGcgcCAABN2QFLBYZyCAIAAE2IA0sHhnIJAgAAZYZLCU5dcgoCAAAoTbcFSwaGcgsCAABNNwZLAoZyDAIAAE2hB0sGhnINAgAAZYZLCk5dcg4CAAAoTf4GSwyGcg8CAABN5AhLB4ZyEAIAAGWGSwtOXXIRAgAAKE0sB0sNhnISAgAATSMISxCGchMCAABNaghLDIZyFAIAAE14CEsKhnIVAgAATZMISwWGchYCAABlhksMTl1yFwIAAE08B0sLhnIYAgAAYYZLDU5dchkCAAAoTW8HSwiGchoCAABN4wlLBoZyGwIAAE0oCksHhnIcAgAAZYZLDk5dch0CAAAoTckHSwKGch4CAABNOwlLBoZyHwIAAE3WCUsNhnIgAgAATVIKSwaGciECAABlhksPTl1yIgIAAChNNQhLC4ZyIwIAAE1zCUsYhnIkAgAAZYZLEE5dciUCAAAoTSoJSw+GciYCAABNQglLCoZyJwIAAE1pCUsGhnIoAgAATX4KSwOGcikCAABNqQpLBYZyKgIAAGWGSxFOXXIrAgAATfQJSwmGciwCAABhhksSTl1yLQIAAE21CktIhnIuAgAAYYZ1h1UIZmlsbE1vZGVyLwIAAE39CksBfYdVBWlzSGV0cjACAABN/QqJfYdVC2xhYmVsT2Zmc2V0cjECAABN/QpOfYdVCHBvc2l0aW9ucjICAABdcjMCAAAoSwFNXAWGcjQCAABLAU1ZBYZyNQIAAEsLS0iGcjYCAABlVQ1yaWJib25EaXNwbGF5cjcCAABN/QqIfYdVCG9wdGlvbmFscjgCAAB9VQRzc0lkcjkCAABN/QpK/////31yOgIAAChLAU5dcjsCAAAoSwlLBoZyPAIAAEs+SwWGcj0CAABNYgVLBoZyPgIAAE2XBUsjhnI/AgAAZYZLAk5dckACAAAoSxJLB4ZyQQIAAEtHSxqGckICAABNawVLB4ZyQwIAAE29BUsJhnJEAgAAZYZLA05dckUCAAAoSyBLBYZyRgIAAEtkSwSGckcCAABNeQVLBYZySAIAAE3WBUsKhnJJAgAAZYZLBE5dckoCAAAoSy1LBYZySwIAAEt9SwqGckwCAABNfgVLA4ZyTQIAAE3jBUsKhnJOAgAAZYZLBU5dck8CAAAoSzNLBYZyUAIAAEuKSwqGclECAABNhgVLBYZyUgIAAE3zBUsNhnJTAgAAZYZLBk5dclQCAAAoS5pLDYZyVQIAAE35AksGhnJWAgAATYwFSwWGclcCAABNDAZLA4ZyWAIAAGWGSwdOXXJZAgAAKEuzSwSGcloCAABNvQNLBIZyWwIAAE0RBksQhnJcAgAATVIISwaGcl0CAABlhksITl1yXgIAAChLuEsPhnJfAgAATRwESwOGcmACAABNLAZLBoZyYQIAAE2hCEsEhnJiAgAAZYZLCU5dcmMCAAAoS9NLBoZyZAIAAE0kBEsDhnJlAgAATTYGSwuGcmYCAABNswhLBIZyZwIAAGWGSwpOXXJoAgAAKEvdSwuGcmkCAABNKgRLA4ZyagIAAE1JBksKhnJrAgAATRYJSwWGcmwCAABlhksLTl1ybQIAAChL8EsKhnJuAgAATTMESwSGcm8CAABNWQZLBIZycAIAAE11CUsDhnJxAgAAZYZLDE5dcnICAAAoTQABSwSGcnMCAABNSARLBIZydAIAAE1pBksOhnJ1AgAATX0JSwOGcnYCAABlhksNTl1ydwIAAChNEAFLDoZyeAIAAE12BEsHhnJ5AgAATXgGSxaGcnoCAABNgwlLA4ZyewIAAGWGSw5OXXJ8AgAAKE0fAUsXhnJ9AgAATY0ESwaGcn4CAABNmAZLG4ZyfwIAAE2MCUsEhnKAAgAAZYZLD05dcoECAAAoTT8BSxuGcoICAABNrwRLA4ZygwIAAE23BksHhnKEAgAATaEJSwSGcoUCAABlhksQTl1yhgIAAChNWwFLCYZyhwIAAE21BEsFhnKIAgAATcMGSwWGcokCAABNzwlLDYZyigIAAGWGSxFOXXKLAgAAKE1qAUsFhnKMAgAATb0ESwWGco0CAABNzQZLDoZyjgIAAE3gCUsMhnKPAgAAZYZLEk5dcpACAAAoTXQBSw+GcpECAABNxwRLA4ZykgIAAE3hBksGhnKTAgAATQgKSwOGcpQCAABlhksTTl1ylQIAAChNhwFLCIZylgIAAE0vBUsDhnKXAgAATfEGSwWGcpgCAABNDgpLBIZymQIAAGWGSxROXXKaAgAAKE2fAUsPhnKbAgAATTQFSwOGcpwCAABN+AZLD4ZynQIAAE0XCksEhnKeAgAAZYZLFU5dcp8CAAAoTbIBSwWGcqACAABNRQVLBYZyoQIAAE0LB0sFhnKiAgAATSAKSwOGcqMCAABlhksWTl1ypAIAAChNuAFLCYZypQIAAE1QBUsFhnKmAgAATREHSwmGcqcCAABNiApLA4ZyqAIAAGWGSxdOXXKpAgAAKE0EAksNhnKqAgAATToHSwSGcqsCAABNjQpLA4ZyrAIAAGWGSxhOXXKtAgAAKE0hAksMhnKuAgAATUAHSwyGcq8CAABNngpLBYZysAIAAGWGSxlOXXKxAgAAKE00AksKhnKyAgAATV0HSw6GcrMCAABNqQpLBYZytAIAAGWGSxpOXXK1AgAAKE1TAksKhnK2AgAATXoHSwyGcrcCAABlhksbTl1yuAIAAChNXwJLBYZyuQIAAE2NB0sNhnK6AgAAZYZLHE5dcrsCAAAoTWYCSw+GcrwCAABNrAdLCoZyvQIAAGWGSx1OXXK+AgAAKE14AksOhnK/AgAATbgHSwWGcsACAABlhkseTl1ywQIAAChNiAJLCYZywgIAAE2/B0sPhnLDAgAAZYZLH05dcsQCAAAoTZsCSwSGcsUCAABN0QdLDYZyxgIAAGWGSyBOXXLHAgAAKE2qAksGhnLIAgAATeIHSwiGcskCAABlhkshTl1yygIAAChNuAJLBoZyywIAAE30B0sGhnLMAgAAZYZLIk5dcs0CAAAoTcMCSwqGcs4CAABNAwhLBoZyzwIAAGWGSyNOXXLQAgAAKE3SAksHhnLRAgAATREISwaGctICAABlhkskTl1y0wIAAChN3gJLFYZy1AIAAE0cCEsJhnLVAgAAZYZLJU5dctYCAAAoTQoDSxCGctcCAABNLAhLB4Zy2AIAAGWGSyZOXXLZAgAAKE0mA0sFhnLaAgAATTcISxSGctsCAABlhksnTl1y3AIAAChNLANLCIZy3QIAAE1fCEsVhnLeAgAAZYZLKE5dct8CAAAoTW0DSxCGcuACAABNdghLBYZy4QIAAGWGSylOXXLiAgAAKE2BA0sIhnLjAgAATYEISwOGcuQCAABlhksqTl1y5QIAAChNkQNLDIZy5gIAAE2FCEsIhnLnAgAAZYZLK05dcugCAAAoTaEDSw6GcukCAABNsAhLA4Zy6gIAAGWGSyxOXXLrAgAAKE3DA0sLhnLsAgAATbkISwSGcu0CAABlhkstTl1y7gIAAChN2ANLFIZy7wIAAE3FCEsQhnLwAgAAZYZLLk5dcvECAAAoTe0DSweGcvICAABN2ghLB4Zy8wIAAGWGSy9OXXL0AgAAKE39A0sEhnL1AgAATeoISwyGcvYCAABlhkswTl1y9wIAAChNFQRLBYZy+AIAAE36CEsOhnL5AgAAZYZLMU5dcvoCAAAoTTcESw2GcvsCAABNHAlLC4Zy/AIAAGWGSzJOXXL9AgAAKE2TBEsJhnL+AgAATTEJSxSGcv8CAABlhkszTl1yAAMAAChNnQRLCIZyAQMAAE1GCUsHhnICAwAAZYZLNE5dcgMDAAAoTdEESwyGcgQDAABNbglLA4ZyBQMAAGWGSzVOXXIGAwAAKE3uBEsXhnIHAwAATZIJSwuGcggDAABlhks2Tl1yCQMAAChNBwVLDYZyCgMAAE3sCUsJhnILAwAAZYZLN05dcgwDAAAoTRkFSw+Gcg0DAABN9glLCIZyDgMAAGWGSzhOXXIPAwAAKE0/BUsFhnIQAwAATRMKSwOGchEDAABlhks5Tl1yEgMAAE0qCksLhnITAwAAYYZLOk5dchQDAABNPQpLDYZyFQMAAGGGSztOXXIWAwAATUsKSxOGchcDAABhhks8Tl1yGAMAAE1gCksQhnIZAwAAYYZLPU5dchoDAABNcgpLDoZyGwMAAGGGSz5OXXIcAwAATZgKSwWGch0DAABhhnWHdS4='))
	atomInfo = cPickle.loads(base64.b64decode('gAJ9cQEoVQdyZXNpZHVlcQJNel1Ntwp9cQMoSwJOXXEESwBLBIZxBWGGSwNOXXEGSwRLBYZxB2GGSwROXXEISwlLBYZxCWGGSwVOXXEKSw5LBoZxC2GGSwZOXXEMSxRLCIZxDWGGSwdOXXEOSxxLCIZxD2GGSwhOXXEQSyRLCYZxEWGGSwlOXXESSy1LCYZxE2GGSwpOXXEUSzZLDIZxFWGGSwtOXXEWS0JLBoZxF2GGSwxOXXEYS0hLCIZxGWGGSw1OXXEaS1BLBIZxG2GGSw5OXXEcS1RLCIZxHWGGSw9OXXEeS1xLCIZxH2GGSxBOXXEgS2RLCIZxIWGGSxFOXXEiS2xLBIZxI2GGSxJOXXEkS3BLB4ZxJWGGSxNOXXEmS3dLCIZxJ2GGSxROXXEoS39LBoZxKWGGSxVOXXEqS4VLB4ZxK2GGSxZOXXEsS4xLBIZxLWGGSxdOXXEuS5BLDoZxL2GGSxhOXXEwS55LBYZxMWGGSxlOXXEyS6NLB4ZxM2GGSxpOXXE0S6pLCIZxNWGGSxtOXXE2S7JLB4ZxN2GGSxxOXXE4S7lLCIZxOWGGSx1OXXE6S8FLCYZxO2GGSx5OXXE8S8pLDIZxPWGGSx9OXXE+S9ZLCYZxP2GGSyBOXXFAS99LB4ZxQWGGSyFOXXFCS+ZLB4ZxQ2GGSyJOXXFES+1LBoZxRWGGSyNOXXFGS/NLCYZxR2GGSyROXXFIS/xLCYZxSWGGSyVOXXFKTQUBSwuGcUthhksmTl1xTE0QAUsJhnFNYYZLJ05dcU5NGQFLB4ZxT2GGSyhOXXFQTSABSwiGcVFhhkspTl1xUk0oAUsEhnFTYYZLKk5dcVRNLAFLCIZxVWGGSytOXXFWTTQBSweGcVdhhkssTl1xWE07AUsIhnFZYYZLLU5dcVpNQwFLC4ZxW2GGSy5OXXFcTU4BSwqGcV1hhksvTl1xXk1YAUsGhnFfYYZLME5dcWBNXgFLCIZxYWGGSzFOXXFiTWYBSwmGcWNhhksyTl1xZE1vAUsJhnFlYYZLM05dcWZNeAFLCIZxZ2GGSzROXXFoTYABSwiGcWlhhks1Tl1xak2IAUsIhnFrYYZLNk5dcWxNkAFLBIZxbWGGSzdOXXFuTZQBSwWGcW9hhks4Tl1xcE2ZAUsIhnFxYYZLOU5dcXJNoQFLCIZxc2GGSzpOXXF0TakBSwuGcXVhhks7Tl1xdk20AUsIhnF3YYZLPE5dcXhNvAFLBoZxeWGGSz1OXXF6TcIBSwSGcXthhks+Tl1xfE3GAUsJhnF9YYZLP05dcX5NzwFLB4Zxf2GGS0BOXXGATdYBSwWGcYFhhktBTl1xgk3bAUsJhnGDYYZLQk5dcYRN5AFLBYZxhWGGS0NOXXGGTekBSweGcYdhhktETl1xiE3wAUsLhnGJYYZLRU5dcYpN+wFLCIZxi2GGS0ZOXXGMTQMCSwmGcY1hhktHTl1xjk0MAksLhnGPYYZLSE5dcZBNFwJLB4ZxkWGGS0lOXXGSTR4CSwWGcZNhhktKTl1xlE0jAksLhnGVYYZLS05dcZZNLgJLC4Zxl2GGS0xOXXGYTTkCSwuGcZlhhktNTl1xmk1EAksMhnGbYYZLTk5dcZxNUAJLB4ZxnWGGS09OXXGeTVcCSwuGcZ9hhktQTl1xoE1iAksLhnGhYYZLUU5dcaJNbQJLCYZxo2GGS1JOXXGkTXYCSwiGcaVhhktTTl1xpk1+AksLhnGnYYZLVE5dcahNiQJLCIZxqWGGS1VOXXGqTZECSwaGcathhktWTl1xrE2XAksMhnGtYYZLV05dca5NowJLCIZxr2GGS1hOXXGwTasCSwmGcbFhhktZTl1xsk20AksJhnGzYYZLWk5dcbRNvQJLCIZxtWGGS1tOXXG2TcUCSwuGcbdhhktcTl1xuE3QAksGhnG5YYZLXU5dcbpN1gJLCIZxu2GGS15OXXG8Td4CSwmGcb1hhktfTl1xvk3nAksIhnG/YYZLYE5dccBN7wJLBYZxwWGGS2FOXXHCTfQCSwmGccNhhktiTl1xxE39AksHhnHFYYZLY05dccZNBANLCIZxx2GGS2ROXXHITQwDSwiGcclhhktlTl1xyk0UA0sGhnHLYYZLZk5dccxNGgNLC4ZxzWGGS2dOXXHOTSUDSwuGcc9hhktoTl1x0E0wA0sKhnHRYYZLaU5dcdJNOgNLC4Zx02GGS2pOXXHUTUUDSwiGcdVhhktrTl1x1k1NA0sJhnHXYYZLbE5dcdhNVgNLCYZx2WGGS21OXXHaTV8DSwaGcdthhktuTl1x3E1lA0sLhnHdYYZLb05dcd5NcANLCIZx32GGS3BOXXHgTXgDSweGceFhhktxTl1x4k1/A0sJhnHjYYZLck5dceRNiANLCYZx5WGGS3NOXXHmTZEDSwiGcedhhkt0Tl1x6E2ZA0sJhnHpYYZLdU5dcepNogNLCYZx62GGS3ZOXXHsTasDSwqGce1hhkt3Tl1x7k21A0sJhnHvYYZLeE5dcfBNvgNLC4Zx8WGGS3lOXXHyTckDSwqGcfNhhkt6Tl1x9E3TA0sHhnH1YYZLe05dcfZN2gNLCIZx92GGS3xOXXH4TeIDSwuGcflhhkt9Tl1x+k3tA0sEhnH7YYZLfk5dcfxN8QNLCIZx/WGGS39OXXH+TfkDSwiGcf9hhkuATl1yAAEAAE0BBEsHhnIBAQAAYYZLgU5dcgIBAABNCARLCIZyAwEAAGGGS4JOXXIEAQAATRAESwmGcgUBAABhhkuDTl1yBgEAAE0ZBEsHhnIHAQAAYYZLhE5dcggBAABNIARLBYZyCQEAAGGGS4VOXXIKAQAATSUESwyGcgsBAABhhkuGTl1yDAEAAE0xBEsKhnINAQAAYYZLh05dcg4BAABNOwRLCYZyDwEAAGGGS4hOXXIQAQAATUQESwmGchEBAABhhkuJTl1yEgEAAE1NBEsMhnITAQAAYYZLik5dchQBAABNWQRLB4ZyFQEAAGGGS4tOXXIWAQAATWAESweGchcBAABhhkuMTl1yGAEAAE1nBEsIhnIZAQAAYYZLjU5dchoBAABNbwRLDIZyGwEAAGGGS45OXXIcAQAATXsESwqGch0BAABhhkuPTl1yHgEAAE2FBEsIhnIfAQAAYYZLkE5dciABAABNjQRLC4ZyIQEAAGGGS5FOXXIiAQAATZgESwmGciMBAABhhkuSTl1yJAEAAE2hBEsJhnIlAQAAYYZLk05dciYBAABNqgRLCIZyJwEAAGGGS5ROXXIoAQAATbIESweGcikBAABhhkuVTl1yKgEAAE25BEsIhnIrAQAAYYZLlk5dciwBAABNwQRLBoZyLQEAAGGGS5dOXXIuAQAATccESweGci8BAABhhkuYTl1yMAEAAE3OBEsIhnIxAQAAYYZLmU5dcjIBAABN1gRLCYZyMwEAAGGGS5pOXXI0AQAATd8ESwWGcjUBAABhhkubTl1yNgEAAE3kBEsIhnI3AQAAYYZLnE5dcjgBAABN7ARLCIZyOQEAAGGGS51OXXI6AQAATfQESwuGcjsBAABhhkueTl1yPAEAAE3/BEsIhnI9AQAAYYZLn05dcj4BAABNBwVLCIZyPwEAAGGGS6BOXXJAAQAATQ8FSwyGckEBAABhhkuhTl1yQgEAAE0bBUsIhnJDAQAAYYZLok5dckQBAABNIwVLBYZyRQEAAGGGS6NOXXJGAQAATSgFSwiGckcBAABhhkukTl1ySAEAAE0wBUsFhnJJAQAAYYZLpU5dckoBAABNNQVLCoZySwEAAGGGS6ZOXXJMAQAATT8FSwiGck0BAABhhkunTl1yTgEAAE1HBUsIhnJPAQAAYYZLqE5dclABAABNTwVLCYZyUQEAAGGGS6lOXXJSAQAATVgFSwuGclMBAABhhkuqTl1yVAEAAE1jBUsLhnJVAQAAYYZLq05dclYBAABNbgVLBIZyVwEAAGGGS6xOXXJYAQAATXIFSwqGclkBAABhhkutTl1yWgEAAE18BUsLhnJbAQAAYYZLrk5dclwBAABNhwVLCIZyXQEAAGGGS69OXXJeAQAATY8FSwiGcl8BAABhhkuwTl1yYAEAAE2XBUsJhnJhAQAAYYZLsU5dcmIBAABNoAVLBIZyYwEAAGGGS7JOXXJkAQAATaQFSwiGcmUBAABhhkuzTl1yZgEAAE2sBUsIhnJnAQAAYYZLtE5dcmgBAABNtAVLCIZyaQEAAGGGS7VOXXJqAQAATbwFSweGcmsBAABhhku2Tl1ybAEAAE3DBUsIhnJtAQAAYYZLt05dcm4BAABNywVLCIZybwEAAGGGS7hOXXJwAQAATdMFSwaGcnEBAABhhku5Tl1ycgEAAE3ZBUsIhnJzAQAAYYZLuk5dcnQBAABN4QVLB4ZydQEAAGGGS7tOXXJ2AQAATegFSwiGcncBAABhhku8Tl1yeAEAAE3wBUsJhnJ5AQAAYYZLvU5dcnoBAABN+QVLCIZyewEAAGGGS75OXXJ8AQAATQEGSwuGcn0BAABhhku/Tl1yfgEAAE0MBksIhnJ/AQAAYYZLwE5dcoABAABNFAZLCYZygQEAAGGGS8FOXXKCAQAATR0GSwiGcoMBAABhhkvCTl1yhAEAAE0lBksHhnKFAQAAYYZLw05dcoYBAABNLAZLCYZyhwEAAGGGS8ROXXKIAQAATTUGSweGcokBAABhhkvFTl1yigEAAE08BksMhnKLAQAAYYZLxk5dcowBAABNSAZLCIZyjQEAAGGGS8dOXXKOAQAATVAGSwmGco8BAABhhkvITl1ykAEAAE1ZBksIhnKRAQAAYYZLyU5dcpIBAABNYQZLC4ZykwEAAGGGS8pOXXKUAQAATWwGSwmGcpUBAABhhkvLTl1ylgEAAE11BksJhnKXAQAAYYZLzE5dcpgBAABNfgZLCIZymQEAAGGGS81OXXKaAQAATYYGSweGcpsBAABhhkvOTl1ynAEAAE2NBksIhnKdAQAAYYZLz05dcp4BAABNlQZLCIZynwEAAGGGS9BOXXKgAQAATZ0GSwWGcqEBAABhhkvRTl1yogEAAE2iBksGhnKjAQAAYYZL0k5dcqQBAABNqAZLBIZypQEAAGGGS9NOXXKmAQAATawGSweGcqcBAABhhkvUTl1yqAEAAE2zBksIhnKpAQAAYYZL1U5dcqoBAABNuwZLBYZyqwEAAGGGS9ZOXXKsAQAATcAGSwmGcq0BAABhhkvXTl1yrgEAAE3JBksFhnKvAQAAYYZL2E5dcrABAABNzgZLCIZysQEAAGGGS9lOXXKyAQAATdYGSwiGcrMBAABhhkvaTl1ytAEAAE3eBksGhnK1AQAAYYZL205dcrYBAABN5AZLBYZytwEAAGGGS9xOXXK4AQAATekGSwuGcrkBAABhhkvdTl1yugEAAE30BksIhnK7AQAAYYZL3k5dcrwBAABN/AZLBoZyvQEAAGGGS99OXXK+AQAATQIHSwmGcr8BAABhhkvgTl1ywAEAAE0LB0sGhnLBAQAAYYZL4U5dcsIBAABNEQdLC4ZywwEAAGGGS+JOXXLEAQAATRwHSwuGcsUBAABhhkvjTl1yxgEAAE0nB0sIhnLHAQAAYYZL5E5dcsgBAABNLwdLCYZyyQEAAGGGS+VOXXLKAQAATTgHSwiGcssBAABhhkvmTl1yzAEAAE1AB0sIhnLNAQAAYYZL505dcs4BAABNSAdLCIZyzwEAAGGGS+hOXXLQAQAATVAHSwWGctEBAABhhkvpTl1y0gEAAE1VB0sJhnLTAQAAYYZL6k5dctQBAABNXgdLCIZy1QEAAGGGS+tOXXLWAQAATWYHSweGctcBAABhhkvsTl1y2AEAAE1tB0sEhnLZAQAAYYZL7U5dctoBAABNcQdLCYZy2wEAAGGGS+5OXXLcAQAATXoHSwmGct0BAABhhkvvTl1y3gEAAE2DB0sJhnLfAQAAYYZL8E5dcuABAABNjAdLCIZy4QEAAGGGS/FOXXLiAQAATZQHSwSGcuMBAABhhkvyTl1y5AEAAE2YB0sIhnLlAQAAYYZL805dcuYBAABNoAdLC4Zy5wEAAGGGS/ROXXLoAQAATasHSwSGcukBAABhhkv1Tl1y6gEAAE2vB0sIhnLrAQAAYYZL9k5dcuwBAABNtwdLCIZy7QEAAGGGS/dOXXLuAQAATb8HSwiGcu8BAABhhkv4Tl1y8AEAAE3HB0sFhnLxAQAAYYZL+U5dcvIBAABNzAdLCIZy8wEAAGGGS/pOXXL0AQAATdQHSwaGcvUBAABhhkv7Tl1y9gEAAE3aB0sIhnL3AQAAYYZL/E5dcvgBAABN4gdLBIZy+QEAAGGGS/1OXXL6AQAATeYHSwiGcvsBAABhhkv+Tl1y/AEAAE3uB0sHhnL9AQAAYYZL/05dcv4BAABN9QdLB4Zy/wEAAGGGTQABTl1yAAIAAE38B0sIhnIBAgAAYYZNAQFOXXICAgAATQQISwuGcgMCAABhhk0CAU5dcgQCAABNDwhLCYZyBQIAAGGGTQMBTl1yBgIAAE0YCEsGhnIHAgAAYYZNBAFOXXIIAgAATR4ISwiGcgkCAABhhk0FAU5dcgoCAABNJghLC4ZyCwIAAGGGTQYBTl1yDAIAAE0xCEsIhnINAgAAYYZNBwFOXXIOAgAATTkISwiGcg8CAABhhk0IAU5dchACAABNQQhLBYZyEQIAAGGGTQkBTl1yEgIAAE1GCEsJhnITAgAAYYZNCgFOXXIUAgAATU8ISwiGchUCAABhhk0LAU5dchYCAABNVwhLBYZyFwIAAGGGTQwBTl1yGAIAAE1cCEsJhnIZAgAAYYZNDQFOXXIaAgAATWUISwiGchsCAABhhk0OAU5dchwCAABNbQhLCYZyHQIAAGGGTQ8BTl1yHgIAAE12CEsIhnIfAgAAYYZNEAFOXXIgAgAATX4ISwaGciECAABhhk0RAU5dciICAABNhAhLCYZyIwIAAGGGTRIBTl1yJAIAAE2NCEsIhnIlAgAAYYZNEwFOXXImAgAATZUISweGcicCAABhhk0UAU5dcigCAABNnAhLDIZyKQIAAGGGTRUBTl1yKgIAAE2oCEsIhnIrAgAAYYZNFgFOXXIsAgAATbAISwiGci0CAABhhk0XAU5dci4CAABNuAhLCIZyLwIAAGGGTRgBTl1yMAIAAE3ACEsIhnIxAgAAYYZNGQFOXXIyAgAATcgISwiGcjMCAABhhk0aAU5dcjQCAABN0AhLCIZyNQIAAGGGTRsBTl1yNgIAAE3YCEsIhnI3AgAAYYZNHAFOXXI4AgAATeAISwiGcjkCAABhhk0dAU5dcjoCAABN6AhLBYZyOwIAAGGGTR4BTl1yPAIAAE3tCEsJhnI9AgAAYYZNHwFOXXI+AgAATfYISwiGcj8CAABhhk0gAU5dckACAABN/ghLBIZyQQIAAGGGTSEBTl1yQgIAAE0CCUsIhnJDAgAAYYZNIgFOXXJEAgAATQoJSwmGckUCAABhhk0jAU5dckYCAABNEwlLDIZyRwIAAGGGTSQBTl1ySAIAAE0fCUsFhnJJAgAAYYZNJQFOXXJKAgAATSQJSwiGcksCAABhhk0mAU5dckwCAABNLAlLCIZyTQIAAGGGTScBTl1yTgIAAE00CUsLhnJPAgAAYYZNKAFOXXJQAgAATT8JSwiGclECAABhhk0pAU5dclICAABNRwlLBYZyUwIAAGGGTSoBTl1yVAIAAE1MCUsFhnJVAgAAYYZNKwFOXXJWAgAATVEJSwmGclcCAABhhk0sAU5dclgCAABNWglLCIZyWQIAAGGGTS0BTl1yWgIAAE1iCUsIhnJbAgAAYYZNLgFOXXJcAgAATWoJSwaGcl0CAABhhk0vAU5dcl4CAABNcAlLCIZyXwIAAGGGTTABTl1yYAIAAE14CUsFhnJhAgAAYYZNMQFOXXJiAgAATX0JSwiGcmMCAABhhk0yAU5dcmQCAABNhQlLCIZyZQIAAGGGTTMBTl1yZgIAAE2NCUsIhnJnAgAAYYZNNAFOXXJoAgAATZUJSwaGcmkCAABhhk01AU5dcmoCAABNmwlLCIZyawIAAGGGTTYBTl1ybAIAAE2jCUsIhnJtAgAAYYZNNwFOXXJuAgAATasJSwiGcm8CAABhhk04AU5dcnACAABNswlLC4ZycQIAAGGGTTkBTl1ycgIAAE2+CUsHhnJzAgAAYYZNOgFOXXJ0AgAATcUJSwiGcnUCAABhhk07AU5dcnYCAABNzQlLB4ZydwIAAGGGTTwBTl1yeAIAAE3UCUsJhnJ5AgAAYYZNPQFOXXJ6AgAATd0JSwiGcnsCAABhhk0+AU5dcnwCAABN5QlLB4ZyfQIAAGGGTT8BTl1yfgIAAE3sCUsJhnJ/AgAAYYZNQAFOXXKAAgAATfUJSwWGcoECAABhhk1BAU5dcoICAABN+glLB4ZygwIAAGGGTUIBTl1yhAIAAE0BCksIhnKFAgAAYYZNQwFOXXKGAgAATQkKSwaGcocCAABhhk1EAU5dcogCAABNDwpLBYZyiQIAAGGGTUUBTl1yigIAAE0UCksGhnKLAgAAYYZNRgFOXXKMAgAATRoKSwiGco0CAABhhk1HAU5dco4CAABNIgpLCIZyjwIAAGGGTUgBTl1ykAIAAE0qCksJhnKRAgAAYYZNSQFOXXKSAgAATTMKSwuGcpMCAABhhk1KAU5dcpQCAABNPgpLDIZylQIAAGGGTUsBTl1ylgIAAE1KCksIhnKXAgAAYYZNTAFOXXKYAgAATVIKSwmGcpkCAABhhk1NAU5dcpoCAABNWwpLCoZymwIAAGGGTU4BTl1ynAIAAE1lCksKhnKdAgAAYYZNTwFOXXKeAgAATW8KSwmGcp8CAABhhk1QAU5dcqACAABNeApLCIZyoQIAAGGGTVEBTl1yogIAAE2ACksIhnKjAgAAYYZNUgFOXXKkAgAATYgKSweGcqUCAABhhk1TAU5dcqYCAABNjwpLCIZypwIAAGGGTVQBTl1yqAIAAE2XCksIhnKpAgAAYYZNVQFOXXKqAgAATZ8KSwmGcqsCAABhhk1WAU5dcqwCAABNqApLBYZyrQIAAGGGTVcBTl1yrgIAAE2tCksIhnKvAgAAYYZNWAFOXXKwAgAATbUKSweGcrECAABhhk1ZAU5dcrICAABNvApLC4ZyswIAAGGGTVoBTl1ytAIAAE3HCksJhnK1AgAAYYZNWwFOXXK2AgAATdAKSwmGcrcCAABhhk1cAU5dcrgCAABN2QpLCIZyuQIAAGGGTV0BTl1yugIAAE3hCksHhnK7AgAAYYZNXgFOXXK8AgAATegKSwmGcr0CAABhhk1fAU5dcr4CAABN8QpLCYZyvwIAAGGGTWABTl1ywAIAAE36CksMhnLBAgAAYYZNYQFOXXLCAgAATQYLSwmGcsMCAABhhk1iAU5dcsQCAABNDwtLCYZyxQIAAGGGTWMBTl1yxgIAAE0YC0sIhnLHAgAAYYZNZAFOXXLIAgAATSALSwuGcskCAABhhk1lAU5dcsoCAABNKwtLC4ZyywIAAGGGTWYBTl1yzAIAAE02C0sIhnLNAgAAYYZNZwFOXXLOAgAATT4LSwmGcs8CAABhhk1oAU5dctACAABNRwtLBoZy0QIAAGGGTWkBTl1y0gIAAE1NC0sJhnLTAgAAYYZNagFOXXLUAgAATVYLSwiGctUCAABhhk1rAU5dctYCAABNXgtLBIZy1wIAAGGGTWwBTl1y2AIAAE1iC0sMhnLZAgAAYYZNbQFOXXLaAgAATW4LSwWGctsCAABhhk1uAU5dctwCAABNcwtLBIZy3QIAAGGGTW8BTl1y3gIAAE13C0sMhnLfAgAAYYZNcAFOXXLgAgAATYMLSwiGcuECAABhhk1xAU5dcuICAABNiwtLCIZy4wIAAGGGTXIBTl1y5AIAAE2TC0sEhnLlAgAAYYZNcwFOXXLmAgAATZcLSwSGcucCAABhhk10AU5dcugCAABNmwtLBYZy6QIAAGGGTXUBTl1y6gIAAE2gC0sGhnLrAgAAYYZNdgFOXXLsAgAATaYLSwmGcu0CAABhhk13AU5dcu4CAABNrwtLCYZy7wIAAGGGTXgBTl1y8AIAAE24C0sJhnLxAgAAYYZNeQFOXXLyAgAATcELSwuGcvMCAABhhk16AU5dcvQCAABNzAtLDIZy9QIAAGGGTXsBTl1y9gIAAE3YC0sJhnL3AgAAYYZNfAFOXXL4AgAATeELSwuGcvkCAABhhk19AU5dcvoCAABN7AtLCIZy+wIAAGGGTX4BTl1y/AIAAE30C0sJhnL9AgAAYYZNfwFOXXL+AgAATf0LSweGcv8CAABhhk2AAU5dcgADAABNBAxLCIZyAQMAAGGGTYEBTl1yAgMAAE0MDEsIhnIDAwAAYYZNggFOXXIEAwAATRQMSwmGcgUDAABhhk2DAU5dcgYDAABNHQxLCYZyBwMAAGGGTYQBTl1yCAMAAE0mDEsIhnIJAwAAYYZNhQFOXXIKAwAATS4MSwiGcgsDAABhhk2GAU5dcgwDAABNNgxLBIZyDQMAAGGGTYcBTl1yDgMAAE06DEsHhnIPAwAAYYZNiAFOXXIQAwAATUEMSwmGchEDAABhhk2JAU5dchIDAABNSgxLCYZyEwMAAGGGTYoBTl1yFAMAAE1TDEsIhnIVAwAAYYZNiwFOXXIWAwAATVsMSwiGchcDAABhhk2MAU5dchgDAABNYwxLB4ZyGQMAAGGGTY0BTl1yGgMAAE1qDEsJhnIbAwAAYYZNjgFOXXIcAwAATXMMSwiGch0DAABhhk2PAU5dch4DAABNewxLCIZyHwMAAGGGTZABTl1yIAMAAE2DDEsLhnIhAwAAYYZNkQFOXXIiAwAATY4MSwmGciMDAABhhk2SAU5dciQDAABNlwxLCIZyJQMAAGGGTZMBTl1yJgMAAE2fDEsIhnInAwAAYYZNlAFOXXIoAwAATacMSwiGcikDAABhhk2VAU5dcioDAABNrwxLC4ZyKwMAAGGGTZYBTl1yLAMAAE26DEsJhnItAwAAYYZNlwFOXXIuAwAATcMMSwmGci8DAABhhk2YAU5dcjADAABNzAxLC4ZyMQMAAGGGTZkBTl1yMgMAAE3XDEsHhnIzAwAAYYZNmgFOXXI0AwAATd4MSwuGcjUDAABhhk2bAU5dcjYDAABN6QxLCIZyNwMAAGGGTZwBTl1yOAMAAE3xDEsIhnI5AwAAYYZNnQFOXXI6AwAATfkMSwSGcjsDAABhhk2eAU5dcjwDAABN/QxLBoZyPQMAAGGGTZ8BTl1yPgMAAE0DDUsIhnI/AwAAYYZNoAFOXXJAAwAATQsNSweGckEDAABhhk2hAU5dckIDAABNEg1LCoZyQwMAAGGGTaIBTl1yRAMAAE0cDUsJhnJFAwAAYYZNowFOXXJGAwAATSUNSwiGckcDAABhhk2kAU5dckgDAABNLQ1LCoZySQMAAGGGTaUBTl1ySgMAAE03DUsIhnJLAwAAYYZNpgFOXXJMAwAATT8NSwSGck0DAABhhk2nAU5dck4DAABNQw1LCYZyTwMAAGGGTagBTl1yUAMAAE1MDUsIhnJRAwAAYYZNqQFOXXJSAwAATVQNSwqGclMDAABhhk2qAU5dclQDAABNXg1LBYZyVQMAAGGGTasBTl1yVgMAAE1jDUsIhnJXAwAAYYZNrAFOXXJYAwAATWsNSwiGclkDAABhhk2tAU5dcloDAABNcw1LC4ZyWwMAAGGGTa4BTl1yXAMAAE1+DUsLhnJdAwAAYYZNrwFOXXJeAwAATYkNSwmGcl8DAABhhk2wAU5dcmADAABNkg1LCYZyYQMAAGGGTbEBTl1yYgMAAE2bDUsIhnJjAwAAYYZNsgFOXXJkAwAATaMNSwuGcmUDAABhhk2zAU5dcmYDAABNrg1LDIZyZwMAAGGGTbQBTl1yaAMAAE26DUsHhnJpAwAAYYZNtQFOXXJqAwAATcENSwuGcmsDAABhhk22AU5dcmwDAABNzA1LCIZybQMAAGGGTbcBTl1ybgMAAE3UDUsJhnJvAwAAYYZNuAFOXXJwAwAATd0NSwiGcnEDAABhhk25AU5dcnIDAABN5Q1LCIZycwMAAGGGTboBTl1ydAMAAE3tDUsLhnJ1AwAAYYZNuwFOXXJ2AwAATfgNSwmGcncDAABhhk28AU5dcngDAABNAQ5LCYZyeQMAAGGGTb0BTl1yegMAAE0KDksIhnJ7AwAAYYZNvgFOXXJ8AwAATRIOSwmGcn0DAABhhk2/AU5dcn4DAABNGw5LCYZyfwMAAGGGTcABTl1ygAMAAE0kDksIhnKBAwAAYYZNwQFOXXKCAwAATSwOSwiGcoMDAABhhk3CAU5dcoQDAABNNA5LB4ZyhQMAAGGGTcMBTl1yhgMAAE07DksLhnKHAwAAYYZNxAFOXXKIAwAATUYOSwuGcokDAABhhk3FAU5dcooDAABNUQ5LCIZyiwMAAGGGTcYBTl1yjAMAAE1ZDksHhnKNAwAAYYZNxwFOXXKOAwAATWAOSwyGco8DAABhhk3IAU5dcpADAABNbA5LDIZykQMAAGGGTckBTl1ykgMAAE14DksHhnKTAwAAYYZNygFOXXKUAwAATX8OSwSGcpUDAABhhk3LAU5dcpYDAABNgw5LB4ZylwMAAGGGTcwBTl1ymAMAAE2KDksIhnKZAwAAYYZNzQFOXXKaAwAATZIOSwWGcpsDAABhhk3OAU5dcpwDAABNlw5LC4ZynQMAAGGGTc8BTl1yngMAAE2iDksEhnKfAwAAYYZN0AFOXXKgAwAATaYOSwiGcqEDAABhhk3RAU5dcqIDAABNrg5LBoZyowMAAGGGTdIBTl1ypAMAAE20DksLhnKlAwAAYYZN0wFOXXKmAwAATb8OSwuGcqcDAABhhk3UAU5dcqgDAABNyg5LBYZyqQMAAGGGTdUBTl1yqgMAAE3PDksOhnKrAwAAYYZN1gFOXXKsAwAATd0OSwiGcq0DAABhhk3XAU5dcq4DAABN5Q5LB4ZyrwMAAGGGTdgBTl1ysAMAAE3sDksLhnKxAwAAYYZN2QFOXXKyAwAATfcOSwmGcrMDAABhhk3aAU5dcrQDAABNAA9LBoZytQMAAGGGTdsBTl1ytgMAAE0GD0sJhnK3AwAAYYZN3AFOXXK4AwAATQ8PSwmGcrkDAABhhk3dAU5dcroDAABNGA9LB4ZyuwMAAGGGTd4BTl1yvAMAAE0fD0sIhnK9AwAAYYZN3wFOXXK+AwAATScPSweGcr8DAABhhk3gAU5dcsADAABNLg9LB4ZywQMAAGGGTeEBTl1ywgMAAE01D0sOhnLDAwAAYYZN4gFOXXLEAwAATUMPSwiGcsUDAABhhk3jAU5dcsYDAABNSw9LC4ZyxwMAAGGGTeQBTl1yyAMAAE1WD0sJhnLJAwAAYYZN5QFOXXLKAwAATV8PSwmGcssDAABhhk3mAU5dcswDAABNaA9LB4ZyzQMAAGGGTecBTl1yzgMAAE1vD0sHhnLPAwAAYYZN6AFOXXLQAwAATXYPSwiGctEDAABhhk3pAU5dctIDAABNfg9LCYZy0wMAAGGGTeoBTl1y1AMAAE2HD0sEhnLVAwAAYYZN6wFOXXLWAwAATYsPSwWGctcDAABhhk3sAU5dctgDAABNkA9LBoZy2QMAAGGGTe0BTl1y2gMAAE2WD0sFhnLbAwAAYYZN7gFOXXLcAwAATZsPSwmGct0DAABhhk3vAU5dct4DAABNpA9LBoZy3wMAAGGGTfABTl1y4AMAAE2qD0sLhnLhAwAAYYZN8QFOXXLiAwAATbUPSwiGcuMDAABhhk3yAU5dcuQDAABNvQ9LCYZy5QMAAGGGTfMBTl1y5gMAAE3GD0sLhnLnAwAAYYZN9AFOXXLoAwAATdEPSwiGcukDAABhhk31AU5dcuoDAABN2Q9LB4Zy6wMAAGGGTfYBTl1y7AMAAE3gD0sIhnLtAwAAYYZN9wFOXXLuAwAATegPSwuGcu8DAABhhk34AU5dcvADAABN8w9LCIZy8QMAAGGGTfkBTl1y8gMAAE37D0sJhnLzAwAAYYZN+gFOXXL0AwAATQQQSwiGcvUDAABhhk37AU5dcvYDAABNDBBLCIZy9wMAAGGGTfwBTl1y+AMAAE0UEEsHhnL5AwAAYYZN/QFOXXL6AwAATRsQSwiGcvsDAABhhk3+AU5dcvwDAABNIxBLCYZy/QMAAGGGTf8BTl1y/gMAAE0sEEsJhnL/AwAAYYZNAAJOXXIABAAATTUQSweGcgEEAABhhk0BAk5dcgIEAABNPBBLCIZyAwQAAGGGTQICTl1yBAQAAE1EEEsHhnIFBAAAYYZNAwJOXXIGBAAATUsQSwmGcgcEAABhhk0EAk5dcggEAABNVBBLCoZyCQQAAGGGTQUCTl1yCgQAAE1eEEsGhnILBAAAYYZNBgJOXXIMBAAATWQQSwiGcg0EAABhhk0HAk5dcg4EAABNbBBLCIZyDwQAAGGGTQgCTl1yEAQAAE10EEsMhnIRBAAAYYZNCQJOXXISBAAATYAQSwmGchMEAABhhk0KAk5dchQEAABNiRBLDIZyFQQAAGGGTQsCTl1yFgQAAE2VEEsLhnIXBAAAYYZNDAJOXXIYBAAATaAQSweGchkEAABhhk0NAk5dchoEAABNpxBLB4ZyGwQAAGGGTQ4CTl1yHAQAAE2uEEsMhnIdBAAAYYZNDwJOXXIeBAAATboQSwiGch8EAABhhk0QAk5dciAEAABNwhBLCYZyIQQAAGGGTRECTl1yIgQAAE3LEEsIhnIjBAAAYYZNEgJOXXIkBAAATdMQSweGciUEAABhhk0TAk5dciYEAABN2hBLCYZyJwQAAGGGTRQCTl1yKAQAAE3jEEsHhnIpBAAAYYZNFQJOXXIqBAAATeoQSwmGcisEAABhhk0WAk5dciwEAABN8xBLDIZyLQQAAGGGTRcCTl1yLgQAAE3/EEsHhnIvBAAAYYZNGAJOXXIwBAAATQYRSweGcjEEAABhhk0ZAk5dcjIEAABNDRFLCYZyMwQAAGGGTRoCTl1yNAQAAE0WEUsEhnI1BAAAYYZNGwJOXXI2BAAATRoRSwiGcjcEAABhhk0cAk5dcjgEAABNIhFLC4ZyOQQAAGGGTR0CTl1yOgQAAE0tEUsJhnI7BAAAYYZNHgJOXXI8BAAATTYRSweGcj0EAABhhk0fAk5dcj4EAABNPRFLBYZyPwQAAGGGTSACTl1yQAQAAE1CEUsLhnJBBAAAYYZNIQJOXXJCBAAATU0RSwiGckMEAABhhk0iAk5dckQEAABNVRFLBoZyRQQAAGGGTSMCTl1yRgQAAE1bEUsEhnJHBAAAYYZNJAJOXXJIBAAATV8RSwmGckkEAABhhk0lAk5dckoEAABNaBFLCYZySwQAAGGGTSYCTl1yTAQAAE1xEUsJhnJNBAAAYYZNJwJOXXJOBAAATXoRSwmGck8EAABhhk0oAk5dclAEAABNgxFLBYZyUQQAAGGGTSkCTl1yUgQAAE2IEUsIhnJTBAAAYYZNKgJOXXJUBAAATZARSweGclUEAABhhk0rAk5dclYEAABNlxFLCIZyVwQAAGGGTSwCTl1yWAQAAE2fEUsIhnJZBAAAYYZNLQJOXXJaBAAATacRSwiGclsEAABhhk0uAk5dclwEAABNrxFLC4ZyXQQAAGGGTS8CTl1yXgQAAE26EUsJhnJfBAAAYYZNMAJOXXJgBAAATcMRSweGcmEEAABhhk0xAk5dcmIEAABNyhFLCIZyYwQAAGGGTTICTl1yZAQAAE3SEUsLhnJlBAAAYYZNMwJOXXJmBAAATd0RSwmGcmcEAABhhk00Ak5dcmgEAABN5hFLB4ZyaQQAAGGGTTUCTl1yagQAAE3tEUsHhnJrBAAAYYZNNgJOXXJsBAAATfQRSweGcm0EAABhhk03Ak5dcm4EAABN+xFLCYZybwQAAGGGTTgCTl1ycAQAAE0EEksJhnJxBAAAYYZNOQJOXXJyBAAATQ0SSwiGcnMEAABhhk06Ak5dcnQEAABNFRJLCYZydQQAAGGGTTsCTl1ydgQAAE0eEksJhnJ3BAAAYYZNPAJOXXJ4BAAATScSSwiGcnkEAABhhk09Ak5dcnoEAABNLxJLDIZyewQAAGGGTT4CTl1yfAQAAE07EksLhnJ9BAAAYYZNPwJOXXJ+BAAATUYSSwmGcn8EAABhhk1AAk5dcoAEAABNTxJLCYZygQQAAGGGTUECTl1yggQAAE1YEksIhnKDBAAAYYZNQgJOXXKEBAAATWASSwmGcoUEAABhhk1DAk5dcoYEAABNaRJLBoZyhwQAAGGGTUQCTl1yiAQAAE1vEksLhnKJBAAAYYZNRQJOXXKKBAAATXoSSwiGcosEAABhhk1GAk5dcowEAABNghJLBoZyjQQAAGGGTUcCTl1yjgQAAE2IEksHhnKPBAAAYYZNSAJOXXKQBAAATY8SSwmGcpEEAABhhk1JAk5dcpIEAABNmBJLCIZykwQAAGGGTUoCTl1ylAQAAE2gEksGhnKVBAAAYYZNSwJOXXKWBAAATaYSSwSGcpcEAABhhk1MAk5dcpgEAABNqhJLB4ZymQQAAGGGTU0CTl1ymgQAAE2xEksJhnKbBAAAYYZNTgJOXXKcBAAATboSSwiGcp0EAABhhk1PAk5dcp4EAABNwhJLC4ZynwQAAGGGTVACTl1yoAQAAE3NEksLhnKhBAAAYYZNUQJOXXKiBAAATdgSSwiGcqMEAABhhk1SAk5dcqQEAABN4BJLBYZypQQAAGGGTVMCTl1ypgQAAE3lEksGhnKnBAAAYYZNVAJOXXKoBAAATesSSwiGcqkEAABhhk1VAk5dcqoEAABN8xJLBIZyqwQAAGGGTVYCTl1yrAQAAE33EksHhnKtBAAAYYZNVwJOXXKuBAAATf4SSwyGcq8EAABhhk1YAk5dcrAEAABNChNLCoZysQQAAGGGTVkCTl1ysgQAAE0UE0sIhnKzBAAAYYZNWgJOXXK0BAAATRwTSwiGcrUEAABhhk1bAk5dcrYEAABNJBNLCIZytwQAAGGGTVwCTl1yuAQAAE0sE0sJhnK5BAAAYYZNXQJOXXK6BAAATTUTSwiGcrsEAABhhk1eAk5dcrwEAABNPRNLCIZyvQQAAGGGTV8CTl1yvgQAAE1FE0sJhnK/BAAAYYZNYAJOXXLABAAATU4TSwiGcsEEAABhhk1hAk5dcsIEAABNVhNLCYZywwQAAGGGTWICTl1yxAQAAE1fE0sIhnLFBAAAYYZNYwJOXXLGBAAATWcTSwuGcscEAABhhk1kAk5dcsgEAABNchNLCIZyyQQAAGGGTWUCTl1yygQAAE16E0sIhnLLBAAAYYZNZgJOXXLMBAAATYITSwiGcs0EAABhhk1nAk5dcs4EAABNihNLCYZyzwQAAGGGTWgCTl1y0AQAAE2TE0sJhnLRBAAAYYZNaQJOXXLSBAAATZwTSwiGctMEAABhhk1qAk5dctQEAABNpBNLCYZy1QQAAGGGTWsCTl1y1gQAAE2tE0sIhnLXBAAAYYZNbAJOXXLYBAAATbUTSwiGctkEAABhhk1tAk5dctoEAABNvRNLCIZy2wQAAGGGTW4CTl1y3AQAAE3FE0sJhnLdBAAAYYZNbwJOXXLeBAAATc4TSwiGct8EAABhhk1wAk5dcuAEAABN1hNLCIZy4QQAAGGGTXECTl1y4gQAAE3eE0sHhnLjBAAAYYZNcgJOXXLkBAAATeUTSwiGcuUEAABhhk1zAk5dcuYEAABN7RNLB4Zy5wQAAGGGTXQCTl1y6AQAAE30E0sIhnLpBAAAYYZNdQJOXXLqBAAATfwTSweGcusEAABhhk12Ak5dcuwEAABNAxRLCIZy7QQAAGGGTXcCTl1y7gQAAE0LFEsLhnLvBAAAYYZNeAJOXXLwBAAATRYUSwmGcvEEAABhhk15Ak5dcvIEAABNHxRLCIZy8wQAAGGGTXoCTl1y9AQAAE0nFEsLhnL1BAAAYYZNewJOXXL2BAAATTIUSwmGcvcEAABhhk18Ak5dcvgEAABNOxRLCIZy+QQAAGGGTX0CTl1y+gQAAE1DFEsIhnL7BAAAYYZNfgJOXXL8BAAATUsUSwmGcv0EAABhhk1/Ak5dcv4EAABNVBRLCYZy/wQAAGGGTYACTl1yAAUAAE1dFEsLhnIBBQAAYYZNgQJOXXICBQAATWgUSwiGcgMFAABhhk2CAk5dcgQFAABNcBRLCYZyBQUAAGGGTYMCTl1yBgUAAE15FEsHhnIHBQAAYYZNhAJOXXIIBQAATYAUSwyGcgkFAABhhk2FAk5dcgoFAABNjBRLBYZyCwUAAGGGTYYCTl1yDAUAAE2RFEsKhnINBQAAYYZNhwJOXXIOBQAATZsUSwiGcg8FAABhhk2IAk5dchAFAABNoxRLC4ZyEQUAAGGGTYkCTl1yEgUAAE2uFEsIhnITBQAAYYZNigJOXXIUBQAATbYUSwiGchUFAABhhk2LAk5dchYFAABNvhRLCYZyFwUAAGGGTYwCTl1yGAUAAE3HFEsHhnIZBQAAYYZNjQJOXXIaBQAATc4USwiGchsFAABhhk2OAk5dchwFAABN1hRLCYZyHQUAAGGGTY8CTl1yHgUAAE3fFEsJhnIfBQAAYYZNkAJOXXIgBQAATegUSwiGciEFAABhhk2RAk5dciIFAABN8BRLCYZyIwUAAGGGTZICTl1yJAUAAE35FEsLhnIlBQAAYYZNkwJOXXImBQAATQQVSwuGcicFAABhhk2UAk5dcigFAABNDxVLC4ZyKQUAAGGGTZUCTl1yKgUAAE0aFUsMhnIrBQAAYYZNlgJOXXIsBQAATSYVSweGci0FAABhhk2XAk5dci4FAABNLRVLBIZyLwUAAGGGTZgCTl1yMAUAAE0xFUsOhnIxBQAAYYZNmQJOXXIyBQAATT8VSwSGcjMFAABhhk2aAk5dcjQFAABNQxVLC4ZyNQUAAGGGTZsCTl1yNgUAAE1OFUsIhnI3BQAAYYZNnAJOXXI4BQAATVYVSwaGcjkFAABhhk2dAk5dcjoFAABNXBVLC4ZyOwUAAGGGTZ4CTl1yPAUAAE1nFUsJhnI9BQAAYYZNnwJOXXI+BQAATXAVSwiGcj8FAABhhk2gAk5dckAFAABNeBVLCIZyQQUAAGGGTaECTl1yQgUAAE2AFUsIhnJDBQAAYYZNogJOXXJEBQAATYgVSwSGckUFAABhhk2jAk5dckYFAABNjBVLCIZyRwUAAGGGTaQCTl1ySAUAAE2UFUsLhnJJBQAAYYZNpQJOXXJKBQAATZ8VSwiGcksFAABhhk2mAk5dckwFAABNpxVLCYZyTQUAAGGGTacCTl1yTgUAAE2wFUsJhnJPBQAAYYZNqAJOXXJQBQAATbkVSwaGclEFAABhhk2pAk5dclIFAABNvxVLBIZyUwUAAGGGTaoCTl1yVAUAAE3DFUsJhnJVBQAAYYZNqwJOXXJWBQAATcwVSweGclcFAABhhk2sAk5dclgFAABN0xVLCIZyWQUAAGGGTa0CTl1yWgUAAE3bFUsIhnJbBQAAYYZNrgJOXXJcBQAATeMVSwiGcl0FAABhhk2vAk5dcl4FAABN6xVLC4ZyXwUAAGGGTbACTl1yYAUAAE32FUsIhnJhBQAAYYZNsQJOXXJiBQAATf4VSwmGcmMFAABhhk2yAk5dcmQFAABNBxZLBoZyZQUAAGGGTbMCTl1yZgUAAE0NFksIhnJnBQAAYYZNtAJOXXJoBQAATRUWSwSGcmkFAABhhk21Ak5dcmoFAABNGRZLC4ZyawUAAGGGTbYCTl1ybAUAAE0kFksFhnJtBQAAYYZNtwJOXXJuBQAATSkWSwiGcm8FAABhhk24Ak5dcnAFAABNMRZLC4ZycQUAAGGGTbkCTl1ycgUAAE08FksIhnJzBQAAYYZNugJOXXJ0BQAATUQWSwuGcnUFAABhhk27Ak5dcnYFAABNTxZLCIZydwUAAGGGTbwCTl1yeAUAAE1XFksJhnJ5BQAAYYZNvQJOXXJ6BQAATWAWSwiGcnsFAABhhk2+Ak5dcnwFAABNaBZLCIZyfQUAAGGGTb8CTl1yfgUAAE1wFksKhnJ/BQAAYYZNwAJOXXKABQAATXoWSwiGcoEFAABhhk3BAk5dcoIFAABNghZLCIZygwUAAGGGTcICTl1yhAUAAE2KFksGhnKFBQAAYYZNwwJOXXKGBQAATZAWSwiGcocFAABhhk3EAk5dcogFAABNmBZLB4ZyiQUAAGGGTcUCTl1yigUAAE2fFksLhnKLBQAAYYZNxgJOXXKMBQAATaoWSwmGco0FAABhhk3HAk5dco4FAABNsxZLCYZyjwUAAGGGTcgCTl1ykAUAAE28FksIhnKRBQAAYYZNyQJOXXKSBQAATcQWSwiGcpMFAABhhk3KAk5dcpQFAABNzBZLCYZylQUAAGGGTcsCTl1ylgUAAE3VFksJhnKXBQAAYYZNzAJOXXKYBQAATd4WSwWGcpkFAABhhk3NAk5dcpoFAABN4xZLCYZymwUAAGGGTc4CTl1ynAUAAE3sFksHhnKdBQAAYYZNzwJOXXKeBQAATfMWSwaGcp8FAABhhk3QAk5dcqAFAABN+RZLBIZyoQUAAGGGTdECTl1yogUAAE39FksJhnKjBQAAYYZN0gJOXXKkBQAATQYXSwSGcqUFAABhhk3TAk5dcqYFAABNChdLCIZypwUAAGGGTdQCTl1yqAUAAE0SF0sGhnKpBQAAYYZN1QJOXXKqBQAATRgXSwiGcqsFAABhhk3WAk5dcqwFAABNIBdLCoZyrQUAAGGGTdcCTl1yrgUAAE0qF0sJhnKvBQAAYYZN2AJOXXKwBQAATTMXSwqGcrEFAABhhk3ZAk5dcrIFAABNPRdLCIZyswUAAGGGTdoCTl1ytAUAAE1FF0sFhnK1BQAAYYZN2wJOXXK2BQAATUoXSwiGcrcFAABhhk3cAk5dcrgFAABNUhdLCIZyuQUAAGGGTd0CTl1yugUAAE1aF0sFhnK7BQAAYYZN3gJOXXK8BQAATV8XSwSGcr0FAABhhk3fAk5dcr4FAABNYxdLBoZyvwUAAGGGTeACTl1ywAUAAE1pF0sHhnLBBQAAYYZN4QJOXXLCBQAATXAXSwWGcsMFAABhhk3iAk5dcsQFAABNdRdLCIZyxQUAAGGGTeMCTl1yxgUAAE19F0sJhnLHBQAAYYZN5AJOXXLIBQAATYYXSwmGcskFAABhhk3lAk5dcsoFAABNjxdLBIZyywUAAGGGTeYCTl1yzAUAAE2TF0sIhnLNBQAAYYZN5wJOXXLOBQAATZsXSwiGcs8FAABhhk3oAk5dctAFAABNoxdLCYZy0QUAAGGGTekCTl1y0gUAAE2sF0sHhnLTBQAAYYZN6gJOXXLUBQAATbMXSweGctUFAABhhk3rAk5dctYFAABNuhdLCYZy1wUAAGGGTewCTl1y2AUAAE3DF0sHhnLZBQAAYYZN7QJOXXLaBQAATcoXSweGctsFAABhhk3uAk5dctwFAABN0RdLCIZy3QUAAGGGTe8CTl1y3gUAAE3ZF0sJhnLfBQAAYYZN8AJOXXLgBQAATeIXSwiGcuEFAABhhk3xAk5dcuIFAABN6hdLB4Zy4wUAAGGGTfICTl1y5AUAAE3xF0sJhnLlBQAAYYZN8wJOXXLmBQAATfoXSweGcucFAABhhk30Ak5dcugFAABNARhLCIZy6QUAAGGGTfUCTl1y6gUAAE0JGEsEhnLrBQAAYYZN9gJOXXLsBQAATQ0YSwuGcu0FAABhhk33Ak5dcu4FAABNGBhLCoZy7wUAAGGGTfgCTl1y8AUAAE0iGEsJhnLxBQAAYYZN+QJOXXLyBQAATSsYSweGcvMFAABhhk36Ak5dcvQFAABNMhhLCYZy9QUAAGGGTfsCTl1y9gUAAE07GEsIhnL3BQAAYYZN/AJOXXL4BQAATUMYSwiGcvkFAABhhk39Ak5dcvoFAABNSxhLB4Zy+wUAAGGGTf4CTl1y/AUAAE1SGEsIhnL9BQAAYYZN/wJOXXL+BQAATVoYSwmGcv8FAABhhk0AA05dcgAGAABNYxhLCIZyAQYAAGGGTQEDTl1yAgYAAE1rGEsFhnIDBgAAYYZNAgNOXXIEBgAATXAYSwuGcgUGAABhhk0DA05dcgYGAABNexhLCYZyBwYAAGGGTQQDTl1yCAYAAE2EGEsIhnIJBgAAYYZNBQNOXXIKBgAATYwYSwmGcgsGAABhhk0GA05dcgwGAABNlRhLB4ZyDQYAAGGGTQcDTl1yDgYAAE2cGEsHhnIPBgAAYYZNCANOXXIQBgAATaMYSwmGchEGAABhhk0JA05dchIGAABNrBhLCYZyEwYAAGGGTQoDTl1yFAYAAE21GEsEhnIVBgAAYYZNCwNOXXIWBgAATbkYSwmGchcGAABhhk0MA05dchgGAABNwhhLCYZyGQYAAGGGTQ0DTl1yGgYAAE3LGEsIhnIbBgAAYYZNDgNOXXIcBgAATdMYSwaGch0GAABhhk0PA05dch4GAABN2RhLC4ZyHwYAAGGGTRADTl1yIAYAAE3kGEsJhnIhBgAAYYZNEQNOXXIiBgAATe0YSwuGciMGAABhhk0SA05dciQGAABN+BhLCIZyJQYAAGGGTRMDTl1yJgYAAE0AGUsJhnInBgAAYYZNFANOXXIoBgAATQkZSwuGcikGAABhhk0VA05dcioGAABNFBlLCIZyKwYAAGGGTRYDTl1yLAYAAE0cGUsJhnItBgAAYYZNFwNOXXIuBgAATSUZSwmGci8GAABhhk0YA05dcjAGAABNLhlLBIZyMQYAAGGGTRkDTl1yMgYAAE0yGUsIhnIzBgAAYYZNGgNOXXI0BgAATToZSwmGcjUGAABhhk0bA05dcjYGAABNQxlLCYZyNwYAAGGGTRwDTl1yOAYAAE1MGUsIhnI5BgAAYYZNHQNOXXI6BgAATVQZSwSGcjsGAABhhk0eA05dcjwGAABNWBlLBoZyPQYAAGGGTR8DTl1yPgYAAE1eGUsJhnI/BgAAYYZNIANOXXJABgAATWcZSwiGckEGAABhhk0hA05dckIGAABNbxlLCIZyQwYAAGGGTSIDTl1yRAYAAE13GUsJhnJFBgAAYYZNIwNOXXJGBgAATYAZSwmGckcGAABhhk0kA05dckgGAABNiRlLCoZySQYAAGGGTSUDTl1ySgYAAE2TGUsHhnJLBgAAYYZNJgNOXXJMBgAATZoZSweGck0GAABhhk0nA05dck4GAABNoRlLCYZyTwYAAGGGTSgDTl1yUAYAAE2qGUsIhnJRBgAAYYZNKQNOXXJSBgAATbIZSweGclMGAABhhk0qA05dclQGAABNuRlLCYZyVQYAAGGGTSsDTl1yVgYAAE3CGUsIhnJXBgAAYYZNLANOXXJYBgAATcoZSwmGclkGAABhhk0tA05dcloGAABN0xlLCIZyWwYAAGGGTS4DTl1yXAYAAE3bGUsJhnJdBgAAYYZNLwNOXXJeBgAATeQZSwmGcl8GAABhhk0wA05dcmAGAABN7RlLCIZyYQYAAGGGTTEDTl1yYgYAAE31GUsMhnJjBgAAYYZNMgNOXXJkBgAATQEaSwiGcmUGAABhhk0zA05dcmYGAABNCRpLDIZyZwYAAGGGTTQDTl1yaAYAAE0VGksMhnJpBgAAYYZNNQNOXXJqBgAATSEaSwiGcmsGAABhhk02A05dcmwGAABNKRpLCYZybQYAAGGGTTcDTl1ybgYAAE0yGksIhnJvBgAAYYZNOANOXXJwBgAATToaSwSGcnEGAABhhk05A05dcnIGAABNPhpLC4ZycwYAAGGGTToDTl1ydAYAAE1JGksIhnJ1BgAAYYZNOwNOXXJ2BgAATVEaSwiGcncGAABhhk08A05dcngGAABNWRpLDIZyeQYAAGGGTT0DTl1yegYAAE1lGksHhnJ7BgAAYYZNPgNOXXJ8BgAATWwaSwiGcn0GAABhhk0/A05dcn4GAABNdBpLCYZyfwYAAGGGTUADTl1ygAYAAE19GksJhnKBBgAAYYZNQQNOXXKCBgAATYYaSwiGcoMGAABhhk1CA05dcoQGAABNjhpLCIZyhQYAAGGGTUMDTl1yhgYAAE2WGksIhnKHBgAAYYZNRANOXXKIBgAATZ4aSwiGcokGAABhhk1FA05dcooGAABNphpLC4ZyiwYAAGGGTUYDTl1yjAYAAE2xGksIhnKNBgAAYYZNRwNOXXKOBgAATbkaSwaGco8GAABhhk1IA05dcpAGAABNvxpLCIZykQYAAGGGTUkDTl1ykgYAAE3HGksMhnKTBgAAYYZNSgNOXXKUBgAATdMaSwiGcpUGAABhhk1LA05dcpYGAABN2xpLB4ZylwYAAGGGTUwDTl1ymAYAAE3iGksIhnKZBgAAYYZNTQNOXXKaBgAATeoaSwqGcpsGAABhhk1OA05dcpwGAABN9BpLCIZynQYAAGGGTU8DTl1yngYAAE38GksHhnKfBgAAYYZNUANOXXKgBgAATQMbSweGcqEGAABhhk1RA05dcqIGAABNChtLCYZyowYAAGGGTVIDTl1ypAYAAE0TG0sGhnKlBgAAYYZNUwNOXXKmBgAATRkbSwuGcqcGAABhhk1UA05dcqgGAABNJBtLCIZyqQYAAGGGTVUDTl1yqgYAAE0sG0sJhnKrBgAAYYZNVgNOXXKsBgAATTUbSwiGcq0GAABhhk1XA05dcq4GAABNPRtLCIZyrwYAAGGGTVgDTl1ysAYAAE1FG0sGhnKxBgAAYYZNWQNOXXKyBgAATUsbSwiGcrMGAABhhk1aA05dcrQGAABNUxtLCIZytQYAAGGGTVsDTl1ytgYAAE1bG0sIhnK3BgAAYYZNXANOXXK4BgAATWMbSwmGcrkGAABhhk1dA05dcroGAABNbBtLB4ZyuwYAAGGGTV4DTl1yvAYAAE1zG0sIhnK9BgAAYYZNXwNOXXK+BgAATXsbSweGcr8GAABhhk1gA05dcsAGAABNghtLC4ZywQYAAGGGTWEDTl1ywgYAAE2NG0sGhnLDBgAAYYZNYgNOXXLEBgAATZMbSwiGcsUGAABhhk1jA05dcsYGAABNmxtLCYZyxwYAAGGGTWQDTl1yyAYAAE2kG0sIhnLJBgAAYYZNZQNOXXLKBgAATawbSwuGcssGAABhhk1mA05dcswGAABNtxtLBIZyzQYAAGGGTWcDTl1yzgYAAE27G0sJhnLPBgAAYYZNaANOXXLQBgAATcQbSwaGctEGAABhhk1pA05dctIGAABNyhtLCIZy0wYAAGGGTWoDTl1y1AYAAE3SG0sIhnLVBgAAYYZNawNOXXLWBgAATdobSweGctcGAABhhk1sA05dctgGAABN4RtLB4Zy2QYAAGGGTW0DTl1y2gYAAE3oG0sGhnLbBgAAYYZNbgNOXXLcBgAATe4bSwmGct0GAABhhk1vA05dct4GAABN9xtLCYZy3wYAAGGGTXADTl1y4AYAAE0AHEsHhnLhBgAAYYZNcQNOXXLiBgAATQccSweGcuMGAABhhk1yA05dcuQGAABNDhxLCYZy5QYAAGGGTXMDTl1y5gYAAE0XHEsJhnLnBgAAYYZNdANOXXLoBgAATSAcSwiGcukGAABhhk11A05dcuoGAABNKBxLCYZy6wYAAGGGTXYDTl1y7AYAAE0xHEsIhnLtBgAAYYZNdwNOXXLuBgAATTkcSwyGcu8GAABhhk14A05dcvAGAABNRRxLDoZy8QYAAGGGTXkDTl1y8gYAAE1THEsLhnLzBgAAYYZNegNOXXL0BgAATV4cSwmGcvUGAABhhk17A05dcvYGAABNZxxLCIZy9wYAAGGGTXwDTl1y+AYAAE1vHEsIhnL5BgAAYYZNfQNOXXL6BgAATXccSwiGcvsGAABhhk1+A05dcvwGAABNfxxLBYZy/QYAAGGGTX8DTl1y/gYAAE2EHEsJhnL/BgAAYYZNgANOXXIABwAATY0cSwiGcgEHAABhhk2BA05dcgIHAABNlRxLCIZyAwcAAGGGTYIDTl1yBAcAAE2dHEsHhnIFBwAAYYZNgwNOXXIGBwAATaQcSwmGcgcHAABhhk2EA05dcggHAABNrRxLC4ZyCQcAAGGGTYUDTl1yCgcAAE24HEsJhnILBwAAYYZNhgNOXXIMBwAATcEcSwuGcg0HAABhhk2HA05dcg4HAABNzBxLCIZyDwcAAGGGTYgDTl1yEAcAAE3UHEsIhnIRBwAAYYZNiQNOXXISBwAATdwcSwiGchMHAABhhk2KA05dchQHAABN5BxLB4ZyFQcAAGGGTYsDTl1yFgcAAE3rHEsJhnIXBwAAYYZNjANOXXIYBwAATfQcSwWGchkHAABhhk2NA05dchoHAABN+RxLCYZyGwcAAGGGTY4DTl1yHAcAAE0CHUsLhnIdBwAAYYZNjwNOXXIeBwAATQ0dSwSGch8HAABhhk2QA05dciAHAABNER1LBIZyIQcAAGGGTZEDTl1yIgcAAE0VHUsIhnIjBwAAYYZNkgNOXXIkBwAATR0dSwaGciUHAABhhk2TA05dciYHAABNIx1LCYZyJwcAAGGGTZQDTl1yKAcAAE0sHUsIhnIpBwAAYYZNlQNOXXIqBwAATTQdSwiGcisHAABhhk2WA05dciwHAABNPB1LCYZyLQcAAGGGTZcDTl1yLgcAAE1FHUsFhnIvBwAAYYZNmANOXXIwBwAATUodSwSGcjEHAABhhk2ZA05dcjIHAABNTh1LC4ZyMwcAAGGGTZoDTl1yNAcAAE1ZHUsIhnI1BwAAYYZNmwNOXXI2BwAATWEdSwmGcjcHAABhhk2cA05dcjgHAABNah1LC4ZyOQcAAGGGTZ0DTl1yOgcAAE11HUsJhnI7BwAAYYZNngNOXXI8BwAATX4dSwiGcj0HAABhhk2fA05dcj4HAABNhh1LB4ZyPwcAAGGGTaADTl1yQAcAAE2NHUsJhnJBBwAAYYZNoQNOXXJCBwAATZYdSweGckMHAABhhk2iA05dckQHAABNnR1LC4ZyRQcAAGGGTaMDTl1yRgcAAE2oHUsJhnJHBwAAYYZNpANOXXJIBwAATbEdSwiGckkHAABhhk2lA05dckoHAABNuR1LB4ZySwcAAGGGTaYDTl1yTAcAAE3AHUsJhnJNBwAAYYZNpwNOXXJOBwAATckdSwqGck8HAABhhk2oA05dclAHAABN0x1LB4ZyUQcAAGGGTakDTl1yUgcAAE3aHUsFhnJTBwAAYYZNqgNOXXJUBwAATd8dSwmGclUHAABhhk2rA05dclYHAABN6B1LCIZyVwcAAGGGTawDTl1yWAcAAE3wHUsIhnJZBwAAYYZNrQNOXXJaBwAATfgdSwiGclsHAABhhk2uA05dclwHAABNAB5LBoZyXQcAAGGGTa8DTl1yXgcAAE0GHksLhnJfBwAAYYZNsANOXXJgBwAATREeSwiGcmEHAABhhk2xA05dcmIHAABNGR5LCIZyYwcAAGGGTbIDTl1yZAcAAE0hHksHhnJlBwAAYYZNswNOXXJmBwAATSgeSwmGcmcHAABhhk20A05dcmgHAABNMR5LDIZyaQcAAGGGTbUDTl1yagcAAE09HksIhnJrBwAAYYZNtgNOXXJsBwAATUUeSwmGcm0HAABhhk23A05dcm4HAABNTh5LCIZybwcAAGGGTbgDTl1ycAcAAE1WHksIhnJxBwAAYYZNuQNOXXJyBwAATV4eSwmGcnMHAABhhk26A05dcnQHAABNZx5LCIZydQcAAGGGTbsDTl1ydgcAAE1vHksIhnJ3BwAAYYZNvANOXXJ4BwAATXceSwuGcnkHAABhhk29A05dcnoHAABNgh5LCYZyewcAAGGGTb4DTl1yfAcAAE2LHksHhnJ9BwAAYYZNvwNOXXJ+BwAATZIeSwmGcn8HAABhhk3AA05dcoAHAABNmx5LB4ZygQcAAGGGTcEDTl1yggcAAE2iHksIhnKDBwAAYYZNwgNOXXKEBwAATaoeSweGcoUHAABhhk3DA05dcoYHAABNsR5LCIZyhwcAAGGGTcQDTl1yiAcAAE25HksJhnKJBwAAYYZNxQNOXXKKBwAATcIeSwaGcosHAABhhk3GA05dcowHAABNyB5LCYZyjQcAAGGGTccDTl1yjgcAAE3RHksIhnKPBwAAYYZNyANOXXKQBwAATdkeSweGcpEHAABhhk3JA05dcpIHAABN4B5LBoZykwcAAGGGTcoDTl1ylAcAAE3mHksIhnKVBwAAYYZNywNOXXKWBwAATe4eSwuGcpcHAABhhk3MA05dcpgHAABN+R5LC4ZymQcAAGGGTc0DTl1ymgcAAE0EH0sJhnKbBwAAYYZNzgNOXXKcBwAATQ0fSwiGcp0HAABhhk3PA05dcp4HAABNFR9LC4ZynwcAAGGGTdADTl1yoAcAAE0gH0sJhnKhBwAAYYZN0QNOXXKiBwAATSkfSwuGcqMHAABhhk3SA05dcqQHAABNNB9LDIZypQcAAGGGTdMDTl1ypgcAAE1AH0sJhnKnBwAAYYZN1ANOXXKoBwAATUkfSweGcqkHAABhhk3VA05dcqoHAABNUB9LC4ZyqwcAAGGGTdYDTl1yrAcAAE1bH0sJhnKtBwAAYYZN1wNOXXKuBwAATWQfSwiGcq8HAABhhk3YA05dcrAHAABNbB9LCIZysQcAAGGGTdkDTl1ysgcAAE10H0sIhnKzBwAAYYZN2gNOXXK0BwAATXwfSwyGcrUHAABhhk3bA05dcrYHAABNiB9LCoZytwcAAGGGTdwDTl1yuAcAAE2SH0sKhnK5BwAAYYZN3QNOXXK6BwAATZwfSwWGcrsHAABhhk3eA05dcrwHAABNoR9LCoZyvQcAAGGGTd8DTl1yvgcAAE2rH0sIhnK/BwAAYYZN4ANOXXLABwAATbMfSwWGcsEHAABhhk3hA05dcsIHAABNuB9LDIZywwcAAGGGTeIDTl1yxAcAAE3EH0sIhnLFBwAAYYZN4wNOXXLGBwAATcwfSwiGcscHAABhhk3kA05dcsgHAABN1B9LBYZyyQcAAGGGTeUDTl1yygcAAE3ZH0sHhnLLBwAAYYZN5gNOXXLMBwAATeAfSweGcs0HAABhhk3nA05dcs4HAABN5x9LBIZyzwcAAGGGTegDTl1y0AcAAE3rH0sHhnLRBwAAYYZN6QNOXXLSBwAATfIfSwWGctMHAABhhnUoTeoDTl1y1AcAAE33H0sIhnLVBwAAYYZN6wNOXXLWBwAATf8fSwiGctcHAABhhk3sA05dctgHAABNByBLCYZy2QcAAGGGTe0DTl1y2gcAAE0QIEsJhnLbBwAAYYZN7gNOXXLcBwAATRkgSwyGct0HAABhhk3vA05dct4HAABNJSBLB4Zy3wcAAGGGTfADTl1y4AcAAE0sIEsJhnLhBwAAYYZN8QNOXXLiBwAATTUgSwiGcuMHAABhhk3yA05dcuQHAABNPSBLCYZy5QcAAGGGTfMDTl1y5gcAAE1GIEsGhnLnBwAAYYZN9ANOXXLoBwAATUwgSwmGcukHAABhhk31A05dcuoHAABNVSBLC4Zy6wcAAGGGTfYDTl1y7AcAAE1gIEsHhnLtBwAAYYZN9wNOXXLuBwAATWcgSwyGcu8HAABhhk34A05dcvAHAABNcyBLBIZy8QcAAGGGTfkDTl1y8gcAAE13IEsIhnLzBwAAYYZN+gNOXXL0BwAATX8gSwyGcvUHAABhhk37A05dcvYHAABNiyBLCYZy9wcAAGGGTfwDTl1y+AcAAE2UIEsHhnL5BwAAYYZN/QNOXXL6BwAATZsgSwyGcvsHAABhhk3+A05dcvwHAABNpyBLCIZy/QcAAGGGTf8DTl1y/gcAAE2vIEsHhnL/BwAAYYZNAAROXXIACAAATbYgSwuGcgEIAABhhk0BBE5dcgIIAABNwSBLCYZyAwgAAGGGTQIETl1yBAgAAE3KIEsIhnIFCAAAYYZNAwROXXIGCAAATdIgSwiGcgcIAABhhk0EBE5dcggIAABN2iBLBYZyCQgAAGGGTQUETl1yCggAAE3fIEsJhnILCAAAYYZNBgROXXIMCAAATeggSwaGcg0IAABhhk0HBE5dcg4IAABN7iBLCYZyDwgAAGGGTQgETl1yEAgAAE33IEsJhnIRCAAAYYZNCQROXXISCAAATQAhSwmGchMIAABhhk0KBE5dchQIAABNCSFLCIZyFQgAAGGGTQsETl1yFggAAE0RIUsEhnIXCAAAYYZNDAROXXIYCAAATRUhSwmGchkIAABhhk0NBE5dchoIAABNHiFLBYZyGwgAAGGGTQ4ETl1yHAgAAE0jIUsHhnIdCAAAYYZNDwROXXIeCAAATSohSwWGch8IAABhhk0QBE5dciAIAABNLyFLCYZyIQgAAGGGTREETl1yIggAAE04IUsMhnIjCAAAYYZNEgROXXIkCAAATUQhSwuGciUIAABhhk0TBE5dciYIAABNTyFLC4ZyJwgAAGGGTRQETl1yKAgAAE1aIUsMhnIpCAAAYYZNFQROXXIqCAAATWYhSwaGcisIAABhhk0WBE5dciwIAABNbCFLCIZyLQgAAGGGTRcETl1yLggAAE10IUsIhnIvCAAAYYZNGAROXXIwCAAATXwhSwiGcjEIAABhhk0ZBE5dcjIIAABNhCFLCIZyMwgAAGGGTRoETl1yNAgAAE2MIUsLhnI1CAAAYYZNGwROXXI2CAAATZchSwuGcjcIAABhhk0cBE5dcjgIAABNoiFLCYZyOQgAAGGGTR0ETl1yOggAAE2rIUsHhnI7CAAAYYZNHgROXXI8CAAATbIhSwmGcj0IAABhhk0fBE5dcj4IAABNuyFLCIZyPwgAAGGGTSAETl1yQAgAAE3DIUsHhnJBCAAAYYZNIQROXXJCCAAATcohSwiGckMIAABhhk0iBE5dckQIAABN0iFLBYZyRQgAAGGGTSMETl1yRggAAE3XIUsIhnJHCAAAYYZNJAROXXJICAAATd8hSwSGckkIAABhhk0lBE5dckoIAABN4yFLCYZySwgAAGGGTSYETl1yTAgAAE3sIUsIhnJNCAAAYYZNJwROXXJOCAAATfQhSwuGck8IAABhhk0oBE5dclAIAABN/yFLCYZyUQgAAGGGTSkETl1yUggAAE0IIksLhnJTCAAAYYZNKgROXXJUCAAATRMiSweGclUIAABhhk0rBE5dclYIAABNGiJLCIZyVwgAAGGGTSwETl1yWAgAAE0iIksIhnJZCAAAYYZNLQROXXJaCAAATSoiSwmGclsIAABhhk0uBE5dclwIAABNMyJLB4ZyXQgAAGGGTS8ETl1yXggAAE06IksIhnJfCAAAYYZNMAROXXJgCAAATUIiSwSGcmEIAABhhk0xBE5dcmIIAABNRiJLCYZyYwgAAGGGTTIETl1yZAgAAE1PIksHhnJlCAAAYYZNMwROXXJmCAAATVYiSwSGcmcIAABhhk00BE5dcmgIAABNWiJLCYZyaQgAAGGGTTUETl1yaggAAE1jIksIhnJrCAAAYYZNNgROXXJsCAAATWsiSweGcm0IAABhhk03BE5dcm4IAABNciJLDoZybwgAAGGGTTgETl1ycAgAAE2AIksIhnJxCAAAYYZNOQROXXJyCAAATYgiSwmGcnMIAABhhk06BE5dcnQIAABNkSJLBIZydQgAAGGGTTsETl1ydggAAE2VIksLhnJ3CAAAYYZNPAROXXJ4CAAATaAiSwiGcnkIAABhhk09BE5dcnoIAABNqCJLC4ZyewgAAGGGTT4ETl1yfAgAAE2zIksFhnJ9CAAAYYZNPwROXXJ+CAAATbgiSweGcn8IAABhhk1ABE5dcoAIAABNvyJLB4ZygQgAAGGGTUEETl1ygggAAE3GIksLhnKDCAAAYYZNQgROXXKECAAATdEiSwmGcoUIAABhhk1DBE5dcoYIAABN2iJLB4ZyhwgAAGGGTUQETl1yiAgAAE3hIksIhnKJCAAAYYZNRQROXXKKCAAATekiSwaGcosIAABhhk1GBE5dcowIAABN7yJLCIZyjQgAAGGGTUcETl1yjggAAE33IksHhnKPCAAAYYZNSAROXXKQCAAATf4iSwmGcpEIAABhhk1JBE5dcpIIAABNByNLB4ZykwgAAGGGTUoETl1ylAgAAE0OI0sIhnKVCAAAYYZNSwROXXKWCAAATRYjSwiGcpcIAABhhk1MBE5dcpgIAABNHiNLB4ZymQgAAGGGTU0ETl1ymggAAE0lI0sJhnKbCAAAYYZNTgROXXKcCAAATS4jSwmGcp0IAABhhk1PBE5dcp4IAABNNyNLB4ZynwgAAGGGTVAETl1yoAgAAE0+I0sJhnKhCAAAYYZNUQROXXKiCAAATUcjSweGcqMIAABhhk1SBE5dcqQIAABNTiNLCYZypQgAAGGGTVMETl1ypggAAE1XI0sHhnKnCAAAYYZNVAROXXKoCAAATV4jSwSGcqkIAABhhk1VBE5dcqoIAABNYiNLBIZyqwgAAGGGTVYETl1yrAgAAE1mI0sLhnKtCAAAYYZNVwROXXKuCAAATXEjSwaGcq8IAABhhk1YBE5dcrAIAABNdyNLCYZysQgAAGGGTVkETl1ysggAAE2AI0sJhnKzCAAAYYZNWgROXXK0CAAATYkjSwaGcrUIAABhhk1bBE5dcrYIAABNjyNLCIZytwgAAGGGTVwETl1yuAgAAE2XI0sIhnK5CAAAYYZNXQROXXK6CAAATZ8jSweGcrsIAABhhk1eBE5dcrwIAABNpiNLCYZyvQgAAGGGTV8ETl1yvggAAE2vI0sLhnK/CAAAYYZNYAROXXLACAAATbojSwiGcsEIAABhhk1hBE5dcsIIAABNwiNLBoZywwgAAGGGTWIETl1yxAgAAE3II0sIhnLFCAAAYYZNYwROXXLGCAAATdAjSwmGcscIAABhhk1kBE5dcsgIAABN2SNLCIZyyQgAAGGGTWUETl1yyggAAE3hI0sIhnLLCAAAYYZNZgROXXLMCAAATekjSwWGcs0IAABhhk1nBE5dcs4IAABN7iNLC4ZyzwgAAGGGTWgETl1y0AgAAE35I0sJhnLRCAAAYYZNaQROXXLSCAAATQIkSwmGctMIAABhhk1qBE5dctQIAABNCyRLCIZy1QgAAGGGTWsETl1y1ggAAE0TJEsOhnLXCAAAYYZNbAROXXLYCAAATSEkSwiGctkIAABhhk1tBE5dctoIAABNKSRLB4Zy2wgAAGGGTW4ETl1y3AgAAE0wJEsJhnLdCAAAYYZNbwROXXLeCAAATTkkSwmGct8IAABhhk1wBE5dcuAIAABNQiRLDIZy4QgAAGGGTXEETl1y4ggAAE1OJEsEhnLjCAAAYYZNcgROXXLkCAAATVIkSwSGcuUIAABhhk1zBE5dcuYIAABNViRLC4Zy5wgAAGGGTXQETl1y6AgAAE1hJEsIhnLpCAAAYYZNdQROXXLqCAAATWkkSwaGcusIAABhhk12BE5dcuwIAABNbyRLB4Zy7QgAAGGGTXcETl1y7ggAAE12JEsHhnLvCAAAYYZNeAROXXLwCAAATX0kSweGcvEIAABhhk15BE5dcvIIAABNhCRLBYZy8wgAAGGGTXoETl1y9AgAAE2JJEsMhnL1CAAAYYZNewROXXL2CAAATZUkSwaGcvcIAABhhk18BE5dcvgIAABNmyRLB4Zy+QgAAGGGTX0ETl1y+ggAAE2iJEsIhnL7CAAAYYZNfgROXXL8CAAATaokSweGcv0IAABhhk1/BE5dcv4IAABNsSRLB4Zy/wgAAGGGTYAETl1yAAkAAE24JEsFhnIBCQAAYYZNgQROXXICCQAATb0kSwmGcgMJAABhhk2CBE5dcgQJAABNxiRLB4ZyBQkAAGGGTYMETl1yBgkAAE3NJEsJhnIHCQAAYYZNhAROXXIICQAATdYkSwmGcgkJAABhhk2FBE5dcgoJAABN3yRLBIZyCwkAAGGGTYYETl1yDAkAAE3jJEsJhnINCQAAYYZNhwROXXIOCQAATewkSwaGcg8JAABhhk2IBE5dchAJAABN8iRLCYZyEQkAAGGGTYkETl1yEgkAAE37JEsJhnITCQAAYYZNigROXXIUCQAATQQlSwiGchUJAABhhk2LBE5dchYJAABNDCVLCYZyFwkAAGGGTYwETl1yGAkAAE0VJUsGhnIZCQAAYYZNjQROXXIaCQAATRslSweGchsJAABhhk2OBE5dchwJAABNIiVLCYZyHQkAAGGGTY8ETl1yHgkAAE0rJUsJhnIfCQAAYYZNkAROXXIgCQAATTQlSwiGciEJAABhhk2RBE5dciIJAABNPCVLCIZyIwkAAGGGTZIETl1yJAkAAE1EJUsEhnIlCQAAYYZNkwROXXImCQAATUglSwiGcicJAABhhk2UBE5dcigJAABNUCVLB4ZyKQkAAGGGTZUETl1yKgkAAE1XJUsIhnIrCQAAYYZNlgROXXIsCQAATV8lSwiGci0JAABhhk2XBE5dci4JAABNZyVLCYZyLwkAAGGGTZgETl1yMAkAAE1wJUsLhnIxCQAAYYZNmQROXXIyCQAATXslSwaGcjMJAABhhk2aBE5dcjQJAABNgSVLBoZyNQkAAGGGTZsETl1yNgkAAE2HJUsLhnI3CQAAYYZNnAROXXI4CQAATZIlSwmGcjkJAABhhk2dBE5dcjoJAABNmyVLCYZyOwkAAGGGTZ4ETl1yPAkAAE2kJUsIhnI9CQAAYYZNnwROXXI+CQAATawlSweGcj8JAABhhk2gBE5dckAJAABNsyVLCIZyQQkAAGGGTaEETl1yQgkAAE27JUsIhnJDCQAAYYZNogROXXJECQAATcMlSwuGckUJAABhhk2jBE5dckYJAABNziVLCIZyRwkAAGGGTaQETl1ySAkAAE3WJUsJhnJJCQAAYYZNpQROXXJKCQAATd8lSwWGcksJAABhhk2mBE5dckwJAABN5CVLCYZyTQkAAGGGTacETl1yTgkAAE3tJUsEhnJPCQAAYYZNqAROXXJQCQAATfElSwyGclEJAABhhk2pBE5dclIJAABN/SVLCYZyUwkAAGGGTaoETl1yVAkAAE0GJksJhnJVCQAAYYZNqwROXXJWCQAATQ8mSweGclcJAABhhk2sBE5dclgJAABNFiZLCYZyWQkAAGGGTa0ETl1yWgkAAE0fJksJhnJbCQAAYYZNrgROXXJcCQAATSgmSwiGcl0JAABhhk2vBE5dcl4JAABNMCZLCIZyXwkAAGGGTbAETl1yYAkAAE04JksIhnJhCQAAYYZNsQROXXJiCQAATUAmSwiGcmMJAABhhk2yBE5dcmQJAABNSCZLCYZyZQkAAGGGTbMETl1yZgkAAE1RJksIhnJnCQAAYYZNtAROXXJoCQAATVkmSweGcmkJAABhhk21BE5dcmoJAABNYCZLCYZyawkAAGGGTbYETl1ybAkAAE1pJksMhnJtCQAAYYZNtwROXXJuCQAATXUmSwaGcm8JAABhhk24BE5dcnAJAABNeyZLCIZycQkAAGGGTbkETl1ycgkAAE2DJksLhnJzCQAAYYZNugROXXJ0CQAATY4mSwmGcnUJAABhhk27BE5dcnYJAABNlyZLCIZydwkAAGGGTbwETl1yeAkAAE2fJksJhnJ5CQAAYYZNvQROXXJ6CQAATagmSwiGcnsJAABhhk2+BE5dcnwJAABNsCZLBIZyfQkAAGGGTb8ETl1yfgkAAE20JksLhnJ/CQAAYYZNwAROXXKACQAATb8mSwmGcoEJAABhhk3BBE5dcoIJAABNyCZLC4ZygwkAAGGGTcIETl1yhAkAAE3TJksIhnKFCQAAYYZNwwROXXKGCQAATdsmSwiGcocJAABhhk3EBE5dcogJAABN4yZLBYZyiQkAAGGGTcUETl1yigkAAE3oJksGhnKLCQAAYYZNxgROXXKMCQAATe4mSwWGco0JAABhhk3HBE5dco4JAABN8yZLBIZyjwkAAGGGTcgETl1ykAkAAE33JksJhnKRCQAAYYZNyQROXXKSCQAATQAnSwiGcpMJAABhhk3KBE5dcpQJAABNCCdLCYZylQkAAGGGTcsETl1ylgkAAE0RJ0sJhnKXCQAAYYZNzAROXXKYCQAATRonSwSGcpkJAABhhk3NBE5dcpoJAABNHidLCIZymwkAAGGGTc4ETl1ynAkAAE0mJ0sJhnKdCQAAYYZNzwROXXKeCQAATS8nSwiGcp8JAABhhk3QBE5dcqAJAABNNydLBYZyoQkAAGGGTdEETl1yogkAAE08J0sIhnKjCQAAYYZN0gROXXKkCQAATUQnSweGcqUJAABhhk3TBE5dcqYJAABNSydLBoZypwkAAGGGTdQETl1yqAkAAE1RJ0sJhnKpCQAAYYZN1QROXXKqCQAATVonSwyGcqsJAABhhk3WBE5dcqwJAABNZidLB4ZyrQkAAGGGTdcETl1yrgkAAE1tJ0sIhnKvCQAAYYZN2AROXXKwCQAATXUnSwuGcrEJAABhhk3ZBE5dcrIJAABNgCdLCIZyswkAAGGGTdoETl1ytAkAAE2IJ0sMhnK1CQAAYYZN2wROXXK2CQAATZQnSwiGcrcJAABhhk3cBE5dcrgJAABNnCdLBYZyuQkAAGGGTd0ETl1yugkAAE2hJ0sGhnK7CQAAYYZN3gROXXK8CQAATacnSwqGcr0JAABhhk3fBE5dcr4JAABNsSdLDIZyvwkAAGGGTeAETl1ywAkAAE29J0sJhnLBCQAAYYZN4QROXXLCCQAATcYnSwmGcsMJAABhhk3iBE5dcsQJAABNzydLCIZyxQkAAGGGTeMETl1yxgkAAE3XJ0sJhnLHCQAAYYZN5AROXXLICQAATeAnSwSGcskJAABhhk3lBE5dcsoJAABN5CdLBoZyywkAAGGGTeYETl1yzAkAAE3qJ0sHhnLNCQAAYYZN5wROXXLOCQAATfEnSwmGcs8JAABhhk3oBE5dctAJAABN+idLCIZy0QkAAGGGTekETl1y0gkAAE0CKEsIhnLTCQAAYYZN6gROXXLUCQAATQooSwmGctUJAABhhk3rBE5dctYJAABNEyhLCYZy1wkAAGGGTewETl1y2AkAAE0cKEsJhnLZCQAAYYZN7QROXXLaCQAATSUoSwmGctsJAABhhk3uBE5dctwJAABNLihLCIZy3QkAAGGGTe8ETl1y3gkAAE02KEsLhnLfCQAAYYZN8AROXXLgCQAATUEoSweGcuEJAABhhk3xBE5dcuIJAABNSChLCYZy4wkAAGGGTfIETl1y5AkAAE1RKEsJhnLlCQAAYYZN8wROXXLmCQAATVooSwqGcucJAABhhk30BE5dcugJAABNZChLCYZy6QkAAGGGTfUETl1y6gkAAE1tKEsKhnLrCQAAYYZN9gROXXLsCQAATXcoSwyGcu0JAABhhk33BE5dcu4JAABNgyhLCIZy7wkAAGGGTfgETl1y8AkAAE2LKEsIhnLxCQAAYYZN+QROXXLyCQAATZMoSwmGcvMJAABhhk36BE5dcvQJAABNnChLCIZy9QkAAGGGTfsETl1y9gkAAE2kKEsIhnL3CQAAYYZN/AROXXL4CQAATawoSwmGcvkJAABhhk39BE5dcvoJAABNtShLCYZy+wkAAGGGTf4ETl1y/AkAAE2+KEsIhnL9CQAAYYZN/wROXXL+CQAATcYoSwaGcv8JAABhhk0ABU5dcgAKAABNzChLCYZyAQoAAGGGTQEFTl1yAgoAAE3VKEsLhnIDCgAAYYZNAgVOXXIECgAATeAoSwaGcgUKAABhhk0DBU5dcgYKAABN5ihLCYZyBwoAAGGGTQQFTl1yCAoAAE3vKEsLhnIJCgAAYYZNBQVOXXIKCgAATfooSweGcgsKAABhhk0GBU5dcgwKAABNASlLCIZyDQoAAGGGTQcFTl1yDgoAAE0JKUsIhnIPCgAAYYZNCAVOXXIQCgAATREpSwWGchEKAABhhk0JBU5dchIKAABNFilLCIZyEwoAAGGGTQoFTl1yFAoAAE0eKUsFhnIVCgAAYYZNCwVOXXIWCgAATSMpSwiGchcKAABhhk0MBU5dchgKAABNKylLCIZyGQoAAGGGTQ0FTl1yGgoAAE0zKUsIhnIbCgAAYYZNDgVOXXIcCgAATTspSwmGch0KAABhhk0PBU5dch4KAABNRClLB4ZyHwoAAGGGTRAFTl1yIAoAAE1LKUsIhnIhCgAAYYZNEQVOXXIiCgAATVMpSwaGciMKAABhhk0SBU5dciQKAABNWSlLBYZyJQoAAGGGTRMFTl1yJgoAAE1eKUsMhnInCgAAYYZNFAVOXXIoCgAATWopSwiGcikKAABhhk0VBU5dcioKAABNcilLCYZyKwoAAGGGTRYFTl1yLAoAAE17KUsKhnItCgAAYYZNFwVOXXIuCgAATYUpSwuGci8KAABhhk0YBU5dcjAKAABNkClLCIZyMQoAAGGGTRkFTl1yMgoAAE2YKUsJhnIzCgAAYYZNGgVOXXI0CgAATaEpSweGcjUKAABhhk0bBU5dcjYKAABNqClLCIZyNwoAAGGGTRwFTl1yOAoAAE2wKUsLhnI5CgAAYYZNHQVOXXI6CgAATbspSwmGcjsKAABhhk0eBU5dcjwKAABNxClLCYZyPQoAAGGGTR8FTl1yPgoAAE3NKUsFhnI/CgAAYYZNIAVOXXJACgAATdIpSwmGckEKAABhhk0hBU5dckIKAABN2ylLCIZyQwoAAGGGTSIFTl1yRAoAAE3jKUsIhnJFCgAAYYZNIwVOXXJGCgAATespSwiGckcKAABhhk0kBU5dckgKAABN8ylLCoZySQoAAGGGTSUFTl1ySgoAAE39KUsIhnJLCgAAYYZNJgVOXXJMCgAATQUqSwuGck0KAABhhk0nBU5dck4KAABNECpLB4ZyTwoAAGGGTSgFTl1yUAoAAE0XKksIhnJRCgAAYYZNKQVOXXJSCgAATR8qSweGclMKAABhhk0qBU5dclQKAABNJipLCIZyVQoAAGGGTSsFTl1yVgoAAE0uKksIhnJXCgAAYYZNLAVOXXJYCgAATTYqSwSGclkKAABhhk0tBU5dcloKAABNOipLBYZyWwoAAGGGTS4FTl1yXAoAAE0/KksHhnJdCgAAYYZNLwVOXXJeCgAATUYqSwWGcl8KAABhhk0wBU5dcmAKAABNSypLBYZyYQoAAGGGTTEFTl1yYgoAAE1QKksLhnJjCgAAYYZNMgVOXXJkCgAATVsqSwmGcmUKAABhhk0zBU5dcmYKAABNZCpLDIZyZwoAAGGGTTQFTl1yaAoAAE1wKksLhnJpCgAAYYZNNQVOXXJqCgAATXsqSwiGcmsKAABhhk02BU5dcmwKAABNgypLB4ZybQoAAGGGTTcFTl1ybgoAAE2KKksHhnJvCgAAYYZNOAVOXXJwCgAATZEqSwiGcnEKAABhhk05BU5dcnIKAABNmSpLCIZycwoAAGGGTToFTl1ydAoAAE2hKksLhnJ1CgAAYYZNOwVOXXJ2CgAATawqSwmGcncKAABhhk08BU5dcngKAABNtSpLC4ZyeQoAAGGGTT0FTl1yegoAAE3AKksMhnJ7CgAAYYZNPgVOXXJ8CgAATcwqSweGcn0KAABhhk0/BU5dcn4KAABN0ypLBoZyfwoAAGGGTUAFTl1ygAoAAE3ZKksHhnKBCgAAYYZNQQVOXXKCCgAATeAqSwmGcoMKAABhhk1CBU5dcoQKAABN6SpLCYZyhQoAAGGGTUMFTl1yhgoAAE3yKksHhnKHCgAAYYZNRAVOXXKICgAATfkqSwiGcokKAABhhk1FBU5dcooKAABNAStLCIZyiwoAAGGGTUYFTl1yjAoAAE0JK0sFhnKNCgAAYYZNRwVOXXKOCgAATQ4rSweGco8KAABhhk1IBU5dcpAKAABNFStLCIZykQoAAGGGTUkFTl1ykgoAAE0dK0sIhnKTCgAAYYZNSgVOXXKUCgAATSUrSwqGcpUKAABhhk1LBU5dcpYKAABNLytLCYZylwoAAGGGTUwFTl1ymAoAAE04K0sGhnKZCgAAYYZNTQVOXXKaCgAATT4rSwiGcpsKAABhhk1OBU5dcpwKAABNRitLB4ZynQoAAGGGTU8FTl1yngoAAE1NK0sEhnKfCgAAYYZNUAVOXXKgCgAATVErSwiGcqEKAABhhk1RBU5dcqIKAABNWStLDIZyowoAAGGGTVIFTl1ypAoAAE1lK0sJhnKlCgAAYYZNUwVOXXKmCgAATW4rSweGcqcKAABhhk1UBU5dcqgKAABNdStLC4ZyqQoAAGGGTVUFTl1yqgoAAE2AK0sIhnKrCgAAYYZNVgVOXXKsCgAATYgrSwiGcq0KAABhhk1XBU5dcq4KAABNkCtLCIZyrwoAAGGGTVgFTl1ysAoAAE2YK0sGhnKxCgAAYYZNWQVOXXKyCgAATZ4rSwmGcrMKAABhhk1aBU5dcrQKAABNpytLCIZytQoAAGGGTVsFTl1ytgoAAE2vK0sEhnK3CgAAYYZNXAVOXXK4CgAATbMrSwSGcrkKAABhhk1dBU5dcroKAABNtytLCYZyuwoAAGGGTV4FTl1yvAoAAE3AK0sGhnK9CgAAYYZNXwVOXXK+CgAATcYrSwiGcr8KAABhhk1gBU5dcsAKAABNzitLCIZywQoAAGGGTWEFTl1ywgoAAE3WK0sJhnLDCgAAYYZNYgVOXXLECgAATd8rSwmGcsUKAABhhk1jBU5dcsYKAABN6CtLDIZyxwoAAGGGTWQFTl1yyAoAAE30K0sGhnLJCgAAYYZNZQVOXXLKCgAATforSwiGcssKAABhhk1mBU5dcswKAABNAixLBIZyzQoAAGGGTWcFTl1yzgoAAE0GLEsIhnLPCgAAYYZNaAVOXXLQCgAATQ4sSwiGctEKAABhhk1pBU5dctIKAABNFixLCIZy0woAAGGGTWoFTl1y1AoAAE0eLEsEhnLVCgAAYYZNawVOXXLWCgAATSIsSweGctcKAABhhk1sBU5dctgKAABNKSxLCIZy2QoAAGGGTW0FTl1y2goAAE0xLEsGhnLbCgAAYYZNbgVOXXLcCgAATTcsSweGct0KAABhhk1vBU5dct4KAABNPixLBIZy3woAAGGGTXAFTl1y4AoAAE1CLEsOhnLhCgAAYYZNcQVOXXLiCgAATVAsSwWGcuMKAABhhk1yBU5dcuQKAABNVSxLB4Zy5QoAAGGGTXMFTl1y5goAAE1cLEsIhnLnCgAAYYZNdAVOXXLoCgAATWQsSweGcukKAABhhk11BU5dcuoKAABNayxLCIZy6woAAGGGTXYFTl1y7AoAAE1zLEsIhnLtCgAAYYZNdwVOXXLuCgAATXssSwyGcu8KAABhhk14BU5dcvAKAABNhyxLCYZy8QoAAGGGTXkFTl1y8goAAE2QLEsHhnLzCgAAYYZNegVOXXL0CgAATZcsSweGcvUKAABhhk17BU5dcvYKAABNnixLBoZy9woAAGGGTXwFTl1y+AoAAE2kLEsJhnL5CgAAYYZNfQVOXXL6CgAATa0sSwmGcvsKAABhhk1+BU5dcvwKAABNtixLC4Zy/QoAAGGGTX8FTl1y/goAAE3BLEsJhnL/CgAAYYZNgAVOXXIACwAATcosSweGcgELAABhhk2BBU5dcgILAABN0SxLCIZyAwsAAGGGTYIFTl1yBAsAAE3ZLEsEhnIFCwAAYYZNgwVOXXIGCwAATd0sSwiGcgcLAABhhk2EBU5dcggLAABN5SxLB4ZyCQsAAGGGTYUFTl1yCgsAAE3sLEsIhnILCwAAYYZNhgVOXXIMCwAATfQsSwuGcg0LAABhhk2HBU5dcg4LAABN/yxLCoZyDwsAAGGGTYgFTl1yEAsAAE0JLUsGhnIRCwAAYYZNiQVOXXISCwAATQ8tSwiGchMLAABhhk2KBU5dchQLAABNFy1LCYZyFQsAAGGGTYsFTl1yFgsAAE0gLUsJhnIXCwAAYYZNjAVOXXIYCwAATSktSwiGchkLAABhhk2NBU5dchoLAABNMS1LCIZyGwsAAGGGTY4FTl1yHAsAAE05LUsIhnIdCwAAYYZNjwVOXXIeCwAATUEtSwSGch8LAABhhk2QBU5dciALAABNRS1LBYZyIQsAAGGGTZEFTl1yIgsAAE1KLUsIhnIjCwAAYYZNkgVOXXIkCwAATVItSwiGciULAABhhk2TBU5dciYLAABNWi1LC4ZyJwsAAGGGTZQFTl1yKAsAAE1lLUsIhnIpCwAAYYZNlQVOXXIqCwAATW0tSwaGcisLAABhhk2WBU5dciwLAABNcy1LBIZyLQsAAGGGTZcFTl1yLgsAAE13LUsJhnIvCwAAYYZNmAVOXXIwCwAATYAtSweGcjELAABhhk2ZBU5dcjILAABNhy1LBYZyMwsAAGGGTZoFTl1yNAsAAE2MLUsJhnI1CwAAYYZNmwVOXXI2CwAATZUtSwWGcjcLAABhhk2cBU5dcjgLAABNmi1LB4ZyOQsAAGGGTZ0FTl1yOgsAAE2hLUsLhnI7CwAAYYZNngVOXXI8CwAATawtSwiGcj0LAABhhk2fBU5dcj4LAABNtC1LCYZyPwsAAGGGTaAFTl1yQAsAAE29LUsLhnJBCwAAYYZNoQVOXXJCCwAATcgtSweGckMLAABhhk2iBU5dckQLAABNzy1LBYZyRQsAAGGGTaMFTl1yRgsAAE3ULUsLhnJHCwAAYYZNpAVOXXJICwAATd8tSwuGckkLAABhhk2lBU5dckoLAABN6i1LC4ZySwsAAGGGTaYFTl1yTAsAAE31LUsMhnJNCwAAYYZNpwVOXXJOCwAATQEuSweGck8LAABhhk2oBU5dclALAABNCC5LC4ZyUQsAAGGGTakFTl1yUgsAAE0TLksLhnJTCwAAYYZNqgVOXXJUCwAATR4uSwmGclULAABhhk2rBU5dclYLAABNJy5LCIZyVwsAAGGGTawFTl1yWAsAAE0vLksLhnJZCwAAYYZNrQVOXXJaCwAATTouSwiGclsLAABhhk2uBU5dclwLAABNQi5LBoZyXQsAAGGGTa8FTl1yXgsAAE1ILksMhnJfCwAAYYZNsAVOXXJgCwAATVQuSwiGcmELAABhhk2xBU5dcmILAABNXC5LCYZyYwsAAGGGTbIFTl1yZAsAAE1lLksJhnJlCwAAYYZNswVOXXJmCwAATW4uSwiGcmcLAABhhk20BU5dcmgLAABNdi5LC4ZyaQsAAGGGTbUFTl1yagsAAE2BLksGhnJrCwAAYYZNtgVOXXJsCwAATYcuSwiGcm0LAABhhk23BU5dcm4LAABNjy5LCYZybwsAAGGGTbgFTl1ycAsAAE2YLksIhnJxCwAAYYZNuQVOXXJyCwAATaAuSwWGcnMLAABhhk26BU5dcnQLAABNpS5LCYZydQsAAGGGTbsFTl1ydgsAAE2uLksHhnJ3CwAAYYZNvAVOXXJ4CwAATbUuSwiGcnkLAABhhk29BU5dcnoLAABNvS5LCIZyewsAAGGGTb4FTl1yfAsAAE3FLksGhnJ9CwAAYYZNvwVOXXJ+CwAATcsuSwuGcn8LAABhhk3ABU5dcoALAABN1i5LC4ZygQsAAGGGTcEFTl1yggsAAE3hLksKhnKDCwAAYYZNwgVOXXKECwAATesuSwuGcoULAABhhk3DBU5dcoYLAABN9i5LCIZyhwsAAGGGTcQFTl1yiAsAAE3+LksJhnKJCwAAYYZNxQVOXXKKCwAATQcvSwmGcosLAABhhk3GBU5dcowLAABNEC9LBoZyjQsAAGGGTccFTl1yjgsAAE0WL0sLhnKPCwAAYYZNyAVOXXKQCwAATSEvSwiGcpELAABhhk3JBU5dcpILAABNKS9LB4ZykwsAAGGGTcoFTl1ylAsAAE0wL0sJhnKVCwAAYYZNywVOXXKWCwAATTkvSwmGcpcLAABhhk3MBU5dcpgLAABNQi9LCIZymQsAAGGGTc0FTl1ymgsAAE1KL0sJhnKbCwAAYYZNzgVOXXKcCwAATVMvSwmGcp0LAABhhk3PBU5dcp4LAABNXC9LCoZynwsAAGGGTdAFTl1yoAsAAE1mL0sJhnKhCwAAYYZN0QVOXXKiCwAATW8vSwuGcqMLAABhhk3SBU5dcqQLAABNei9LCoZypQsAAGGGTdMFTl1ypgsAAE2EL0sHhnKnCwAAYYZN1AVOXXKoCwAATYsvSwiGcqkLAABhhk3VBU5dcqoLAABNky9LC4ZyqwsAAGGGTdYFTl1yrAsAAE2eL0sEhnKtCwAAYYZN1wVOXXKuCwAATaIvSwiGcq8LAABhhk3YBU5dcrALAABNqi9LCIZysQsAAGGGTdkFTl1ysgsAAE2yL0sHhnKzCwAAYYZN2gVOXXK0CwAATbkvSwiGcrULAABhhk3bBU5dcrYLAABNwS9LCYZytwsAAGGGTdwFTl1yuAsAAE3KL0sHhnK5CwAAYYZN3QVOXXK6CwAATdEvSwWGcrsLAABhhk3eBU5dcrwLAABN1i9LDIZyvQsAAGGGTd8FTl1yvgsAAE3iL0sKhnK/CwAAYYZN4AVOXXLACwAATewvSwmGcsELAABhhk3hBU5dcsILAABN9S9LCYZywwsAAGGGTeIFTl1yxAsAAE3+L0sMhnLFCwAAYYZN4wVOXXLGCwAATQowSweGcscLAABhhk3kBU5dcsgLAABNETBLB4ZyyQsAAGGGTeUFTl1yygsAAE0YMEsIhnLLCwAAYYZN5gVOXXLMCwAATSAwSwyGcs0LAABhhk3nBU5dcs4LAABNLDBLCoZyzwsAAGGGTegFTl1y0AsAAE02MEsIhnLRCwAAYYZN6QVOXXLSCwAATT4wSwuGctMLAABhhk3qBU5dctQLAABNSTBLCYZy1QsAAGGGTesFTl1y1gsAAE1SMEsJhnLXCwAAYYZN7AVOXXLYCwAATVswSwiGctkLAABhhk3tBU5dctoLAABNYzBLB4Zy2wsAAGGGTe4FTl1y3AsAAE1qMEsIhnLdCwAAYYZN7wVOXXLeCwAATXIwSwaGct8LAABhhk3wBU5dcuALAABNeDBLB4Zy4QsAAGGGTfEFTl1y4gsAAE1/MEsIhnLjCwAAYYZN8gVOXXLkCwAATYcwSwmGcuULAABhhk3zBU5dcuYLAABNkDBLBYZy5wsAAGGGTfQFTl1y6AsAAE2VMEsIhnLpCwAAYYZN9QVOXXLqCwAATZ0wSwiGcusLAABhhk32BU5dcuwLAABNpTBLC4Zy7QsAAGGGTfcFTl1y7gsAAE2wMEsIhnLvCwAAYYZN+AVOXXLwCwAATbgwSwiGcvELAABhhk35BU5dcvILAABNwDBLDIZy8wsAAGGGTfoFTl1y9AsAAE3MMEsIhnL1CwAAYYZN+wVOXXL2CwAATdQwSwWGcvcLAABhhk38BU5dcvgLAABN2TBLCIZy+QsAAGGGTf0FTl1y+gsAAE3hMEsFhnL7CwAAYYZN/gVOXXL8CwAATeYwSwqGcv0LAABhhk3/BU5dcv4LAABN8DBLCIZy/wsAAGGGTQAGTl1yAAwAAE34MEsIhnIBDAAAYYZNAQZOXXICDAAATQAxSwmGcgMMAABhhk0CBk5dcgQMAABNCTFLC4ZyBQwAAGGGTQMGTl1yBgwAAE0UMUsLhnIHDAAAYYZNBAZOXXIIDAAATR8xSwSGcgkMAABhhk0FBk5dcgoMAABNIzFLCoZyCwwAAGGGTQYGTl1yDAwAAE0tMUsLhnINDAAAYYZNBwZOXXIODAAATTgxSwiGcg8MAABhhk0IBk5dchAMAABNQDFLCIZyEQwAAGGGTQkGTl1yEgwAAE1IMUsJhnITDAAAYYZNCgZOXXIUDAAATVExSwSGchUMAABhhk0LBk5dchYMAABNVTFLCIZyFwwAAGGGTQwGTl1yGAwAAE1dMUsIhnIZDAAAYYZNDQZOXXIaDAAATWUxSwiGchsMAABhhk0OBk5dchwMAABNbTFLB4ZyHQwAAGGGTQ8GTl1yHgwAAE10MUsIhnIfDAAAYYZNEAZOXXIgDAAATXwxSwiGciEMAABhhk0RBk5dciIMAABNhDFLBoZyIwwAAGGGTRIGTl1yJAwAAE2KMUsIhnIlDAAAYYZNEwZOXXImDAAATZIxSweGcicMAABhhk0UBk5dcigMAABNmTFLCIZyKQwAAGGGTRUGTl1yKgwAAE2hMUsJhnIrDAAAYYZNFgZOXXIsDAAATaoxSwiGci0MAABhhk0XBk5dci4MAABNsjFLC4ZyLwwAAGGGTRgGTl1yMAwAAE29MUsIhnIxDAAAYYZNGQZOXXIyDAAATcUxSwmGcjMMAABhhk0aBk5dcjQMAABNzjFLCIZyNQwAAGGGTRsGTl1yNgwAAE3WMUsHhnI3DAAAYYZNHAZOXXI4DAAATd0xSwmGcjkMAABhhk0dBk5dcjoMAABN5jFLB4ZyOwwAAGGGTR4GTl1yPAwAAE3tMUsMhnI9DAAAYYZNHwZOXXI+DAAATfkxSwiGcj8MAABhhk0gBk5dckAMAABNATJLCYZyQQwAAGGGTSEGTl1yQgwAAE0KMksIhnJDDAAAYYZNIgZOXXJEDAAATRIySwuGckUMAABhhk0jBk5dckYMAABNHTJLCYZyRwwAAGGGTSQGTl1ySAwAAE0mMksJhnJJDAAAYYZNJQZOXXJKDAAATS8ySwiGcksMAABhhk0mBk5dckwMAABNNzJLB4ZyTQwAAGGGTScGTl1yTgwAAE0+MksIhnJPDAAAYYZNKAZOXXJQDAAATUYySwiGclEMAABhhk0pBk5dclIMAABNTjJLBYZyUwwAAGGGTSoGTl1yVAwAAE1TMksGhnJVDAAAYYZNKwZOXXJWDAAATVkySwSGclcMAABhhk0sBk5dclgMAABNXTJLB4ZyWQwAAGGGTS0GTl1yWgwAAE1kMksIhnJbDAAAYYZNLgZOXXJcDAAATWwySwWGcl0MAABhhk0vBk5dcl4MAABNcTJLCYZyXwwAAGGGTTAGTl1yYAwAAE16MksFhnJhDAAAYYZNMQZOXXJiDAAATX8ySwiGcmMMAABhhk0yBk5dcmQMAABNhzJLCIZyZQwAAGGGTTMGTl1yZgwAAE2PMksGhnJnDAAAYYZNNAZOXXJoDAAATZUySwWGcmkMAABhhk01Bk5dcmoMAABNmjJLC4ZyawwAAGGGTTYGTl1ybAwAAE2lMksIhnJtDAAAYYZNNwZOXXJuDAAATa0ySwaGcm8MAABhhk04Bk5dcnAMAABNszJLCYZycQwAAGGGTTkGTl1ycgwAAE28MksGhnJzDAAAYYZNOgZOXXJ0DAAATcIySwuGcnUMAABhhk07Bk5dcnYMAABNzTJLC4ZydwwAAGGGTTwGTl1yeAwAAE3YMksIhnJ5DAAAYYZNPQZOXXJ6DAAATeAySwmGcnsMAABhhk0+Bk5dcnwMAABN6TJLCIZyfQwAAGGGTT8GTl1yfgwAAE3xMksIhnJ/DAAAYYZNQAZOXXKADAAATfkySwiGcoEMAABhhk1BBk5dcoIMAABNATNLBYZygwwAAGGGTUIGTl1yhAwAAE0GM0sJhnKFDAAAYYZNQwZOXXKGDAAATQ8zSwiGcocMAABhhk1EBk5dcogMAABNFzNLB4ZyiQwAAGGGTUUGTl1yigwAAE0eM0sEhnKLDAAAYYZNRgZOXXKMDAAATSIzSwmGco0MAABhhk1HBk5dco4MAABNKzNLCYZyjwwAAGGGTUgGTl1ykAwAAE00M0sJhnKRDAAAYYZNSQZOXXKSDAAATT0zSwiGcpMMAABhhk1KBk5dcpQMAABNRTNLBIZylQwAAGGGTUsGTl1ylgwAAE1JM0sIhnKXDAAAYYZNTAZOXXKYDAAATVEzSwuGcpkMAABhhk1NBk5dcpoMAABNXDNLBIZymwwAAGGGTU4GTl1ynAwAAE1gM0sIhnKdDAAAYYZNTwZOXXKeDAAATWgzSwiGcp8MAABhhk1QBk5dcqAMAABNcDNLCIZyoQwAAGGGTVEGTl1yogwAAE14M0sFhnKjDAAAYYZNUgZOXXKkDAAATX0zSwiGcqUMAABhhk1TBk5dcqYMAABNhTNLBoZypwwAAGGGTVQGTl1yqAwAAE2LM0sIhnKpDAAAYYZNVQZOXXKqDAAATZMzSwSGcqsMAABhhk1WBk5dcqwMAABNlzNLCIZyrQwAAGGGTVcGTl1yrgwAAE2fM0sHhnKvDAAAYYZNWAZOXXKwDAAATaYzSweGcrEMAABhhk1ZBk5dcrIMAABNrTNLCIZyswwAAGGGTVoGTl1ytAwAAE21M0sLhnK1DAAAYYZNWwZOXXK2DAAATcAzSwmGcrcMAABhhk1cBk5dcrgMAABNyTNLBoZyuQwAAGGGTV0GTl1yugwAAE3PM0sIhnK7DAAAYYZNXgZOXXK8DAAATdczSwuGcr0MAABhhk1fBk5dcr4MAABN4jNLCIZyvwwAAGGGTWAGTl1ywAwAAE3qM0sIhnLBDAAAYYZNYQZOXXLCDAAATfIzSwWGcsMMAABhhk1iBk5dcsQMAABN9zNLCYZyxQwAAGGGTWMGTl1yxgwAAE0ANEsIhnLHDAAAYYZNZAZOXXLIDAAATQg0SwWGcskMAABhhk1lBk5dcsoMAABNDTRLCYZyywwAAGGGTWYGTl1yzAwAAE0WNEsIhnLNDAAAYYZNZwZOXXLODAAATR40SwmGcs8MAABhhk1oBk5dctAMAABNJzRLCIZy0QwAAGGGTWkGTl1y0gwAAE0vNEsGhnLTDAAAYYZNagZOXXLUDAAATTU0SwmGctUMAABhhk1rBk5dctYMAABNPjRLCIZy1wwAAGGGTWwGTl1y2AwAAE1GNEsHhnLZDAAAYYZNbQZOXXLaDAAATU00SwyGctsMAABhhk1uBk5dctwMAABNWTRLCIZy3QwAAGGGTW8GTl1y3gwAAE1hNEsIhnLfDAAAYYZNcAZOXXLgDAAATWk0SwiGcuEMAABhhk1xBk5dcuIMAABNcTRLCIZy4wwAAGGGTXIGTl1y5AwAAE15NEsIhnLlDAAAYYZNcwZOXXLmDAAATYE0SwiGcucMAABhhk10Bk5dcugMAABNiTRLCIZy6QwAAGGGTXUGTl1y6gwAAE2RNEsIhnLrDAAAYYZNdgZOXXLsDAAATZk0SwWGcu0MAABhhk13Bk5dcu4MAABNnjRLCYZy7wwAAGGGTXgGTl1y8AwAAE2nNEsIhnLxDAAAYYZNeQZOXXLyDAAATa80SwSGcvMMAABhhk16Bk5dcvQMAABNszRLCIZy9QwAAGGGTXsGTl1y9gwAAE27NEsJhnL3DAAAYYZNfAZOXXL4DAAATcQ0SwyGcvkMAABhhk19Bk5dcvoMAABN0DRLBYZy+wwAAGGGTX4GTl1y/AwAAE3VNEsIhnL9DAAAYYZNfwZOXXL+DAAATd00SwiGcv8MAABhhk2ABk5dcgANAABN5TRLC4ZyAQ0AAGGGTYEGTl1yAg0AAE3wNEsIhnIDDQAAYYZNggZOXXIEDQAATfg0SwWGcgUNAABhhk2DBk5dcgYNAABN/TRLBYZyBw0AAGGGTYQGTl1yCA0AAE0CNUsJhnIJDQAAYYZNhQZOXXIKDQAATQs1SwiGcgsNAABhhk2GBk5dcgwNAABNEzVLCIZyDQ0AAGGGTYcGTl1yDg0AAE0bNUsGhnIPDQAAYYZNiAZOXXIQDQAATSE1SwiGchENAABhhk2JBk5dchINAABNKTVLBYZyEw0AAGGGTYoGTl1yFA0AAE0uNUsIhnIVDQAAYYZNiwZOXXIWDQAATTY1SwiGchcNAABhhk2MBk5dchgNAABNPjVLCIZyGQ0AAGGGTY0GTl1yGg0AAE1GNUsGhnIbDQAAYYZNjgZOXXIcDQAATUw1SwiGch0NAABhhk2PBk5dch4NAABNVDVLCIZyHw0AAGGGTZAGTl1yIA0AAE1cNUsIhnIhDQAAYYZNkQZOXXIiDQAATWQ1SwuGciMNAABhhk2SBk5dciQNAABNbzVLB4ZyJQ0AAGGGTZMGTl1yJg0AAE12NUsIhnInDQAAYYZNlAZOXXIoDQAATX41SweGcikNAABhhk2VBk5dcioNAABNhTVLCYZyKw0AAGGGTZYGTl1yLA0AAE2ONUsIhnItDQAAYYZNlwZOXXIuDQAATZY1SweGci8NAABhhk2YBk5dcjANAABNnTVLCYZyMQ0AAGGGTZkGTl1yMg0AAE2mNUsFhnIzDQAAYYZNmgZOXXI0DQAATas1SweGcjUNAABhhk2bBk5dcjYNAABNsjVLCIZyNw0AAGGGTZwGTl1yOA0AAE26NUsGhnI5DQAAYYZNnQZOXXI6DQAATcA1SwWGcjsNAABhhk2eBk5dcjwNAABNxTVLBoZyPQ0AAGGGTZ8GTl1yPg0AAE3LNUsIhnI/DQAAYYZNoAZOXXJADQAATdM1SwiGckENAABhhk2hBk5dckINAABN2zVLCYZyQw0AAGGGTaIGTl1yRA0AAE3kNUsLhnJFDQAAYYZNowZOXXJGDQAATe81SwyGckcNAABhhk2kBk5dckgNAABN+zVLCIZySQ0AAGGGTaUGTl1ySg0AAE0DNksJhnJLDQAAYYZNpgZOXXJMDQAATQw2SwqGck0NAABhhk2nBk5dck4NAABNFjZLCoZyTw0AAGGGTagGTl1yUA0AAE0gNksJhnJRDQAAYYZNqQZOXXJSDQAATSk2SwiGclMNAABhhk2qBk5dclQNAABNMTZLCIZyVQ0AAGGGTasGTl1yVg0AAE05NksHhnJXDQAAYYZNrAZOXXJYDQAATUA2SwiGclkNAABhhk2tBk5dcloNAABNSDZLCIZyWw0AAGGGTa4GTl1yXA0AAE1QNksJhnJdDQAAYYZNrwZOXXJeDQAATVk2SwWGcl8NAABhhk2wBk5dcmANAABNXjZLCIZyYQ0AAGGGTbEGTl1yYg0AAE1mNksHhnJjDQAAYYZNsgZOXXJkDQAATW02SwuGcmUNAABhhk2zBk5dcmYNAABNeDZLCYZyZw0AAGGGTbQGTl1yaA0AAE2BNksJhnJpDQAAYYZNtQZOXXJqDQAATYo2SwiGcmsNAABhhk22Bk5dcmwNAABNkjZLB4ZybQ0AAGGGTbcGTl1ybg0AAE2ZNksJhnJvDQAAYYZNuAZOXXJwDQAATaI2SwmGcnENAABhhk25Bk5dcnINAABNqzZLDIZycw0AAGGGTboGTl1ydA0AAE23NksJhnJ1DQAAYYZNuwZOXXJ2DQAATcA2SwmGcncNAABhhk28Bk5dcngNAABNyTZLCIZyeQ0AAGGGTb0GTl1yeg0AAE3RNksLhnJ7DQAAYYZNvgZOXXJ8DQAATdw2SwuGcn0NAABhhk2/Bk5dcn4NAABN5zZLCIZyfw0AAGGGTcAGTl1ygA0AAE3vNksJhnKBDQAAYYZNwQZOXXKCDQAATfg2SwaGcoMNAABhhk3CBk5dcoQNAABN/jZLCYZyhQ0AAGGGTcMGTl1yhg0AAE0HN0sIhnKHDQAAYYZNxAZOXXKIDQAATQ83SwSGcokNAABhhk3FBk5dcooNAABNEzdLDIZyiw0AAGGGTcYGTl1yjA0AAE0fN0sFhnKNDQAAYYZNxwZOXXKODQAATSQ3SwSGco8NAABhhk3IBk5dcpANAABNKDdLDIZykQ0AAGGGTckGTl1ykg0AAE00N0sIhnKTDQAAYYZNygZOXXKUDQAATTw3SwiGcpUNAABhhk3LBk5dcpYNAABNRDdLBIZylw0AAGGGTcwGTl1ymA0AAE1IN0sEhnKZDQAAYYZNzQZOXXKaDQAATUw3SwWGcpsNAABhhk3OBk5dcpwNAABNUTdLBoZynQ0AAGGGTc8GTl1yng0AAE1XN0sJhnKfDQAAYYZN0AZOXXKgDQAATWA3SwmGcqENAABhhk3RBk5dcqINAABNaTdLCYZyow0AAGGGTdIGTl1ypA0AAE1yN0sLhnKlDQAAYYZN0wZOXXKmDQAATX03SwyGcqcNAABhhk3UBk5dcqgNAABNiTdLCYZyqQ0AAGGGTdUGTl1yqg0AAE2SN0sLhnKrDQAAYYZN1gZOXXKsDQAATZ03SwiGcq0NAABhhk3XBk5dcq4NAABNpTdLCYZyrw0AAGGGTdgGTl1ysA0AAE2uN0sHhnKxDQAAYYZN2QZOXXKyDQAATbU3SwiGcrMNAABhhk3aBk5dcrQNAABNvTdLCIZytQ0AAGGGTdsGTl1ytg0AAE3FN0sJhnK3DQAAYYZN3AZOXXK4DQAATc43SwmGcrkNAABhhk3dBk5dcroNAABN1zdLCIZyuw0AAGGGTd4GTl1yvA0AAE3fN0sIhnK9DQAAYYZN3wZOXXK+DQAATec3SwSGcr8NAABhhk3gBk5dcsANAABN6zdLB4ZywQ0AAGGGTeEGTl1ywg0AAE3yN0sJhnLDDQAAYYZN4gZOXXLEDQAATfs3SwmGcsUNAABhhk3jBk5dcsYNAABNBDhLCIZyxw0AAGGGTeQGTl1yyA0AAE0MOEsIhnLJDQAAYYZN5QZOXXLKDQAATRQ4SweGcssNAABhhk3mBk5dcswNAABNGzhLCYZyzQ0AAGGGTecGTl1yzg0AAE0kOEsIhnLPDQAAYYZN6AZOXXLQDQAATSw4SwiGctENAABhhk3pBk5dctINAABNNDhLC4Zy0w0AAGGGTeoGTl1y1A0AAE0/OEsJhnLVDQAAYYZN6wZOXXLWDQAATUg4SwiGctcNAABhhk3sBk5dctgNAABNUDhLCIZy2Q0AAGGGTe0GTl1y2g0AAE1YOEsIhnLbDQAAYYZN7gZOXXLcDQAATWA4SwuGct0NAABhhk3vBk5dct4NAABNazhLCYZy3w0AAGGGTfAGTl1y4A0AAE10OEsJhnLhDQAAYYZN8QZOXXLiDQAATX04SwuGcuMNAABhhk3yBk5dcuQNAABNiDhLB4Zy5Q0AAGGGTfMGTl1y5g0AAE2POEsLhnLnDQAAYYZN9AZOXXLoDQAATZo4SwiGcukNAABhhk31Bk5dcuoNAABNojhLCIZy6w0AAGGGTfYGTl1y7A0AAE2qOEsEhnLtDQAAYYZN9wZOXXLuDQAATa44SwaGcu8NAABhhk34Bk5dcvANAABNtDhLCIZy8Q0AAGGGTfkGTl1y8g0AAE28OEsHhnLzDQAAYYZN+gZOXXL0DQAATcM4SwqGcvUNAABhhk37Bk5dcvYNAABNzThLCYZy9w0AAGGGTfwGTl1y+A0AAE3WOEsIhnL5DQAAYYZN/QZOXXL6DQAATd44SwqGcvsNAABhhk3+Bk5dcvwNAABN6DhLCIZy/Q0AAGGGTf8GTl1y/g0AAE3wOEsEhnL/DQAAYYZNAAdOXXIADgAATfQ4SwmGcgEOAABhhk0BB05dcgIOAABN/ThLCIZyAw4AAGGGTQIHTl1yBA4AAE0FOUsKhnIFDgAAYYZNAwdOXXIGDgAATQ85SwWGcgcOAABhhk0EB05dcggOAABNFDlLCIZyCQ4AAGGGTQUHTl1yCg4AAE0cOUsIhnILDgAAYYZNBgdOXXIMDgAATSQ5SwuGcg0OAABhhk0HB05dcg4OAABNLzlLC4ZyDw4AAGGGTQgHTl1yEA4AAE06OUsJhnIRDgAAYYZNCQdOXXISDgAATUM5SwmGchMOAABhhk0KB05dchQOAABNTDlLCIZyFQ4AAGGGTQsHTl1yFg4AAE1UOUsLhnIXDgAAYYZNDAdOXXIYDgAATV85SwyGchkOAABhhk0NB05dchoOAABNazlLB4ZyGw4AAGGGTQ4HTl1yHA4AAE1yOUsLhnIdDgAAYYZNDwdOXXIeDgAATX05SwiGch8OAABhhk0QB05dciAOAABNhTlLCYZyIQ4AAGGGTREHTl1yIg4AAE2OOUsIhnIjDgAAYYZNEgdOXXIkDgAATZY5SwiGciUOAABhhk0TB05dciYOAABNnjlLC4ZyJw4AAGGGTRQHTl1yKA4AAE2pOUsJhnIpDgAAYYZNFQdOXXIqDgAATbI5SwmGcisOAABhhk0WB05dciwOAABNuzlLCIZyLQ4AAGGGTRcHTl1yLg4AAE3DOUsJhnIvDgAAYYZNGAdOXXIwDgAATcw5SwmGcjEOAABhhk0ZB05dcjIOAABN1TlLCIZyMw4AAGGGTRoHTl1yNA4AAE3dOUsIhnI1DgAAYYZNGwdOXXI2DgAATeU5SweGcjcOAABhhk0cB05dcjgOAABN7DlLC4ZyOQ4AAGGGTR0HTl1yOg4AAE33OUsLhnI7DgAAYYZNHgdOXXI8DgAATQI6SwiGcj0OAABhhk0fB05dcj4OAABNCjpLB4ZyPw4AAGGGTSAHTl1yQA4AAE0ROksMhnJBDgAAYYZNIQdOXXJCDgAATR06SwyGckMOAABhhk0iB05dckQOAABNKTpLB4ZyRQ4AAGGGTSMHTl1yRg4AAE0wOksEhnJHDgAAYYZNJAdOXXJIDgAATTQ6SweGckkOAABhhk0lB05dckoOAABNOzpLCIZySw4AAGGGTSYHTl1yTA4AAE1DOksFhnJNDgAAYYZNJwdOXXJODgAATUg6SwuGck8OAABhhk0oB05dclAOAABNUzpLBIZyUQ4AAGGGTSkHTl1yUg4AAE1XOksIhnJTDgAAYYZNKgdOXXJUDgAATV86SwaGclUOAABhhk0rB05dclYOAABNZTpLC4ZyVw4AAGGGTSwHTl1yWA4AAE1wOksLhnJZDgAAYYZNLQdOXXJaDgAATXs6SwWGclsOAABhhk0uB05dclwOAABNgDpLDoZyXQ4AAGGGTS8HTl1yXg4AAE2OOksIhnJfDgAAYYZNMAdOXXJgDgAATZY6SweGcmEOAABhhk0xB05dcmIOAABNnTpLC4ZyYw4AAGGGTTIHTl1yZA4AAE2oOksJhnJlDgAAYYZNMwdOXXJmDgAATbE6SwaGcmcOAABhhk00B05dcmgOAABNtzpLCYZyaQ4AAGGGTTUHTl1yag4AAE3AOksJhnJrDgAAYYZNNgdOXXJsDgAATck6SweGcm0OAABhhk03B05dcm4OAABN0DpLCIZybw4AAGGGTTgHTl1ycA4AAE3YOksHhnJxDgAAYYZNOQdOXXJyDgAATd86SweGcnMOAABhhk06B05dcnQOAABN5jpLDoZydQ4AAGGGTTsHTl1ydg4AAE30OksIhnJ3DgAAYYZNPAdOXXJ4DgAATfw6SwuGcnkOAABhhk09B05dcnoOAABNBztLCYZyew4AAGGGTT4HTl1yfA4AAE0QO0sJhnJ9DgAAYYZNPwdOXXJ+DgAATRk7SweGcn8OAABhhk1AB05dcoAOAABNIDtLB4ZygQ4AAGGGTUEHTl1ygg4AAE0nO0sIhnKDDgAAYYZNQgdOXXKEDgAATS87SwmGcoUOAABhhk1DB05dcoYOAABNODtLBIZyhw4AAGGGTUQHTl1yiA4AAE08O0sFhnKJDgAAYYZNRQdOXXKKDgAATUE7SwaGcosOAABhhk1GB05dcowOAABNRztLBYZyjQ4AAGGGTUcHTl1yjg4AAE1MO0sJhnKPDgAAYYZNSAdOXXKQDgAATVU7SwaGcpEOAABhhk1JB05dcpIOAABNWztLC4Zykw4AAGGGTUoHTl1ylA4AAE1mO0sIhnKVDgAAYYZNSwdOXXKWDgAATW47SwmGcpcOAABhhk1MB05dcpgOAABNdztLC4ZymQ4AAGGGTU0HTl1ymg4AAE2CO0sIhnKbDgAAYYZNTgdOXXKcDgAATYo7SweGcp0OAABhhk1PB05dcp4OAABNkTtLCIZynw4AAGGGTVAHTl1yoA4AAE2ZO0sLhnKhDgAAYYZNUQdOXXKiDgAATaQ7SwiGcqMOAABhhk1SB05dcqQOAABNrDtLCYZypQ4AAGGGTVMHTl1ypg4AAE21O0sIhnKnDgAAYYZNVAdOXXKoDgAATb07SwiGcqkOAABhhk1VB05dcqoOAABNxTtLB4Zyqw4AAGGGTVYHTl1yrA4AAE3MO0sIhnKtDgAAYYZNVwdOXXKuDgAATdQ7SwmGcq8OAABhhk1YB05dcrAOAABN3TtLCYZysQ4AAGGGTVkHTl1ysg4AAE3mO0sHhnKzDgAAYYZNWgdOXXK0DgAATe07SwiGcrUOAABhhk1bB05dcrYOAABN9TtLB4Zytw4AAGGGTVwHTl1yuA4AAE38O0sJhnK5DgAAYYZNXQdOXXK6DgAATQU8SwqGcrsOAABhhk1eB05dcrwOAABNDzxLBoZyvQ4AAGGGTV8HTl1yvg4AAE0VPEsIhnK/DgAAYYZNYAdOXXLADgAATR08SwiGcsEOAABhhk1hB05dcsIOAABNJTxLDIZyww4AAGGGTWIHTl1yxA4AAE0xPEsJhnLFDgAAYYZNYwdOXXLGDgAATTo8SwyGcscOAABhhk1kB05dcsgOAABNRjxLC4ZyyQ4AAGGGTWUHTl1yyg4AAE1RPEsHhnLLDgAAYYZNZgdOXXLMDgAATVg8SweGcs0OAABhhk1nB05dcs4OAABNXzxLDIZyzw4AAGGGTWgHTl1y0A4AAE1rPEsIhnLRDgAAYYZNaQdOXXLSDgAATXM8SwmGctMOAABhhk1qB05dctQOAABNfDxLCIZy1Q4AAGGGTWsHTl1y1g4AAE2EPEsHhnLXDgAAYYZNbAdOXXLYDgAATYs8SwmGctkOAABhhk1tB05dctoOAABNlDxLB4Zy2w4AAGGGTW4HTl1y3A4AAE2bPEsJhnLdDgAAYYZNbwdOXXLeDgAATaQ8SwyGct8OAABhhk1wB05dcuAOAABNsDxLB4Zy4Q4AAGGGTXEHTl1y4g4AAE23PEsHhnLjDgAAYYZNcgdOXXLkDgAATb48SwmGcuUOAABhhk1zB05dcuYOAABNxzxLBIZy5w4AAGGGTXQHTl1y6A4AAE3LPEsIhnLpDgAAYYZNdQdOXXLqDgAATdM8SwuGcusOAABhhk12B05dcuwOAABN3jxLCYZy7Q4AAGGGTXcHTl1y7g4AAE3nPEsHhnLvDgAAYYZNeAdOXXLwDgAATe48SwWGcvEOAABhhk15B05dcvIOAABN8zxLC4Zy8w4AAGGGTXoHTl1y9A4AAE3+PEsIhnL1DgAAYYZNewdOXXL2DgAATQY9SwaGcvcOAABhhk18B05dcvgOAABNDD1LBIZy+Q4AAGGGTX0HTl1y+g4AAE0QPUsJhnL7DgAAYYZNfgdOXXL8DgAATRk9SwmGcv0OAABhhk1/B05dcv4OAABNIj1LCYZy/w4AAGGGTYAHTl1yAA8AAE0rPUsJhnIBDwAAYYZNgQdOXXICDwAATTQ9SwWGcgMPAABhhk2CB05dcgQPAABNOT1LCIZyBQ8AAGGGTYMHTl1yBg8AAE1BPUsHhnIHDwAAYYZNhAdOXXIIDwAATUg9SwiGcgkPAABhhk2FB05dcgoPAABNUD1LCIZyCw8AAGGGTYYHTl1yDA8AAE1YPUsIhnINDwAAYYZNhwdOXXIODwAATWA9SwuGcg8PAABhhk2IB05dchAPAABNaz1LCYZyEQ8AAGGGTYkHTl1yEg8AAE10PUsHhnITDwAAYYZNigdOXXIUDwAATXs9SwiGchUPAABhhk2LB05dchYPAABNgz1LC4ZyFw8AAGGGTYwHTl1yGA8AAE2OPUsJhnIZDwAAYYZNjQdOXXIaDwAATZc9SweGchsPAABhhk2OB05dchwPAABNnj1LB4ZyHQ8AAGGGTY8HTl1yHg8AAE2lPUsHhnIfDwAAYYZNkAdOXXIgDwAATaw9SwmGciEPAABhhk2RB05dciIPAABNtT1LCYZyIw8AAGGGTZIHTl1yJA8AAE2+PUsIhnIlDwAAYYZNkwdOXXImDwAATcY9SwmGcicPAABhhk2UB05dcigPAABNzz1LCYZyKQ8AAGGGTZUHTl1yKg8AAE3YPUsIhnIrDwAAYYZNlgdOXXIsDwAATeA9SwyGci0PAABhhk2XB05dci4PAABN7D1LC4ZyLw8AAGGGTZgHTl1yMA8AAE33PUsJhnIxDwAAYYZNmQdOXXIyDwAATQA+SwmGcjMPAABhhk2aB05dcjQPAABNCT5LCIZyNQ8AAGGGTZsHTl1yNg8AAE0RPksJhnI3DwAAYYZNnAdOXXI4DwAATRo+SwaGcjkPAABhhk2dB05dcjoPAABNID5LC4ZyOw8AAGGGTZ4HTl1yPA8AAE0rPksIhnI9DwAAYYZNnwdOXXI+DwAATTM+SwaGcj8PAABhhk2gB05dckAPAABNOT5LB4ZyQQ8AAGGGTaEHTl1yQg8AAE1APksJhnJDDwAAYYZNogdOXXJEDwAATUk+SwiGckUPAABhhk2jB05dckYPAABNUT5LBoZyRw8AAGGGTaQHTl1ySA8AAE1XPksEhnJJDwAAYYZNpQdOXXJKDwAATVs+SweGcksPAABhhk2mB05dckwPAABNYj5LCYZyTQ8AAGGGTacHTl1yTg8AAE1rPksIhnJPDwAAYYZNqAdOXXJQDwAATXM+SwuGclEPAABhhk2pB05dclIPAABNfj5LC4ZyUw8AAGGGTaoHTl1yVA8AAE2JPksIhnJVDwAAYYZNqwdOXXJWDwAATZE+SwWGclcPAABhhk2sB05dclgPAABNlj5LBoZyWQ8AAGGGTa0HTl1yWg8AAE2cPksIhnJbDwAAYYZNrgdOXXJcDwAATaQ+SwSGcl0PAABhhk2vB05dcl4PAABNqD5LB4ZyXw8AAGGGTbAHTl1yYA8AAE2vPksMhnJhDwAAYYZNsQdOXXJiDwAATbs+SwqGcmMPAABhhk2yB05dcmQPAABNxT5LCIZyZQ8AAGGGTbMHTl1yZg8AAE3NPksIhnJnDwAAYYZNtAdOXXJoDwAATdU+SwiGcmkPAABhhk21B05dcmoPAABN3T5LCYZyaw8AAGGGTbYHTl1ybA8AAE3mPksIhnJtDwAAYYZNtwdOXXJuDwAATe4+SwiGcm8PAABhhk24B05dcnAPAABN9j5LCYZycQ8AAGGGTbkHTl1ycg8AAE3/PksIhnJzDwAAYYZNugdOXXJ0DwAATQc/SwmGcnUPAABhhk27B05dcnYPAABNED9LCIZydw8AAGGGTbwHTl1yeA8AAE0YP0sLhnJ5DwAAYYZNvQdOXXJ6DwAATSM/SwiGcnsPAABhhk2+B05dcnwPAABNKz9LCIZyfQ8AAGGGTb8HTl1yfg8AAE0zP0sIhnJ/DwAAYYZNwAdOXXKADwAATTs/SwmGcoEPAABhhk3BB05dcoIPAABNRD9LCYZygw8AAGGGTcIHTl1yhA8AAE1NP0sIhnKFDwAAYYZNwwdOXXKGDwAATVU/SwmGcocPAABhhk3EB05dcogPAABNXj9LCIZyiQ8AAGGGTcUHTl1yig8AAE1mP0sIhnKLDwAAYYZNxgdOXXKMDwAATW4/SwiGco0PAABhhk3HB05dco4PAABNdj9LCYZyjw8AAGGGTcgHTl1ykA8AAE1/P0sIhnKRDwAAYYZNyQdOXXKSDwAATYc/SwiGcpMPAABhhk3KB05dcpQPAABNjz9LB4ZylQ8AAGGGTcsHTl1ylg8AAE2WP0sIhnKXDwAAYYZNzAdOXXKYDwAATZ4/SweGcpkPAABhhk3NB05dcpoPAABNpT9LCIZymw8AAGGGTc4HTl1ynA8AAE2tP0sHhnKdDwAAYYZNzwdOXXKeDwAATbQ/SwiGcp8PAABhhk3QB05dcqAPAABNvD9LC4ZyoQ8AAGGGTdEHTl1yog8AAE3HP0sJhnKjDwAAYYZ1KE3SB05dcqQPAABN0D9LCIZypQ8AAGGGTdMHTl1ypg8AAE3YP0sLhnKnDwAAYYZN1AdOXXKoDwAATeM/SwmGcqkPAABhhk3VB05dcqoPAABN7D9LCIZyqw8AAGGGTdYHTl1yrA8AAE30P0sIhnKtDwAAYYZN1wdOXXKuDwAATfw/SwmGcq8PAABhhk3YB05dcrAPAABNBUBLCYZysQ8AAGGGTdkHTl1ysg8AAE0OQEsLhnKzDwAAYYZN2gdOXXK0DwAATRlASwiGcrUPAABhhk3bB05dcrYPAABNIUBLCYZytw8AAGGGTdwHTl1yuA8AAE0qQEsHhnK5DwAAYYZN3QdOXXK6DwAATTFASwyGcrsPAABhhk3eB05dcrwPAABNPUBLBYZyvQ8AAGGGTd8HTl1yvg8AAE1CQEsKhnK/DwAAYYZN4AdOXXLADwAATUxASwiGcsEPAABhhk3hB05dcsIPAABNVEBLC4Zyww8AAGGGTeIHTl1yxA8AAE1fQEsIhnLFDwAAYYZN4wdOXXLGDwAATWdASwiGcscPAABhhk3kB05dcsgPAABNb0BLCYZyyQ8AAGGGTeUHTl1yyg8AAE14QEsHhnLLDwAAYYZN5gdOXXLMDwAATX9ASwiGcs0PAABhhk3nB05dcs4PAABNh0BLCYZyzw8AAGGGTegHTl1y0A8AAE2QQEsJhnLRDwAAYYZN6QdOXXLSDwAATZlASwiGctMPAABhhk3qB05dctQPAABNoUBLCYZy1Q8AAGGGTesHTl1y1g8AAE2qQEsLhnLXDwAAYYZN7AdOXXLYDwAATbVASwuGctkPAABhhk3tB05dctoPAABNwEBLC4Zy2w8AAGGGTe4HTl1y3A8AAE3LQEsMhnLdDwAAYYZN7wdOXXLeDwAATddASweGct8PAABhhk3wB05dcuAPAABN3kBLBIZy4Q8AAGGGTfEHTl1y4g8AAE3iQEsOhnLjDwAAYYZN8gdOXXLkDwAATfBASwSGcuUPAABhhk3zB05dcuYPAABN9EBLC4Zy5w8AAGGGTfQHTl1y6A8AAE3/QEsIhnLpDwAAYYZN9QdOXXLqDwAATQdBSwaGcusPAABhhk32B05dcuwPAABNDUFLC4Zy7Q8AAGGGTfcHTl1y7g8AAE0YQUsJhnLvDwAAYYZN+AdOXXLwDwAATSFBSwiGcvEPAABhhk35B05dcvIPAABNKUFLCIZy8w8AAGGGTfoHTl1y9A8AAE0xQUsIhnL1DwAAYYZN+wdOXXL2DwAATTlBSwSGcvcPAABhhk38B05dcvgPAABNPUFLCIZy+Q8AAGGGTf0HTl1y+g8AAE1FQUsLhnL7DwAAYYZN/gdOXXL8DwAATVBBSwiGcv0PAABhhk3/B05dcv4PAABNWEFLCYZy/w8AAGGGTQAITl1yABAAAE1hQUsJhnIBEAAAYYZNAQhOXXICEAAATWpBSwaGcgMQAABhhk0CCE5dcgQQAABNcEFLBIZyBRAAAGGGTQMITl1yBhAAAE10QUsJhnIHEAAAYYZNBAhOXXIIEAAATX1BSweGcgkQAABhhk0FCE5dcgoQAABNhEFLCIZyCxAAAGGGTQYITl1yDBAAAE2MQUsIhnINEAAAYYZNBwhOXXIOEAAATZRBSwiGcg8QAABhhk0ICE5dchAQAABNnEFLC4ZyERAAAGGGTQkITl1yEhAAAE2nQUsIhnITEAAAYYZNCghOXXIUEAAATa9BSwmGchUQAABhhk0LCE5dchYQAABNuEFLBoZyFxAAAGGGTQwITl1yGBAAAE2+QUsIhnIZEAAAYYZNDQhOXXIaEAAATcZBSwSGchsQAABhhk0OCE5dchwQAABNykFLC4ZyHRAAAGGGTQ8ITl1yHhAAAE3VQUsFhnIfEAAAYYZNEAhOXXIgEAAATdpBSwiGciEQAABhhk0RCE5dciIQAABN4kFLC4ZyIxAAAGGGTRIITl1yJBAAAE3tQUsIhnIlEAAAYYZNEwhOXXImEAAATfVBSwuGcicQAABhhk0UCE5dcigQAABNAEJLCIZyKRAAAGGGTRUITl1yKhAAAE0IQksJhnIrEAAAYYZNFghOXXIsEAAATRFCSwiGci0QAABhhk0XCE5dci4QAABNGUJLCIZyLxAAAGGGTRgITl1yMBAAAE0hQksKhnIxEAAAYYZNGQhOXXIyEAAATStCSwiGcjMQAABhhk0aCE5dcjQQAABNM0JLCIZyNRAAAGGGTRsITl1yNhAAAE07QksGhnI3EAAAYYZNHAhOXXI4EAAATUFCSwiGcjkQAABhhk0dCE5dcjoQAABNSUJLB4ZyOxAAAGGGTR4ITl1yPBAAAE1QQksLhnI9EAAAYYZNHwhOXXI+EAAATVtCSwmGcj8QAABhhk0gCE5dckAQAABNZEJLCYZyQRAAAGGGTSEITl1yQhAAAE1tQksIhnJDEAAAYYZNIghOXXJEEAAATXVCSwiGckUQAABhhk0jCE5dckYQAABNfUJLCYZyRxAAAGGGTSQITl1ySBAAAE2GQksJhnJJEAAAYYZNJQhOXXJKEAAATY9CSwWGcksQAABhhk0mCE5dckwQAABNlEJLCYZyTRAAAGGGTScITl1yThAAAE2dQksHhnJPEAAAYYZNKAhOXXJQEAAATaRCSwaGclEQAABhhk0pCE5dclIQAABNqkJLBIZyUxAAAGGGTSoITl1yVBAAAE2uQksJhnJVEAAAYYZNKwhOXXJWEAAATbdCSwSGclcQAABhhk0sCE5dclgQAABNu0JLCIZyWRAAAGGGTS0ITl1yWhAAAE3DQksGhnJbEAAAYYZNLghOXXJcEAAATclCSwiGcl0QAABhhk0vCE5dcl4QAABN0UJLCoZyXxAAAGGGTTAITl1yYBAAAE3bQksJhnJhEAAAYYZNMQhOXXJiEAAATeRCSwqGcmMQAABhhk0yCE5dcmQQAABN7kJLCIZyZRAAAGGGTTMITl1yZhAAAE32QksFhnJnEAAAYYZNNAhOXXJoEAAATftCSwiGcmkQAABhhk01CE5dcmoQAABNA0NLCIZyaxAAAGGGTTYITl1ybBAAAE0LQ0sFhnJtEAAAYYZNNwhOXXJuEAAATRBDSwSGcm8QAABhhk04CE5dcnAQAABNFENLBoZycRAAAGGGTTkITl1ychAAAE0aQ0sHhnJzEAAAYYZNOghOXXJ0EAAATSFDSwWGcnUQAABhhk07CE5dcnYQAABNJkNLCIZydxAAAGGGTTwITl1yeBAAAE0uQ0sJhnJ5EAAAYYZNPQhOXXJ6EAAATTdDSwmGcnsQAABhhk0+CE5dcnwQAABNQENLBIZyfRAAAGGGTT8ITl1yfhAAAE1EQ0sIhnJ/EAAAYYZNQAhOXXKAEAAATUxDSwiGcoEQAABhhk1BCE5dcoIQAABNVENLCYZygxAAAGGGTUIITl1yhBAAAE1dQ0sHhnKFEAAAYYZNQwhOXXKGEAAATWRDSweGcocQAABhhk1ECE5dcogQAABNa0NLCYZyiRAAAGGGTUUITl1yihAAAE10Q0sHhnKLEAAAYYZNRghOXXKMEAAATXtDSweGco0QAABhhk1HCE5dco4QAABNgkNLCIZyjxAAAGGGTUgITl1ykBAAAE2KQ0sJhnKREAAAYYZNSQhOXXKSEAAATZNDSwiGcpMQAABhhk1KCE5dcpQQAABNm0NLB4ZylRAAAGGGTUsITl1ylhAAAE2iQ0sJhnKXEAAAYYZNTAhOXXKYEAAATatDSweGcpkQAABhhk1NCE5dcpoQAABNskNLCIZymxAAAGGGTU4ITl1ynBAAAE26Q0sEhnKdEAAAYYZNTwhOXXKeEAAATb5DSwuGcp8QAABhhk1QCE5dcqAQAABNyUNLCoZyoRAAAGGGTVEITl1yohAAAE3TQ0sJhnKjEAAAYYZNUghOXXKkEAAATdxDSweGcqUQAABhhk1TCE5dcqYQAABN40NLCYZypxAAAGGGTVQITl1yqBAAAE3sQ0sIhnKpEAAAYYZNVQhOXXKqEAAATfRDSwiGcqsQAABhhk1WCE5dcqwQAABN/ENLB4ZyrRAAAGGGTVcITl1yrhAAAE0DREsIhnKvEAAAYYZNWAhOXXKwEAAATQtESwmGcrEQAABhhk1ZCE5dcrIQAABNFERLCIZysxAAAGGGTVoITl1ytBAAAE0cREsFhnK1EAAAYYZNWwhOXXK2EAAATSFESwuGcrcQAABhhk1cCE5dcrgQAABNLERLCYZyuRAAAGGGTV0ITl1yuhAAAE01REsIhnK7EAAAYYZNXghOXXK8EAAATT1ESwmGcr0QAABhhk1fCE5dcr4QAABNRkRLB4ZyvxAAAGGGTWAITl1ywBAAAE1NREsHhnLBEAAAYYZNYQhOXXLCEAAATVRESwmGcsMQAABhhk1iCE5dcsQQAABNXURLCYZyxRAAAGGGTWMITl1yxhAAAE1mREsEhnLHEAAAYYZNZAhOXXLIEAAATWpESwmGcskQAABhhk1lCE5dcsoQAABNc0RLCYZyyxAAAGGGTWYITl1yzBAAAE18REsIhnLNEAAAYYZNZwhOXXLOEAAATYRESwaGcs8QAABhhk1oCE5dctAQAABNikRLC4Zy0RAAAGGGTWkITl1y0hAAAE2VREsJhnLTEAAAYYZNaghOXXLUEAAATZ5ESwuGctUQAABhhk1rCE5dctYQAABNqURLCIZy1xAAAGGGTWwITl1y2BAAAE2xREsJhnLZEAAAYYZNbQhOXXLaEAAATbpESwuGctsQAABhhk1uCE5dctwQAABNxURLCIZy3RAAAGGGTW8ITl1y3hAAAE3NREsJhnLfEAAAYYZNcAhOXXLgEAAATdZESwmGcuEQAABhhk1xCE5dcuIQAABN30RLBIZy4xAAAGGGTXIITl1y5BAAAE3jREsIhnLlEAAAYYZNcwhOXXLmEAAATetESwmGcucQAABhhk10CE5dcugQAABN9ERLCYZy6RAAAGGGTXUITl1y6hAAAE39REsIhnLrEAAAYYZNdghOXXLsEAAATQVFSwSGcu0QAABhhk13CE5dcu4QAABNCUVLBoZy7xAAAGGGTXgITl1y8BAAAE0PRUsJhnLxEAAAYYZNeQhOXXLyEAAATRhFSwiGcvMQAABhhk16CE5dcvQQAABNIEVLCIZy9RAAAGGGTXsITl1y9hAAAE0oRUsJhnL3EAAAYYZNfAhOXXL4EAAATTFFSwmGcvkQAABhhk19CE5dcvoQAABNOkVLCoZy+xAAAGGGTX4ITl1y/BAAAE1ERUsHhnL9EAAAYYZNfwhOXXL+EAAATUtFSweGcv8QAABhhk2ACE5dcgARAABNUkVLCYZyAREAAGGGTYEITl1yAhEAAE1bRUsIhnIDEQAAYYZNgghOXXIEEQAATWNFSweGcgURAABhhk2DCE5dcgYRAABNakVLCYZyBxEAAGGGTYQITl1yCBEAAE1zRUsIhnIJEQAAYYZNhQhOXXIKEQAATXtFSwmGcgsRAABhhk2GCE5dcgwRAABNhEVLCIZyDREAAGGGTYcITl1yDhEAAE2MRUsJhnIPEQAAYYZNiAhOXXIQEQAATZVFSwmGchERAABhhk2JCE5dchIRAABNnkVLCIZyExEAAGGGTYoITl1yFBEAAE2mRUsMhnIVEQAAYYZNiwhOXXIWEQAATbJFSwiGchcRAABhhk2MCE5dchgRAABNukVLDIZyGREAAGGGTY0ITl1yGhEAAE3GRUsMhnIbEQAAYYZNjghOXXIcEQAATdJFSwiGch0RAABhhk2PCE5dch4RAABN2kVLCYZyHxEAAGGGTZAITl1yIBEAAE3jRUsIhnIhEQAAYYZNkQhOXXIiEQAATetFSwSGciMRAABhhk2SCE5dciQRAABN70VLC4ZyJREAAGGGTZMITl1yJhEAAE36RUsIhnInEQAAYYZNlAhOXXIoEQAATQJGSwiGcikRAABhhk2VCE5dcioRAABNCkZLDIZyKxEAAGGGTZYITl1yLBEAAE0WRksHhnItEQAAYYZNlwhOXXIuEQAATR1GSwiGci8RAABhhk2YCE5dcjARAABNJUZLCYZyMREAAGGGTZkITl1yMhEAAE0uRksJhnIzEQAAYYZNmghOXXI0EQAATTdGSwiGcjURAABhhk2bCE5dcjYRAABNP0ZLCIZyNxEAAGGGTZwITl1yOBEAAE1HRksIhnI5EQAAYYZNnQhOXXI6EQAATU9GSwiGcjsRAABhhk2eCE5dcjwRAABNV0ZLC4ZyPREAAGGGTZ8ITl1yPhEAAE1iRksIhnI/EQAAYYZNoAhOXXJAEQAATWpGSwaGckERAABhhk2hCE5dckIRAABNcEZLCIZyQxEAAGGGTaIITl1yRBEAAE14RksMhnJFEQAAYYZNowhOXXJGEQAATYRGSwiGckcRAABhhk2kCE5dckgRAABNjEZLB4ZySREAAGGGTaUITl1yShEAAE2TRksIhnJLEQAAYYZNpghOXXJMEQAATZtGSwqGck0RAABhhk2nCE5dck4RAABNpUZLCIZyTxEAAGGGTagITl1yUBEAAE2tRksHhnJREQAAYYZNqQhOXXJSEQAATbRGSweGclMRAABhhk2qCE5dclQRAABNu0ZLCYZyVREAAGGGTasITl1yVhEAAE3ERksGhnJXEQAAYYZNrAhOXXJYEQAATcpGSwuGclkRAABhhk2tCE5dcloRAABN1UZLCIZyWxEAAGGGTa4ITl1yXBEAAE3dRksJhnJdEQAAYYZNrwhOXXJeEQAATeZGSwiGcl8RAABhhk2wCE5dcmARAABN7kZLCIZyYREAAGGGTbEITl1yYhEAAE32RksGhnJjEQAAYYZNsghOXXJkEQAATfxGSwiGcmURAABhhk2zCE5dcmYRAABNBEdLCIZyZxEAAGGGTbQITl1yaBEAAE0MR0sIhnJpEQAAYYZNtQhOXXJqEQAATRRHSwmGcmsRAABhhk22CE5dcmwRAABNHUdLB4ZybREAAGGGTbcITl1ybhEAAE0kR0sIhnJvEQAAYYZNuAhOXXJwEQAATSxHSweGcnERAABhhk25CE5dcnIRAABNM0dLC4ZycxEAAGGGTboITl1ydBEAAE0+R0sGhnJ1EQAAYYZNuwhOXXJ2EQAATURHSwiGcncRAABhhk28CE5dcngRAABNTEdLCYZyeREAAGGGTb0ITl1yehEAAE1VR0sIhnJ7EQAAYYZNvghOXXJ8EQAATV1HSwuGcn0RAABhhk2/CE5dcn4RAABNaEdLBIZyfxEAAGGGTcAITl1ygBEAAE1sR0sJhnKBEQAAYYZNwQhOXXKCEQAATXVHSwaGcoMRAABhhk3CCE5dcoQRAABNe0dLCIZyhREAAGGGTcMITl1yhhEAAE2DR0sIhnKHEQAAYYZNxAhOXXKIEQAATYtHSweGcokRAABhhk3FCE5dcooRAABNkkdLB4ZyixEAAGGGTcYITl1yjBEAAE2ZR0sGhnKNEQAAYYZNxwhOXXKOEQAATZ9HSwmGco8RAABhhk3ICE5dcpARAABNqEdLCYZykREAAGGGTckITl1ykhEAAE2xR0sHhnKTEQAAYYZNyghOXXKUEQAATbhHSweGcpURAABhhk3LCE5dcpYRAABNv0dLCYZylxEAAGGGTcwITl1ymBEAAE3IR0sJhnKZEQAAYYZNzQhOXXKaEQAATdFHSwiGcpsRAABhhk3OCE5dcpwRAABN2UdLCYZynREAAGGGTc8ITl1ynhEAAE3iR0sIhnKfEQAAYYZN0AhOXXKgEQAATepHSwyGcqERAABhhk3RCE5dcqIRAABN9kdLDoZyoxEAAGGGTdIITl1ypBEAAE0ESEsLhnKlEQAAYYZN0whOXXKmEQAATQ9ISwmGcqcRAABhhk3UCE5dcqgRAABNGEhLCIZyqREAAGGGTdUITl1yqhEAAE0gSEsIhnKrEQAAYYZN1ghOXXKsEQAATShISwiGcq0RAABhhk3XCE5dcq4RAABNMEhLBYZyrxEAAGGGTdgITl1ysBEAAE01SEsJhnKxEQAAYYZN2QhOXXKyEQAATT5ISwiGcrMRAABhhk3aCE5dcrQRAABNRkhLCIZytREAAGGGTdsITl1ythEAAE1OSEsHhnK3EQAAYYZN3AhOXXK4EQAATVVISwmGcrkRAABhhk3dCE5dcroRAABNXkhLC4ZyuxEAAGGGTd4ITl1yvBEAAE1pSEsJhnK9EQAAYYZN3whOXXK+EQAATXJISwuGcr8RAABhhk3gCE5dcsARAABNfUhLCIZywREAAGGGTeEITl1ywhEAAE2FSEsIhnLDEQAAYYZN4ghOXXLEEQAATY1ISwiGcsURAABhhk3jCE5dcsYRAABNlUhLB4ZyxxEAAGGGTeQITl1yyBEAAE2cSEsJhnLJEQAAYYZN5QhOXXLKEQAATaVISwWGcssRAABhhk3mCE5dcswRAABNqkhLCYZyzREAAGGGTecITl1yzhEAAE2zSEsLhnLPEQAAYYZN6AhOXXLQEQAATb5ISwSGctERAABhhk3pCE5dctIRAABNwkhLBIZy0xEAAGGGTeoITl1y1BEAAE3GSEsIhnLVEQAAYYZN6whOXXLWEQAATc5ISwaGctcRAABhhk3sCE5dctgRAABN1EhLCYZy2REAAGGGTe0ITl1y2hEAAE3dSEsIhnLbEQAAYYZN7ghOXXLcEQAATeVISwiGct0RAABhhk3vCE5dct4RAABN7UhLCYZy3xEAAGGGTfAITl1y4BEAAE32SEsFhnLhEQAAYYZN8QhOXXLiEQAATftISwSGcuMRAABhhk3yCE5dcuQRAABN/0hLC4Zy5REAAGGGTfMITl1y5hEAAE0KSUsIhnLnEQAAYYZN9AhOXXLoEQAATRJJSwmGcukRAABhhk31CE5dcuoRAABNG0lLC4Zy6xEAAGGGTfYITl1y7BEAAE0mSUsJhnLtEQAAYYZN9whOXXLuEQAATS9JSwiGcu8RAABhhk34CE5dcvARAABNN0lLB4Zy8REAAGGGTfkITl1y8hEAAE0+SUsJhnLzEQAAYYZN+ghOXXL0EQAATUdJSweGcvURAABhhk37CE5dcvYRAABNTklLC4Zy9xEAAGGGTfwITl1y+BEAAE1ZSUsJhnL5EQAAYYZN/QhOXXL6EQAATWJJSwiGcvsRAABhhk3+CE5dcvwRAABNaklLB4Zy/REAAGGGTf8ITl1y/hEAAE1xSUsJhnL/EQAAYYZNAAlOXXIAEgAATXpJSwqGcgESAABhhk0BCU5dcgISAABNhElLB4ZyAxIAAGGGTQIJTl1yBBIAAE2LSUsFhnIFEgAAYYZNAwlOXXIGEgAATZBJSwmGcgcSAABhhk0ECU5dcggSAABNmUlLCIZyCRIAAGGGTQUJTl1yChIAAE2hSUsIhnILEgAAYYZNBglOXXIMEgAATalJSwiGcg0SAABhhk0HCU5dcg4SAABNsUlLBoZyDxIAAGGGTQgJTl1yEBIAAE23SUsLhnIREgAAYYZNCQlOXXISEgAATcJJSwiGchMSAABhhk0KCU5dchQSAABNyklLCIZyFRIAAGGGTQsJTl1yFhIAAE3SSUsHhnIXEgAAYYZNDAlOXXIYEgAATdlJSwmGchkSAABhhk0NCU5dchoSAABN4klLDIZyGxIAAGGGTQ4JTl1yHBIAAE3uSUsIhnIdEgAAYYZNDwlOXXIeEgAATfZJSwmGch8SAABhhk0QCU5dciASAABN/0lLCIZyIRIAAGGGTREJTl1yIhIAAE0HSksIhnIjEgAAYYZNEglOXXIkEgAATQ9KSwmGciUSAABhhk0TCU5dciYSAABNGEpLCIZyJxIAAGGGTRQJTl1yKBIAAE0gSksIhnIpEgAAYYZNFQlOXXIqEgAATShKSwuGcisSAABhhk0WCU5dciwSAABNM0pLCYZyLRIAAGGGTRcJTl1yLhIAAE08SksHhnIvEgAAYYZNGAlOXXIwEgAATUNKSwmGcjESAABhhk0ZCU5dcjISAABNTEpLB4ZyMxIAAGGGTRoJTl1yNBIAAE1TSksIhnI1EgAAYYZNGwlOXXI2EgAATVtKSweGcjcSAABhhk0cCU5dcjgSAABNYkpLCIZyORIAAGGGTR0JTl1yOhIAAE1qSksJhnI7EgAAYYZNHglOXXI8EgAATXNKSwaGcj0SAABhhk0fCU5dcj4SAABNeUpLCYZyPxIAAGGGTSAJTl1yQBIAAE2CSksIhnJBEgAAYYZNIQlOXXJCEgAATYpKSweGckMSAABhhk0iCU5dckQSAABNkUpLBoZyRRIAAGGGTSMJTl1yRhIAAE2XSksIhnJHEgAAYYZNJAlOXXJIEgAATZ9KSwuGckkSAABhhk0lCU5dckoSAABNqkpLC4ZySxIAAGGGTSYJTl1yTBIAAE21SksJhnJNEgAAYYZNJwlOXXJOEgAATb5KSwiGck8SAABhhk0oCU5dclASAABNxkpLC4ZyURIAAGGGTSkJTl1yUhIAAE3RSksJhnJTEgAAYYZNKglOXXJUEgAATdpKSwuGclUSAABhhk0rCU5dclYSAABN5UpLDIZyVxIAAGGGTSwJTl1yWBIAAE3xSksJhnJZEgAAYYZNLQlOXXJaEgAATfpKSweGclsSAABhhk0uCU5dclwSAABNAUtLC4ZyXRIAAGGGTS8JTl1yXhIAAE0MS0sJhnJfEgAAYYZNMAlOXXJgEgAATRVLSwiGcmESAABhhk0xCU5dcmISAABNHUtLCIZyYxIAAGGGTTIJTl1yZBIAAE0lS0sIhnJlEgAAYYZNMwlOXXJmEgAATS1LSwyGcmcSAABhhk00CU5dcmgSAABNOUtLCoZyaRIAAGGGTTUJTl1yahIAAE1DS0sKhnJrEgAAYYZNNglOXXJsEgAATU1LSwWGcm0SAABhhk03CU5dcm4SAABNUktLCoZybxIAAGGGTTgJTl1ycBIAAE1cS0sIhnJxEgAAYYZNOQlOXXJyEgAATWRLSwWGcnMSAABhhk06CU5dcnQSAABNaUtLDIZydRIAAGGGTTsJTl1ydhIAAE11S0sIhnJ3EgAAYYZNPAlOXXJ4EgAATX1LSwiGcnkSAABhhk09CU5dcnoSAABNhUtLBYZyexIAAGGGTT4JTl1yfBIAAE2KS0sHhnJ9EgAAYYZNPwlOXXJ+EgAATZFLSweGcn8SAABhhk1ACU5dcoASAABNmEtLBIZygRIAAGGGTUEJTl1yghIAAE2cS0sHhnKDEgAAYYZNQglOXXKEEgAATaNLSwWGcoUSAABhhk1DCU5dcoYSAABNqEtLCIZyhxIAAGGGTUQJTl1yiBIAAE2wS0sIhnKJEgAAYYZNRQlOXXKKEgAATbhLSwmGcosSAABhhk1GCU5dcowSAABNwUtLCYZyjRIAAGGGTUcJTl1yjhIAAE3KS0sMhnKPEgAAYYZNSAlOXXKQEgAATdZLSweGcpESAABhhk1JCU5dcpISAABN3UtLCYZykxIAAGGGTUoJTl1ylBIAAE3mS0sIhnKVEgAAYYZNSwlOXXKWEgAATe5LSwmGcpcSAABhhk1MCU5dcpgSAABN90tLBoZymRIAAGGGTU0JTl1ymhIAAE39S0sJhnKbEgAAYYZNTglOXXKcEgAATQZMSwuGcp0SAABhhk1PCU5dcp4SAABNEUxLB4ZynxIAAGGGTVAJTl1yoBIAAE0YTEsMhnKhEgAAYYZNUQlOXXKiEgAATSRMSwSGcqMSAABhhk1SCU5dcqQSAABNKExLCIZypRIAAGGGTVMJTl1yphIAAE0wTEsMhnKnEgAAYYZNVAlOXXKoEgAATTxMSwmGcqkSAABhhk1VCU5dcqoSAABNRUxLB4ZyqxIAAGGGTVYJTl1yrBIAAE1MTEsMhnKtEgAAYYZNVwlOXXKuEgAATVhMSwiGcq8SAABhhk1YCU5dcrASAABNYExLB4ZysRIAAGGGTVkJTl1yshIAAE1nTEsLhnKzEgAAYYZNWglOXXK0EgAATXJMSwmGcrUSAABhhk1bCU5dcrYSAABNe0xLCIZytxIAAGGGTVwJTl1yuBIAAE2DTEsIhnK5EgAAYYZNXQlOXXK6EgAATYtMSwWGcrsSAABhhk1eCU5dcrwSAABNkExLCYZyvRIAAGGGTV8JTl1yvhIAAE2ZTEsGhnK/EgAAYYZNYAlOXXLAEgAATZ9MSwmGcsESAABhhk1hCU5dcsISAABNqExLCYZywxIAAGGGTWIJTl1yxBIAAE2xTEsJhnLFEgAAYYZNYwlOXXLGEgAATbpMSwiGcscSAABhhk1kCU5dcsgSAABNwkxLBIZyyRIAAGGGTWUJTl1yyhIAAE3GTEsJhnLLEgAAYYZNZglOXXLMEgAATc9MSwWGcs0SAABhhk1nCU5dcs4SAABN1ExLB4ZyzxIAAGGGTWgJTl1y0BIAAE3bTEsFhnLREgAAYYZNaQlOXXLSEgAATeBMSwmGctMSAABhhk1qCU5dctQSAABN6UxLDIZy1RIAAGGGTWsJTl1y1hIAAE31TEsLhnLXEgAAYYZNbAlOXXLYEgAATQBNSwuGctkSAABhhk1tCU5dctoSAABNC01LDIZy2xIAAGGGTW4JTl1y3BIAAE0XTUsGhnLdEgAAYYZNbwlOXXLeEgAATR1NSwiGct8SAABhhk1wCU5dcuASAABNJU1LCIZy4RIAAGGGTXEJTl1y4hIAAE0tTUsIhnLjEgAAYYZNcglOXXLkEgAATTVNSwiGcuUSAABhhk1zCU5dcuYSAABNPU1LC4Zy5xIAAGGGTXQJTl1y6BIAAE1ITUsLhnLpEgAAYYZNdQlOXXLqEgAATVNNSwmGcusSAABhhk12CU5dcuwSAABNXE1LB4Zy7RIAAGGGTXcJTl1y7hIAAE1jTUsJhnLvEgAAYYZNeAlOXXLwEgAATWxNSwiGcvESAABhhk15CU5dcvISAABNdE1LB4Zy8xIAAGGGTXoJTl1y9BIAAE17TUsIhnL1EgAAYYZNewlOXXL2EgAATYNNSwWGcvcSAABhhk18CU5dcvgSAABNiE1LCIZy+RIAAGGGTX0JTl1y+hIAAE2QTUsEhnL7EgAAYYZNfglOXXL8EgAATZRNSwmGcv0SAABhhk1/CU5dcv4SAABNnU1LCIZy/xIAAGGGTYAJTl1yABMAAE2lTUsLhnIBEwAAYYZNgQlOXXICEwAATbBNSwmGcgMTAABhhk2CCU5dcgQTAABNuU1LC4ZyBRMAAGGGTYMJTl1yBhMAAE3ETUsHhnIHEwAAYYZNhAlOXXIIEwAATctNSwiGcgkTAABhhk2FCU5dcgoTAABN001LCIZyCxMAAGGGTYYJTl1yDBMAAE3bTUsJhnINEwAAYYZNhwlOXXIOEwAATeRNSweGcg8TAABhhk2ICU5dchATAABN601LCIZyERMAAGGGTYkJTl1yEhMAAE3zTUsEhnITEwAAYYZNiglOXXIUEwAATfdNSwmGchUTAABhhk2LCU5dchYTAABNAE5LB4ZyFxMAAGGGTYwJTl1yGBMAAE0HTksEhnIZEwAAYYZNjQlOXXIaEwAATQtOSwmGchsTAABhhk2OCU5dchwTAABNFE5LCIZyHRMAAGGGTY8JTl1yHhMAAE0cTksHhnIfEwAAYYZNkAlOXXIgEwAATSNOSw6GciETAABhhk2RCU5dciITAABNMU5LCIZyIxMAAGGGTZIJTl1yJBMAAE05TksJhnIlEwAAYYZNkwlOXXImEwAATUJOSwSGcicTAABhhk2UCU5dcigTAABNRk5LC4ZyKRMAAGGGTZUJTl1yKhMAAE1RTksIhnIrEwAAYYZNlglOXXIsEwAATVlOSwuGci0TAABhhk2XCU5dci4TAABNZE5LBYZyLxMAAGGGTZgJTl1yMBMAAE1pTksHhnIxEwAAYYZNmQlOXXIyEwAATXBOSweGcjMTAABhhk2aCU5dcjQTAABNd05LC4ZyNRMAAGGGTZsJTl1yNhMAAE2CTksJhnI3EwAAYYZNnAlOXXI4EwAATYtOSweGcjkTAABhhk2dCU5dcjoTAABNkk5LCIZyOxMAAGGGTZ4JTl1yPBMAAE2aTksGhnI9EwAAYYZNnwlOXXI+EwAATaBOSwiGcj8TAABhhk2gCU5dckATAABNqE5LB4ZyQRMAAGGGTaEJTl1yQhMAAE2vTksJhnJDEwAAYYZNoglOXXJEEwAATbhOSweGckUTAABhhk2jCU5dckYTAABNv05LCIZyRxMAAGGGTaQJTl1ySBMAAE3HTksIhnJJEwAAYYZNpQlOXXJKEwAATc9OSweGcksTAABhhk2mCU5dckwTAABN1k5LCYZyTRMAAGGGTacJTl1yThMAAE3fTksJhnJPEwAAYYZNqAlOXXJQEwAATehOSweGclETAABhhk2pCU5dclITAABN705LCYZyUxMAAGGGTaoJTl1yVBMAAE34TksHhnJVEwAAYYZNqwlOXXJWEwAATf9OSwmGclcTAABhhk2sCU5dclgTAABNCE9LB4ZyWRMAAGGGTa0JTl1yWhMAAE0PT0sEhnJbEwAAYYZNrglOXXJcEwAATRNPSwSGcl0TAABhhk2vCU5dcl4TAABNF09LC4ZyXxMAAGGGTbAJTl1yYBMAAE0iT0sGhnJhEwAAYYZNsQlOXXJiEwAATShPSwmGcmMTAABhhk2yCU5dcmQTAABNMU9LCYZyZRMAAGGGTbMJTl1yZhMAAE06T0sGhnJnEwAAYYZNtAlOXXJoEwAATUBPSwiGcmkTAABhhk21CU5dcmoTAABNSE9LCIZyaxMAAGGGTbYJTl1ybBMAAE1QT0sHhnJtEwAAYYZNtwlOXXJuEwAATVdPSwmGcm8TAABhhk24CU5dcnATAABNYE9LC4ZycRMAAGGGTbkJTl1ychMAAE1rT0sIhnJzEwAAYYZNuglOXXJ0EwAATXNPSwaGcnUTAABhhk27CU5dcnYTAABNeU9LCIZydxMAAGGGTbwJTl1yeBMAAE2BT0sJhnJ5EwAAYYZNvQlOXXJ6EwAATYpPSwiGcnsTAABhhk2+CU5dcnwTAABNkk9LCIZyfRMAAGGGTb8JTl1yfhMAAE2aT0sFhnJ/EwAAYYZNwAlOXXKAEwAATZ9PSwuGcoETAABhhk3BCU5dcoITAABNqk9LCYZygxMAAGGGTcIJTl1yhBMAAE2zT0sJhnKFEwAAYYZNwwlOXXKGEwAATbxPSwiGcocTAABhhk3ECU5dcogTAABNxE9LDoZyiRMAAGGGTcUJTl1yihMAAE3ST0sIhnKLEwAAYYZNxglOXXKMEwAATdpPSweGco0TAABhhk3HCU5dco4TAABN4U9LCYZyjxMAAGGGTcgJTl1ykBMAAE3qT0sJhnKREwAAYYZNyQlOXXKSEwAATfNPSwyGcpMTAABhhk3KCU5dcpQTAABN/09LBIZylRMAAGGGTcsJTl1ylhMAAE0DUEsEhnKXEwAAYYZNzAlOXXKYEwAATQdQSwuGcpkTAABhhk3NCU5dcpoTAABNElBLCIZymxMAAGGGTc4JTl1ynBMAAE0aUEsGhnKdEwAAYYZNzwlOXXKeEwAATSBQSweGcp8TAABhhk3QCU5dcqATAABNJ1BLB4ZyoRMAAGGGTdEJTl1yohMAAE0uUEsHhnKjEwAAYYZN0glOXXKkEwAATTVQSwWGcqUTAABhhk3TCU5dcqYTAABNOlBLDIZypxMAAGGGTdQJTl1yqBMAAE1GUEsGhnKpEwAAYYZN1QlOXXKqEwAATUxQSweGcqsTAABhhk3WCU5dcqwTAABNU1BLCIZyrRMAAGGGTdcJTl1yrhMAAE1bUEsHhnKvEwAAYYZN2AlOXXKwEwAATWJQSweGcrETAABhhk3ZCU5dcrITAABNaVBLBYZysxMAAGGGTdoJTl1ytBMAAE1uUEsJhnK1EwAAYYZN2wlOXXK2EwAATXdQSweGcrcTAABhhk3cCU5dcrgTAABNflBLCYZyuRMAAGGGTd0JTl1yuhMAAE2HUEsJhnK7EwAAYYZN3glOXXK8EwAATZBQSwSGcr0TAABhhk3fCU5dcr4TAABNlFBLCYZyvxMAAGGGTeAJTl1ywBMAAE2dUEsGhnLBEwAAYYZN4QlOXXLCEwAATaNQSwmGcsMTAABhhk3iCU5dcsQTAABNrFBLCYZyxRMAAGGGTeMJTl1yxhMAAE21UEsIhnLHEwAAYYZN5AlOXXLIEwAATb1QSwmGcskTAABhhk3lCU5dcsoTAABNxlBLBoZyyxMAAGGGTeYJTl1yzBMAAE3MUEsHhnLNEwAAYYZN5wlOXXLOEwAATdNQSwmGcs8TAABhhk3oCU5dctATAABN3FBLCYZy0RMAAGGGTekJTl1y0hMAAE3lUEsIhnLTEwAAYYZN6glOXXLUEwAATe1QSwiGctUTAABhhk3rCU5dctYTAABN9VBLBIZy1xMAAGGGTewJTl1y2BMAAE35UEsIhnLZEwAAYYZN7QlOXXLaEwAATQFRSweGctsTAABhhk3uCU5dctwTAABNCFFLCIZy3RMAAGGGTe8JTl1y3hMAAE0QUUsIhnLfEwAAYYZN8AlOXXLgEwAATRhRSwmGcuETAABhhk3xCU5dcuITAABNIVFLC4Zy4xMAAGGGTfIJTl1y5BMAAE0sUUsGhnLlEwAAYYZN8wlOXXLmEwAATTJRSwaGcucTAABhhk30CU5dcugTAABNOFFLC4Zy6RMAAGGGTfUJTl1y6hMAAE1DUUsJhnLrEwAAYYZN9glOXXLsEwAATUxRSwmGcu0TAABhhk33CU5dcu4TAABNVVFLCIZy7xMAAGGGTfgJTl1y8BMAAE1dUUsHhnLxEwAAYYZN+QlOXXLyEwAATWRRSwiGcvMTAABhhk36CU5dcvQTAABNbFFLCIZy9RMAAGGGTfsJTl1y9hMAAE10UUsLhnL3EwAAYYZN/AlOXXL4EwAATX9RSwiGcvkTAABhhk39CU5dcvoTAABNh1FLCYZy+xMAAGGGTf4JTl1y/BMAAE2QUUsFhnL9EwAAYYZN/wlOXXL+EwAATZVRSwmGcv8TAABhhk0ACk5dcgAUAABNnlFLBIZyARQAAGGGTQEKTl1yAhQAAE2iUUsMhnIDFAAAYYZNAgpOXXIEFAAATa5RSwmGcgUUAABhhk0DCk5dcgYUAABNt1FLCYZyBxQAAGGGTQQKTl1yCBQAAE3AUUsHhnIJFAAAYYZNBQpOXXIKFAAATcdRSwmGcgsUAABhhk0GCk5dcgwUAABN0FFLCYZyDRQAAGGGTQcKTl1yDhQAAE3ZUUsIhnIPFAAAYYZNCApOXXIQFAAATeFRSwiGchEUAABhhk0JCk5dchIUAABN6VFLCIZyExQAAGGGTQoKTl1yFBQAAE3xUUsIhnIVFAAAYYZNCwpOXXIWFAAATflRSwmGchcUAABhhk0MCk5dchgUAABNAlJLCIZyGRQAAGGGTQ0KTl1yGhQAAE0KUksHhnIbFAAAYYZNDgpOXXIcFAAATRFSSwmGch0UAABhhk0PCk5dch4UAABNGlJLDIZyHxQAAGGGTRAKTl1yIBQAAE0mUksGhnIhFAAAYYZNEQpOXXIiFAAATSxSSwiGciMUAABhhk0SCk5dciQUAABNNFJLC4ZyJRQAAGGGTRMKTl1yJhQAAE0/UksJhnInFAAAYYZNFApOXXIoFAAATUhSSwiGcikUAABhhk0VCk5dcioUAABNUFJLCYZyKxQAAGGGTRYKTl1yLBQAAE1ZUksIhnItFAAAYYZNFwpOXXIuFAAATWFSSwSGci8UAABhhk0YCk5dcjAUAABNZVJLC4ZyMRQAAGGGTRkKTl1yMhQAAE1wUksJhnIzFAAAYYZNGgpOXXI0FAAATXlSSwuGcjUUAABhhk0bCk5dcjYUAABNhFJLCIZyNxQAAGGGTRwKTl1yOBQAAE2MUksIhnI5FAAAYYZNHQpOXXI6FAAATZRSSwWGcjsUAABhhk0eCk5dcjwUAABNmVJLBoZyPRQAAGGGTR8KTl1yPhQAAE2fUksFhnI/FAAAYYZNIApOXXJAFAAATaRSSwSGckEUAABhhk0hCk5dckIUAABNqFJLCYZyQxQAAGGGTSIKTl1yRBQAAE2xUksIhnJFFAAAYYZNIwpOXXJGFAAATblSSwmGckcUAABhhk0kCk5dckgUAABNwlJLCYZySRQAAGGGTSUKTl1yShQAAE3LUksEhnJLFAAAYYZNJgpOXXJMFAAATc9SSwiGck0UAABhhk0nCk5dck4UAABN11JLCYZyTxQAAGGGTSgKTl1yUBQAAE3gUksIhnJRFAAAYYZNKQpOXXJSFAAATehSSwWGclMUAABhhk0qCk5dclQUAABN7VJLCIZyVRQAAGGGTSsKTl1yVhQAAE31UksHhnJXFAAAYYZNLApOXXJYFAAATfxSSwaGclkUAABhhk0tCk5dcloUAABNAlNLCYZyWxQAAGGGTS4KTl1yXBQAAE0LU0sMhnJdFAAAYYZNLwpOXXJeFAAATRdTSweGcl8UAABhhk0wCk5dcmAUAABNHlNLCIZyYRQAAGGGTTEKTl1yYhQAAE0mU0sLhnJjFAAAYYZNMgpOXXJkFAAATTFTSwiGcmUUAABhhk0zCk5dcmYUAABNOVNLDIZyZxQAAGGGTTQKTl1yaBQAAE1FU0sIhnJpFAAAYYZNNQpOXXJqFAAATU1TSwWGcmsUAABhhk02Ck5dcmwUAABNUlNLBoZybRQAAGGGTTcKTl1ybhQAAE1YU0sKhnJvFAAAYYZNOApOXXJwFAAATWJTSwyGcnEUAABhhk05Ck5dcnIUAABNblNLCYZycxQAAGGGTToKTl1ydBQAAE13U0sJhnJ1FAAAYYZNOwpOXXJ2FAAATYBTSwiGcncUAABhhk08Ck5dcngUAABNiFNLCYZyeRQAAGGGTT0KTl1yehQAAE2RU0sEhnJ7FAAAYYZNPgpOXXJ8FAAATZVTSwaGcn0UAABhhk0/Ck5dcn4UAABNm1NLB4ZyfxQAAGGGTUAKTl1ygBQAAE2iU0sJhnKBFAAAYYZNQQpOXXKCFAAATatTSwiGcoMUAABhhk1CCk5dcoQUAABNs1NLCIZyhRQAAGGGTUMKTl1yhhQAAE27U0sJhnKHFAAAYYZNRApOXXKIFAAATcRTSwmGcokUAABhhk1FCk5dcooUAABNzVNLCYZyixQAAGGGTUYKTl1yjBQAAE3WU0sJhnKNFAAAYYZNRwpOXXKOFAAATd9TSwiGco8UAABhhk1ICk5dcpAUAABN51NLC4ZykRQAAGGGTUkKTl1ykhQAAE3yU0sHhnKTFAAAYYZNSgpOXXKUFAAATflTSwmGcpUUAABhhk1LCk5dcpYUAABNAlRLCYZylxQAAGGGTUwKTl1ymBQAAE0LVEsKhnKZFAAAYYZNTQpOXXKaFAAATRVUSwmGcpsUAABhhk1OCk5dcpwUAABNHlRLCoZynRQAAGGGTU8KTl1ynhQAAE0oVEsMhnKfFAAAYYZNUApOXXKgFAAATTRUSwiGcqEUAABhhk1RCk5dcqIUAABNPFRLCIZyoxQAAGGGTVIKTl1ypBQAAE1EVEsJhnKlFAAAYYZNUwpOXXKmFAAATU1USwiGcqcUAABhhk1UCk5dcqgUAABNVVRLCIZyqRQAAGGGTVUKTl1yqhQAAE1dVEsJhnKrFAAAYYZNVgpOXXKsFAAATWZUSwmGcq0UAABhhk1XCk5dcq4UAABNb1RLCIZyrxQAAGGGTVgKTl1ysBQAAE13VEsGhnKxFAAAYYZNWQpOXXKyFAAATX1USwmGcrMUAABhhk1aCk5dcrQUAABNhlRLC4ZytRQAAGGGTVsKTl1ythQAAE2RVEsGhnK3FAAAYYZNXApOXXK4FAAATZdUSwmGcrkUAABhhk1dCk5dcroUAABNoFRLC4ZyuxQAAGGGTV4KTl1yvBQAAE2rVEsHhnK9FAAAYYZNXwpOXXK+FAAATbJUSwiGcr8UAABhhk1gCk5dcsAUAABNulRLCIZywRQAAGGGTWEKTl1ywhQAAE3CVEsFhnLDFAAAYYZNYgpOXXLEFAAATcdUSwiGcsUUAABhhk1jCk5dcsYUAABNz1RLBYZyxxQAAGGGTWQKTl1yyBQAAE3UVEsIhnLJFAAAYYZNZQpOXXLKFAAATdxUSwiGcssUAABhhk1mCk5dcswUAABN5FRLCIZyzRQAAGGGTWcKTl1yzhQAAE3sVEsJhnLPFAAAYYZNaApOXXLQFAAATfVUSweGctEUAABhhk1pCk5dctIUAABN/FRLCIZy0xQAAGGGTWoKTl1y1BQAAE0EVUsGhnLVFAAAYYZNawpOXXLWFAAATQpVSwWGctcUAABhhk1sCk5dctgUAABND1VLDIZy2RQAAGGGTW0KTl1y2hQAAE0bVUsIhnLbFAAAYYZNbgpOXXLcFAAATSNVSwmGct0UAABhhk1vCk5dct4UAABNLFVLCoZy3xQAAGGGTXAKTl1y4BQAAE02VUsLhnLhFAAAYYZNcQpOXXLiFAAATUFVSwiGcuMUAABhhk1yCk5dcuQUAABNSVVLCYZy5RQAAGGGTXMKTl1y5hQAAE1SVUsHhnLnFAAAYYZNdApOXXLoFAAATVlVSwiGcukUAABhhk11Ck5dcuoUAABNYVVLC4Zy6xQAAGGGTXYKTl1y7BQAAE1sVUsJhnLtFAAAYYZNdwpOXXLuFAAATXVVSwmGcu8UAABhhk14Ck5dcvAUAABNflVLBYZy8RQAAGGGTXkKTl1y8hQAAE2DVUsJhnLzFAAAYYZNegpOXXL0FAAATYxVSwiGcvUUAABhhk17Ck5dcvYUAABNlFVLCIZy9xQAAGGGTXwKTl1y+BQAAE2cVUsIhnL5FAAAYYZNfQpOXXL6FAAATaRVSwqGcvsUAABhhk1+Ck5dcvwUAABNrlVLCIZy/RQAAGGGTX8KTl1y/hQAAE22VUsLhnL/FAAAYYZNgApOXXIAFQAATcFVSweGcgEVAABhhk2BCk5dcgIVAABNyFVLCIZyAxUAAGGGTYIKTl1yBBUAAE3QVUsHhnIFFQAAYYZNgwpOXXIGFQAATddVSwiGcgcVAABhhk2ECk5dcggVAABN31VLCIZyCRUAAGGGTYUKTl1yChUAAE3nVUsEhnILFQAAYYZNhgpOXXIMFQAATetVSwWGcg0VAABhhk2HCk5dcg4VAABN8FVLB4ZyDxUAAGGGTYgKTl1yEBUAAE33VUsFhnIRFQAAYYZNiQpOXXISFQAATfxVSwWGchMVAABhhk2KCk5dchQVAABNAVZLC4ZyFRUAAGGGTYsKTl1yFhUAAE0MVksJhnIXFQAAYYZNjApOXXIYFQAATRVWSwyGchkVAABhhk2NCk5dchoVAABNIVZLC4ZyGxUAAGGGTY4KTl1yHBUAAE0sVksIhnIdFQAAYYZNjwpOXXIeFQAATTRWSweGch8VAABhhk2QCk5dciAVAABNO1ZLB4ZyIRUAAGGGTZEKTl1yIhUAAE1CVksIhnIjFQAAYYZNkgpOXXIkFQAATUpWSwiGciUVAABhhk2TCk5dciYVAABNUlZLC4ZyJxUAAGGGTZQKTl1yKBUAAE1dVksJhnIpFQAAYYZNlQpOXXIqFQAATWZWSwuGcisVAABhhk2WCk5dciwVAABNcVZLDIZyLRUAAGGGTZcKTl1yLhUAAE19VksHhnIvFQAAYYZNmApOXXIwFQAATYRWSwaGcjEVAABhhk2ZCk5dcjIVAABNilZLB4ZyMxUAAGGGTZoKTl1yNBUAAE2RVksJhnI1FQAAYYZNmwpOXXI2FQAATZpWSwmGcjcVAABhhk2cCk5dcjgVAABNo1ZLB4ZyORUAAGGGTZ0KTl1yOhUAAE2qVksIhnI7FQAAYYZNngpOXXI8FQAATbJWSwiGcj0VAABhhk2fCk5dcj4VAABNulZLBYZyPxUAAGGGTaAKTl1yQBUAAE2/VksHhnJBFQAAYYZNoQpOXXJCFQAATcZWSwiGckMVAABhhk2iCk5dckQVAABNzlZLCIZyRRUAAGGGTaMKTl1yRhUAAE3WVksKhnJHFQAAYYZNpApOXXJIFQAATeBWSwmGckkVAABhhk2lCk5dckoVAABN6VZLBoZySxUAAGGGTaYKTl1yTBUAAE3vVksIhnJNFQAAYYZNpwpOXXJOFQAATfdWSweGck8VAABhhk2oCk5dclAVAABN/lZLBIZyURUAAGGGTakKTl1yUhUAAE0CV0sIhnJTFQAAYYZNqgpOXXJUFQAATQpXSwyGclUVAABhhk2rCk5dclYVAABNFldLCYZyVxUAAGGGTawKTl1yWBUAAE0fV0sHhnJZFQAAYYZNrQpOXXJaFQAATSZXSwuGclsVAABhhk2uCk5dclwVAABNMVdLCIZyXRUAAGGGTa8KTl1yXhUAAE05V0sIhnJfFQAAYYZNsApOXXJgFQAATUFXSwiGcmEVAABhhk2xCk5dcmIVAABNSVdLBoZyYxUAAGGGTbIKTl1yZBUAAE1PV0sJhnJlFQAAYYZNswpOXXJmFQAATVhXSwiGcmcVAABhhk20Ck5dcmgVAABNYFdLBIZyaRUAAGGGTbUKTl1yahUAAE1kV0sEhnJrFQAAYYZNtgpOXXJsFQAATWhXSwmGcm0VAABhhk24Ck5dcm4VAABNiFdLFoZybxUAAGGGTbkKTl1ycBUAAE2eV0sUhnJxFQAAYYZNugpOXXJyFQAATbJXSxeGcnMVAABhhk27Ck5dcnQVAABNyVdLFoZydRUAAGGGTbwKTl1ydhUAAE3fV0sXhnJ3FQAAYYZNvQpOXXJ4FQAATfZXSxaGcnkVAABhhk2+Ck5dcnoVAABNDFhLFIZyexUAAGGGTb8KTl1yfBUAAE0gWEsXhnJ9FQAAYYZNwApOXXJ+FQAATTdYSxSGcn8VAABhhk3BCk5dcoAVAABNS1hLF4ZygRUAAGGGTcIKTl1yghUAAE1iWEsUhnKDFQAAYYZNwwpOXXKEFQAATXZYSxSGcoUVAABhhk3ECk5dcoYVAABNilhLFIZyhxUAAGGGTcUKTl1yiBUAAE2eWEsUhnKJFQAAYYZNxgpOXXKKFQAATbJYSxaGcosVAABhhk3HCk5dcowVAABNyFhLF4ZyjRUAAGGGTcgKTl1yjhUAAE3fWEsWhnKPFQAAYYZNyQpOXXKQFQAATfVYSxeGcpEVAABhhk3KCk5dcpIVAABNDFlLFIZykxUAAGGGTcsKTl1ylBUAAE0gWUsUhnKVFQAAYYZNzApOXXKWFQAATTRZSxaGcpcVAABhhk3NCk5dcpgVAABNSllLF4ZymRUAAGGGTc4KTl1ymhUAAE1hWUsWhnKbFQAAYYZNzwpOXXKcFQAATXdZSxaGcp0VAABhhk3QCk5dcp4VAABNjVlLFoZynxUAAGGGTdEKTl1yoBUAAE2jWUsUhnKhFQAAYYZN0gpOXXKiFQAATbdZSxaGcqMVAABhhk3TCk5dcqQVAABNzVlLF4ZypRUAAGGGTdQKTl1yphUAAE3kWUsUhnKnFQAAYYZN1QpOXXKoFQAATfhZSxaGcqkVAABhhk3WCk5dcqoVAABNDlpLFoZyqxUAAGGGTdcKTl1yrBUAAE0kWksXhnKtFQAAYYZN2ApOXXKuFQAATTtaSxSGcq8VAABhhk3ZCk5dcrAVAABNT1pLFIZysRUAAGGGTdoKTl1yshUAAE1jWksWhnKzFQAAYYZN2wpOXXK0FQAATXlaSxaGcrUVAABhhk3cCk5dcrYVAABNj1pLFoZytxUAAGGGTd0KTl1yuBUAAE2lWksWhnK5FQAAYYZN3gpOXXK6FQAATbtaSxSGcrsVAABhhk3fCk5dcrwVAABNz1pLFoZyvRUAAGGGTeAKTl1yvhUAAE3lWksWhnK/FQAAYYZN4QpOXXLAFQAATftaSxeGcsEVAABhhk3iCk5dcsIVAABNEltLF4ZywxUAAGGGTeMKTl1yxBUAAE0pW0sUhnLFFQAAYYZN5ApOXXLGFQAATT1bSxSGcscVAABhhk3lCk5dcsgVAABNUVtLFoZyyRUAAGGGTeYKTl1yyhUAAE1nW0sXhnLLFQAAYYZN5wpOXXLMFQAATX5bSxSGcs0VAABhhk3oCk5dcs4VAABNkltLFIZyzxUAAGGGTekKTl1y0BUAAE2mW0sUhnLRFQAAYYZN6gpOXXLSFQAATbpbSxeGctMVAABhhk3rCk5dctQVAABN0VtLFIZy1RUAAGGGTewKTl1y1hUAAE3lW0sUhnLXFQAAYYZN7QpOXXLYFQAATflbSxaGctkVAABhhk3uCk5dctoVAABND1xLFIZy2xUAAGGGTe8KTl1y3BUAAE0jXEsUhnLdFQAAYYZN8ApOXXLeFQAATTdcSxaGct8VAABhhk3xCk5dcuAVAABNTVxLFoZy4RUAAGGGTfIKTl1y4hUAAE1jXEsUhnLjFQAAYYZN8wpOXXLkFQAATXdcSxSGcuUVAABhhk30Ck5dcuYVAABNi1xLFIZy5xUAAGGGTfUKTl1y6BUAAE2fXEsXhnLpFQAAYYZN9gpOXXLqFQAATbZcSxaGcusVAABhhk33Ck5dcuwVAABNzFxLFoZy7RUAAGGGTfgKTl1y7hUAAE3iXEsWhnLvFQAAYYZN+QpOXXLwFQAATfhcSxaGcvEVAABhhk36Ck5dcvIVAABNDl1LFoZy8xUAAGGGTfsKTl1y9BUAAE0kXUsXhnL1FQAAYYZN/ApOXXL2FQAATTtdSxSGcvcVAABhhk39Ck5dcvgVAABNT11LF4Zy+RUAAGGGTf4KTl1y+hUAAE1mXUsUhnL7FQAAYYZ1h1UIdmR3Q29sb3Jy/BUAAE16XU59h1UEbmFtZXL9FQAATXpdWAEAAABDfXL+FQAAKFgDAAAAT1AxXXL/FQAAKE1yV02JV02fV02zV03KV03gV033V00NWE0hWE04WE1MWE1jWE13WE2LWE2fWE2zWE3JWE3gWE32WE0NWU0hWU01WU1LWU1iWU14WU2OWU2kWU24WU3OWU3lWU35WU0PWk0lWk08Wk1QWk1kWk16Wk2QWk2mWk28Wk3QWk3mWk38Wk0TW00qW00+W01SW01oW01/W02TW02nW027W03SW03mW036W00QXE0kXE04XE1OXE1kXE14XE2MXE2gXE23XE3NXE3jXE35XE0PXU0lXU08XU1QXU1nXWVYAwAAAE9QMl1yABYAAChNc1dNildNoFdNtFdNy1dN4VdN+FdNDlhNIlhNOVhNTVhNZFhNeFhNjFhNoFhNtFhNylhN4VhN91hNDllNIllNNllNTFlNY1lNeVlNj1lNpVlNuVlNz1lN5llN+llNEFpNJlpNPVpNUVpNZVpNe1pNkVpNp1pNvVpN0VpN51pN/VpNFFtNK1tNP1tNU1tNaVtNgFtNlFtNqFtNvFtN01tN51tN+1tNEVxNJVxNOVxNT1xNZVxNeVxNjVxNoVxNuFxNzlxN5FxN+lxNEF1NJl1NPV1NUV1NaF1lWAMAAABDWjJdcgEWAAAoS5lN2A5NPg9NOhVNThxNeyJNHCRNSyxNiTpN7zpN60BN/0dNLE5NzU9lWAMAAABDWjNdcgIWAAAoS5pN2Q5NPw9NOxVNTxxNfCJNHSRNTCxNijpN8DpN7EBNAEhNLU5Nzk9lWAMAAABPRTFdcgMWAAAoS8ZNywFN4AFNsAJNuQJN4wJNUgNNWwNNhANNjQNNugNNFQRNQARNnAVNGQZNMQZNVQZNcQZNegZNNAdNWgdNdgdNSwhNcghN8ghNDwlN2QlNVwpNdApNzApN1QpN7QpNFAtNQwtNqwtNtAtNvQtNGQxNRgxNTwxNkwxNyAxNIQ1NSA1Njg1Nlw1N/Q1NFw5NCw9NFA9NWw9NZA9NoA9Nwg9NKBBNhRBNxxBNEhFNZBFNbRFNCRJNIxJNZRJNlBJNthJNjxNNmBNNqRNNyhNNGxRNNxRNUBRNWRRN5BRNtRVNXBZNuBZN0RZN6BZNAhdNLxdNqBdN3hdNNxhNXxhNgBhNkRhNqBhNvhhN6RhNIRlNKhlNSBlNYxlNhRlNphlNvhlNzxlN4BlNLhpNeRpNghpNDxtN8xtN/BtNYxxNqRxN/hxNKB1Neh1Nkh1NrR1N5B1NSh5Nhx5NJR9NYB9NQiBNUSBN8yBN/CBNBSFNtyFN6CFNLyJNSyJNXyJNAyNNQyNNUyNNhSNN0iRNMCVNbCVNlyVN2yVNCyZNkyZNpCZN/CZNDSdNKydNwidN9idNDyhNGChNKihNTShNVihNmChNsShNuihN0ShNwClNySlN1ylN7ipNNCtNaitNoytNfC1NkS1NYS5Nai5NlC5NAy9NDC9NNS9NPi9Nay9Nxi9N8S9NTTFNyjFN4jFNBjJNIjJNKzJN5TJNCzNNJzNN/DNNIzRNozRNwDRNijVNCDZNJTZNfTZNhjZNnjZNxTZN9DZNXDdNZTdNbjdNyjdN9zdNADhNRDhNeThN0jhN+ThNPzlNSDlNrjlNyDlNvDpNxTpNDDtNFTtNUTtNcztN2TtNNjxNeDxNwzxNFT1NHj1Nuj1N1D1NFj5NRT5NZz5NQD9NST9NWj9Nez9NzD9N6D9NAUBNCkBNlUBNZkFNDUJNaUJNgkJNmUJNs0JN4EJNWUNNj0NN6ENNEERNMURNQkRNWURNb0RNmkRN0kRN20RN+URNFEVNNkVNV0VNb0VNgEVNkUVN30VNKkZNM0ZNwEZNpEdNrUdNFEhNWkhNr0hN2UhNK0lNQ0lNXklNlUlN+0lNOEpN1kpNEUtN80tNAkxNpExNrUxNtkxNaE1NmU1N4E1N/E1NEE5NtE5N9E5NBE9NNk9Ng1BN4VBNHVFNSFFNjFFNvFFNRFJNVVJNrVJNvlJN3FJNc1NNp1NNwFNNyVNN21NN/lNNB1RNSVRNYlRNa1RNglRNcVVNelVNiFVNn1ZN5VZNG1dNVFdlWAMAAABPRzFdcgQWAAAoS3NLtU03AU3SAU3sAU0aAk1TAk1jBE3KBE04Bk3xB02YCE3QCU3oCU2LCk09DE3aDE03Dk3oDk0bD00qD03cD02jEE3WEE0JEU3GEU3wEU36Ek3wE03/E018FE0pFU3PFU2bFk2vF02YGE2fGE21GU1+G02gHE3nHE2ZHU28HU0kHk2tHk3uH00mIU2uIU3GIU02Ik1SIk27Ik06I01aI015JE1TJU0TKk0iKk2GKk2NKk3PKk3cKk0RK01JK01xK00lLE1nLE3oLE2DLU2dLU3LLU0ELk0UME17ME3pMU2iM01JNE2BNU2ZNU08Nk3uN02LOE3oOU2ZOk3MOk3bOk2NO01UPE2HPE26PE13PU2hPU2rPk2hP02wP00tQE3aQE2AQU1MQk1gQ01JRE1QRE1mRU0vR01RSE2YSE1KSU1tSU3VSU1eSk2fS03XTE1fTU13TU3nTU0DTk1sTk3rTk0LT00qUE0EUU3EVU3TVU03Vk0+Vk2AVk2NVk3CVk36Vk0iV2VYAgAAAE5FXXIFFgAAKE1IAU31AU0RAk0oAk0zAk0+Ak1cAk1nAk2DAk0/A03DA02SBE35BE1oBU3uBk0WB00hB024CU04Ck3BCk2IDE20DE3RDE14DU2DDU3yDU1LDk2cDk25Dk3xDk3LD00nEU3XEU3HEk0sFE1iFE3+FE0JFU0UFU1IFU1hFU2ZFU02Fk0SGE11GE3eGE3yGE0OGU1DGk2rGk2HG02xG01YHE2yHE0HHU1vHU2iHU0LHk18Hk3+Hk1VH027IE35IU0NIk2aIk3LIk20I03zI011JU25Jk3NJk30KE2KKU21KU2mKk26Kk16K035LE2mLU3CLU3ZLU3kLU3vLU0NLk0YLk00Lk3wLk10L01DME2qME0ZMU2fMk3HMk3SMk1pNU3pNU1yNk05OE1lOE2COE0pOU00OU2jOU38OU1NOk1qOk2iOk18O03YPE2IPU14Pk3dP00TQE2vQE26QE3FQE35QE0SQU1KQU3nQU3DQ00mRE2PRE2jRE2/RE30RU1cRk04R01iR00JSE1jSE24SE0gSU1TSU28SU0tSk2vSk0GS01sTE2qTU2+TU1LTk18Tk1lT02kT00mUU1qUk1+Uk2lVE07VU1mVU1XVk1rVk0rV2VYAwAAAEM1J11yBhYAAChNdVdNjFdNoldNtldNzVdN41dN+ldNEFhNJFhNO1hNT1hNZlhNelhNjlhNolhNtlhNzFhN41hN+VhNEFlNJFlNOFlNTllNZVlNe1lNkVlNp1lNu1lN0VlN6FlN/FlNElpNKFpNP1pNU1pNZ1pNfVpNk1pNqVpNv1pN01pN6VpN/1pNFltNLVtNQVtNVVtNa1tNgltNlltNqltNvltN1VtN6VtN/VtNE1xNJ1xNO1xNUVxNZ1xNe1xNj1xNo1xNulxN0FxN5lxN/FxNEl1NKF1NP11NU11Nal1lWAMAAABDRDFdcgcWAAAoSzpLTUtYS2lLlUuvS85NCQFNJAFNYwFNhAFNjQFNnQFNpQFNrQFN/wFNSAJNjgJNmwJNpwJNwgJNyQJNHgNNKQNNSQNNaQNNdANN3wNN5gNN/gNNKQRNUQRNbARNcwRNiQRNrgRN8ARNAwVNDAVNEwVNHwVNLAVNTAVNXAVNgAVNiwVNlAVNsAVN/QVNBQZNEQZNIQZNQAZNXQZNZQZNkgZN0wZN2gZN+AZNKwdNRAdNTQdNYgdNnAdNpAdNuwdNxAdN0AdN3gdN6gdNCAhNKghNPQhNaQhNeghNoAhNxAhN3AhN5AhN+whNFwlNMAlNOAlNQwlNZglNgglNiQlNkQlNqAlNrwlN4glNBQpNJwpNQgpNhApNkwpNmwpNsQpN3QpN/gpNHQtNJAtNLwtNZgtNewtNiAtNxQtN0AtN5QtN8QtNCQxNEAxNVwxNXwxNdwxNowxNqwxN4gxNCA1NKg1NOw1NUA1NaA1Nbw1Npw1Nsg1NxQ1N0A1NDw5NKQ5NMA5NPw5NVg5NZA5NcA5Njg5Nww5N1A5NJA9NOg9NTw9Nrg9Nug9N7A9NEBBNQBBNaBBNcBBNeBBNjRBNmRBNshBNzxBN9xBNRhFNURFNjRFNoxFNqxFNsxFNERJNMxJNPxJNXRJNcxJNnRJN0RJN7xJNAhNNIBNNKBNNOhNNQhNNaxNNdhNNuhNNwRNN2xNN6RNN+BNNBxRNDxRNSBRNbBRNhBRNnxRNpxRN7BRNHhVNNhVNUhVNdBVNfRVNkRVN2BVN3xVN7xVN+hVNHRZNSBZNZBZNbRZNlBZNoxZNyRZNHBdNQhdNVhdNehdNmBdNnxdN5hdNSBhNVxhNGRlNNxlNUBlNbBlNcxlNxhlN8RlN+RlNBRpNDRpNGRpNJRpNXRpNihpNmxpNtRpNyxpN+RpNHRtNKBtNUBtNdxtNPRxNShxNaxxNcxxNkRxNmhxNxRxN4BxNGR1NMB1NUh1NXh1Ngh1Nth1N7R1N9B1NNR5Nax5NdB5Npx5NtR5N1R5N8h5NGR9NLR9NOB9NaR9NgB9NvB9NyB9N+x9NBCBNHSBNOSBNWSBNayBNgyBNnyBN1yBNDiFNPCFNSCFNUyFNXiFNeSFNkCFNmyFNwCFNziFN8SFNHiJNJyJNaCJNdyJNrCJN5SJNGyNNaiNNlCNNmyNN3SNN5iNNGCRNRiRNWiRNjSRNpiRNCCVNOCVNQCVNTSVNXCVNiyVNuCVNxyVN0iVN9SVNNCZNPSZNRSZNVSZNbSZNfyZNhyZNmyZN3yZNBCdNMydNQCdNXidNeSdNhCdNjCdNmCdNtSdN0ydNMihNOihNeyhNhyhNoShNqShNwyhN2ShNBilNDSlNLylNTylNYilNrSlN6ClN8ClNASpNCSpNGypNMipNVCpNaCpNdCpNlipNxCpN/SpNGStNIitNQytNVStNXStNhStNlCtNqytN7CtN/ytNCixNGyxNRyxNYSxNfyxNuixN1SxNFC1NNS1NPi1NTi1NVi1NXi1NsC1N+S1NPy5NTC5NWC5Ncy5Nei5Nzy5N2i5N+i5NGi9NJS9NkC9Nly9Nry9N2i9NAjBNHTBNJDBNOjBNXzBNoTBNtDBNvTBNxDBN0DBN3TBN/TBNDTFNMTFNPDFNRTFNYTFNrjFNtjFNwjFN0jFN8TFNDjJNFjJNQzJNhDJNizJNqTJN3DJN9TJN/jJNEzNNTTNNVTNNbDNNdTNNgTNNjzNNmzNNuTNN2zNN7jNNGjRNKzRNUTRNdTRNjTRNlTRNrDRNyDRN4TRN6TRN9DRNFzVNMzVNOjVNQjVNWTVNYDVNkzVNtjVN2DVN8zVNNTZNRDZNTDZNYjZNjjZNrzZNzjZN1TZN4DZNFzdNLDdNOTdNdjdNgTdNljdNojdNujdNwTdNCDhNEDhNKDhNVDhNXDhNkzhNuThN2zhN7DhNATlNGTlNIDlNWDlNYzlNdjlNgTlNwDlN2jlN4TlN8DlNBzpNFTpNITpNPzpNdDpNhTpN1TpN6zpNADtNXztNaztNnTtNwTtN8TtNGTxNITxNKTxNPjxNSjxNYzxNgDxNqDxN9zxNAj1NPj1NVD1NXD1NZD1Nwj1N5D1N8D1NDj5NJD5NTj5Ngj5NoD5Nsz5N0T5N2T5N6z5N8z5NHD9NJz9Naz9Ncj9NjD9Nmj9NqT9NuD9NwD9N+T9NHUBNNUBNUEBNWEBNnUBNz0BN50BNA0FNJUFNLkFNQkFNiUFNkEFNoEFNq0FNzkFN+UFNFUJNHkJNRUJNVEJNekJNzUJN80JNB0NNK0NNSUNNUENNl0NN+UNNCERNykRN6ERNAUVNHUVNJEVNd0VNokVNqkVNtkVNvkVNykVN1kVNDkZNO0ZNTEZNZkZNfEZNqkZNzkZN2UZNAUdNKEdN7kdN+0dNHEhNJEhNQkhNS0hNdkhNkUhNykhN4UhNA0lND0lNM0lNZ0lNnklNpUlN5klNHEpNJUpNWEpNZkpNhkpNo0pNykpN3kpN6UpNGktNMUtNbUtNeUtNrEtNtUtNzktN6ktNCkxNHExNNExNUExNiExNv0xN7UxN+UxNBE1ND01NKk1NQU1NTE1NcU1Nf01Nok1Nz01N2E1NGU5NKE5NXU5Nlk5NzE5NG09NRU9NTE9Njk9Nl09NyU9N909NC1BNPlBNV1BNuVBN6VBN8VBN/lBNDVFNPFFNaVFNeFFNg1FNplFN5VFN7lFN9lFNBlJNHlJNMFJNOFJNTFJNkFJNtVJN5FJN8VJND1NNKlNNNVNNPVNNSVNNZlNNhFNN41NN61NNLFRNOFRNUlRNWlRNdFRNilRNt1RNvlRN4FRNAFVNE1VNXlVNmVVNoVVNslVNulVNzFVN41VNBVZNGVZNJVZNR1ZNdVZNrlZNylZN01ZN9FZNBldNDldNNldNRVdNXFdlWAMAAABDRDJdcggWAAAoSztLWUuUS89NCgFNJQFNVAFNhQFNngFNpgFNrgFNAAJNSQJNnAJNqAJNygJNHwNNKgNNNgNNSgNNagNNdQNNsQNNzwNN5wNNKgRNNwRNUgRNdARNgQRNigRNrwRN8QRNBAVNFAVNIAVNLQVNOwVNXQVNeAVNgQVNjAVNsQVN/gVNBgZNIgZNQQZNXgZNZgZN2wZN+QZNLAdNRQdNYwdNnQdNpQdNvAdN0QdN3wdN6wdNCQhNKwhNPghNaghNewhNoQhNxQhN3QhN5QhNGAlNMQlNOQlNRAlNZwlNiglNkglNsAlNBgpNQwpNYQpNawpNhQpNlApNnApNsgpN3gpN/wpNJQtNMAtNZwtNfAtNxgtN0QtN5gtNEQxNWAxNYAxNeAxNpAxNrAxN4wxNGA1NMw1NPA1NUQ1NWg1NcA1NqA1Nsw1Nxg1N0Q1NMQ5NQA5NZQ5NcQ5Njw5NxA5N0w5NOQ9NUA9Nrw9N7Q9NERBNQRBNWhBNaRBNcRBNeRBNjhBNmhBNsxBN0BBN+BBNRxFNUhFNpBFNrBFNtBFNEhJNNBJNQBJNdBJN0hJN8BJNAxNNEBNNIRNNKRNNbBNNdxNNwhNN6hNN+RNNCBRNEBRNbRRNhRRNlxRNoBRNqBRN7RRNHxVNNRVNUxVNdRVN4BVN8BVN+xVNHhZNSRZNZRZNdhZNlRZNpBZNHRdNJhdNORdNVxdNoBdN5xdNHhhNURlNdBlNjxlNxxlN8hlN+hlNBhpNDhpNGhpNJhpNXhpNixpNthpNzBpN8BpNHhtNKRtNeBtNPhxNSRxNbBxNdBxNkhxNxhxN4RxNGh1NMR1NUx1Ngx1Nzx1N9R1NNh5NbB5Nth5N1h5N8x5NGh9NLh9NOR9NgR9Njh9NmB9Npx9NvR9NyR9N/B9NHiBNOiBNWiBNbCBNhCBNoCBNPSFNSSFNVCFNXyFNkSFNnCFNzyFNHyJNdiJNrSJN5iJNayNNnCNN3iNNFyRNRyRNWyRNjiRNpyRNCSVNOSVNQSVNjCVNyCVN0yVN9iVNNSZNViZNbiZNgCZNiCZNnCZN4CZNBSdNNCdNQSdNXydNeidNhSdNjSdNmSdNrSdNtidN1CdNMyhNOyhNYChNcyhNfChNiChN2ihNDilNMClNUClNYylNgSlN+SlNAipNCipNHCpNMypNVSpNaSpNdSpNxSpN/ipNGitNKytNVitNXitNlStNrCtN7StNCyxNRixNgCxNuyxN1ixNBS1NNi1NTy1NVy1NXy1NsS1N+i1NTS5NWS5Ney5N0C5N2y5N5y5N+y5NGy9NJi9NYi9NgC9NmC9N2y9N6C9NAzBNJTBNMjBNOzBNYDBNojBNtTBNxTBN0TBN3jBN7DBNDjFNKTFNMjFNPTFNYjFNrzFNtzFN0zFN8jFNDzJNFzJNjDJNqjJN3TJN9jJNFDNNTjNNVjNNbTNNgjNNkDNNnDNNujNN3DNN7zNNGzRNLDRNUjRNdjRNjjRNljRNyTRN4jRN6jRN9TRNGDVNOzVNQzVNYTVNtzVN9DVNEjZNHDZNNjZNRTZNTTZNYzZNjzZNsDZN1jZN4TZNGDdNLTdNdzdNgjdNlzdNwjdNCThNEThNKThNVThNXThNlDhNyThN5DhN7ThNAjlNCzlNITlNWTlNZDlNdzlNgjlN4jlN8TlNFjpNIjpNQDpNdTpNhDpN6jpNATtNYDtNnjtNwjtN8jtNCzxNGjxNIjxNKjxNPzxNSzxNZDxNgTxNqTxN+DxNAz1NVT1NXT1NZT1Nwz1N5T1N8T1NJT5Ngz5NoT5NtD5NwT5N0j5N2j5NHT9NKD9Ncz9Nmz9Nqj9NuT9NwT9NHkBNNkBNSEBNUUBNWUBNnkBN0EBN5kBNBEFNJkFNkUFNoUFNrEFNz0FN+kFNFkJNJ0JNRkJNVUJNzkJN10JN6kJNCENNUUNNmENNz0NNAkVNJUVNQEVNeEVNo0VNq0VNt0VNv0VNy0VN10VND0ZNPEZNZ0ZNfUZNoUZNz0ZN2kZNKUdN70dN+kdNHUhNJUhNQ0hNd0hNkkhNy0hN4khNBElNNElNgElNpklN50lNHUpNZ0pNh0pNpEpNy0pN30pN6kpNMktNP0tNSUtNWEtNbktNektNrUtNz0tN60tNC0xNHUxNNUxNUUxN7kxN+kxNBU1NEE1NQk1NTU1NgE1N0E1NJ05NXk5Nl05NHE9NTU9Nj09NyE9N+E9NDFBNP1BNWFBNulBN6lBN8lBNPVFNeVFNhFFNp1FN5lFNB1JNH1JNMVJNOVJNTVJNkVJNtlJN5VJN8lJNEFNNK1NNNlNNPlNNSlNNXlNNZ1NNhVNN5FNN7FNNEVRNJFRNLVRNOVRNi1RNv1RN4VRNAVVNFFVNMlVNqlVNs1VNu1VNzVVN5FVNBlZNGlZNJlZNdlZNr1ZNy1ZN3FZNB1dND1dNRldNXVdlWAIAAABPNl1yCRYAAChNgldNw1dN8FdNMVhNXFhN2VhNBllNW1lN3llNNVpNDFtNI1tNeFtNy1tNsFxNNV1NYF1lWAIAAABTR11yChYAAChNlAJNbBJNRS5NHT5lWAIAAABPNF1yCxYAAChNr1dNc1hNh1hNm1hNr1hNMVlNtFlNTFpNYFpNzFpNTltNj1tN4ltN9ltNIFxNiFxNnFxNTF1Nd11lWAIAAABPMl1yDBYAAChNrFdNGlhNRVhNcFhNhFhNmFhNrFhNGllNLllNsVlN8llNSVpNXVpNyVpNN1tNS1tNjFtNoFtNtFtN31tN81tNHVxNMVxNcVxNhVxNmVxNSV1NdF1lWAIAAABOMl1yDRYAAChNhVdNxldN81dNNFhNX1hN3FhNCVlNXllN4VlNOFpND1tNJltNe1tNzltNs1xNOF1NY11lWAMAAABDMiddcg4WAAAoTXpXTZFXTadXTbtXTdJXTehXTf9XTRVYTSlYTUBYTVRYTWtYTX9YTZNYTadYTbtYTdFYTehYTf5YTRVZTSlZTT1ZTVNZTWpZTYBZTZZZTaxZTcBZTdZZTe1ZTQFaTRdaTS1aTURaTVhaTWxaTYJaTZhaTa5aTcRaTdhaTe5aTQRbTRtbTTJbTUZbTVpbTXBbTYdbTZtbTa9bTcNbTdpbTe5bTQJcTRhcTSxcTUBcTVZcTWxcTYBcTZRcTahcTb9cTdVcTetcTQFdTRddTS1dTURdTVhdTW9dZVgDAAAATkUxXXIPFgAAKEuWTdUOTTsPTTcVTUscTXgiTRkkTUgsTYY6Tew6TehATfxHTSlOTcpPZVgCAAAATjNdchAWAAAoTYZXTZxXTa1XTcdXTd1XTfRXTQpYTRtYTTVYTUZYTWBYTXFYTYVYTZlYTa1YTcZYTd1YTfNYTQpZTRtZTS9ZTUhZTV9ZTXVZTYtZTaFZTbJZTctZTeJZTfNZTQxaTSJaTTlaTUpaTV5aTXdaTY1aTaNaTblaTcpaTeNaTflaTRBbTSdbTThbTUxbTWVbTXxbTY1bTaFbTbVbTc9bTeBbTfRbTQ1cTR5cTTJcTUtcTWFcTXJcTYZcTZpcTbRcTcpcTeBcTfZcTQxdTSJdTTldTUpdTWRdTXVdZVgDAAAAQ0gyXXIRFgAAKEubTdoOTUAPTTwVTVAcTX0iTR4kTU0sTYs6TfE6Te1ATQFITS5OTc9PZVgDAAAATzQnXXISFgAAKE13V02OV02kV024V03PV03lV038V00SWE0mWE09WE1RWE1oWE18WE2QWE2kWE24WE3OWE3lWE37WE0SWU0mWU06WU1QWU1nWU19WU2TWU2pWU29WU3TWU3qWU3+WU0UWk0qWk1BWk1VWk1pWk1/Wk2VWk2rWk3BWk3VWk3rWk0BW00YW00vW01DW01XW01tW02EW02YW02sW03AW03XW03rW03/W00VXE0pXE09XE1TXE1pXE19XE2RXE2lXE28XE3SXE3oXE3+XE0UXU0qXU1BXU1VXU1sXWVYAgAAAE5aXXITFgAAKEsqSzNL3Ev5TQIBTRYBTWwBTXUBTQkCTXMCTfoCTZ8DTagDTUoETZ4ETacETdwETVUFTfYFTcYGTQgHTYAHTYkHTRUITWIITYoITVcJTfIJTTAKTaUKTfcKTQwLTVMLTd4LTfoLTSMMTXAMTcAMTdoNTQcOTSEOTf0OTYQPTQEQTTIQTVEQTeAQTfAQTTMRTXcRTYARTcARTeMRTQESTRsSTUwSTVUSTTITTUsTTVwTTXYUTcQUTdwUTfYUTW0VTa0VTckVTQQWTbAWTdsWTYMXTYwXTcAXTfcXTSgYTbIYTcgYTQYZTUAZTX0ZTeoZTTIbTWkbTaEbTcEbTRQcTR0cTS4cTYocTb4cTfEcTUIdTWcdTcYdTS4eTWQeTZgeTb8eTc4eTQofTUYfTQ0gTRYgTTIgTZEgTccgTeUgTRshTTUhTaghTQUiTY4iTdciTSsjTTQjTX0jTawjTdYjTf8jTQgkTTYkTT8kTcMkTdwkTekkTfgkTQElTRIlTSglTaElTeolTQMmTRwmTSUmTU4mTWYmTcUmTRcnTVcnTcwnTd0nTSIoTWooTewoTUEpTXgpTZ4pTWEqTbIqTeYqTdwrTeUrTY0sTaosTbMsTccsTR0tTSYtTbotTSQuTasuTVAvTVkvTfsvTU8wTVgwTY0wTQYxTacxTXcyTbkyTTEzTTozTcYzTRM0TTs0TQg1TaM1TeE1TVY2Tag2Tb02TQQ3TY83Tas3TdQ3TSE4TXE4TYs5Tbg5TdI5Ta46TTU7TbI7TeM7TQI8TZE8TaE8TeQ8TSg9TTE9TXE9TZQ9TbI9Tcw9Tf09TQY+TeM+Tfw+TQ0/TSdATXVATY1ATadATR5BTV5BTXpBTbVBTWFCTYxCTTRDTT1DTXFDTahDTdlDTWNETXlETbdETfFETS5FTZtFTeNGTRpHTVJHTXJHTcVHTc5HTd9HTTtITW9ITaJITfNITRhJTXdJTd9JTRVKTUlKTXBKTX9KTbtKTfdKTb5LTcdLTeNLTUJMTXhMTZZMTcxMTeZMTVlNTbZNTT9OTYhOTdxOTeVOTS5PTV1PTYdPTbBPTblPTedPTfBPTXRQTY1QTZpQTalQTbJQTcNQTdlQTVJRTZtRTbRRTc1RTdZRTf9RTRdSTXZSTchSTQhTTX1TTY5TTdNTTRtUTZ1UTfJUTSlVTU9VTRJWTWNWTZdWZVgCAAAAQzhdchQWAAAoTX5XTZVXTb9XTdZXTexXTQNYTS1YTVhYTb9YTdVYTexYTQJZTUFZTVdZTW5ZTYRZTZpZTcRZTdpZTQVaTRtaTTFaTXBaTYZaTZxaTbJaTdxaTfJaTQhbTR9bTV5bTXRbTcdbTQZcTURcTVpcTaxcTcNcTdlcTe9cTQVdTRtdTTFdTVxdZVgDAAAAT0QxXXIVFgAAKEsgS2BLe0u9TTABTT8BTXwBTbgBTXoCTdoCTQgDTRADTZUDTfUDTQwETb0ETdIETegETagFTbgFTccFTc8FTd0FTewFTUwGTYIGTZkGTbcGTTwHTZAHTbMHTQAITSIITTUITVMITZEITawITbQITbwITcwITdQITQYJTSgJTV4JTXQJTZ8JTckJTU4KTXwKTToLTVoLTY8LTTIMTX8MTZsMTe0MTfUMTZ8NTeENTekNTaoOTUcPTXoPTeQPTfcPTQgQTR8QTb4QTZsRTc4RTSsSTX4STb4STdwSTRgTTVITTWMTTX4TTYYTTaATTbETTdITTSMUTbIUTboUTYQVTaMVTecVTREWTS0WTUAWTX4WTYYWTcAWTQ4XTU4XTdUXTT8YTYgYTc8YTa4ZTdcZTTYaTU0aTXAaTZIaTaIaTcMaTdcaTeYaTTkbTUEbTVcbTV8bTZcbTagbTc4bTdYbTTUcTXscTdAcTdgcTTgdTfwdTR0eTUEeTVIeTVoeTeoeTREfTXAfTXgfTa8fTdAfTXsgTasgTXAhTYghTdshTT4iTYQiTaQiTRIjTb4jTcwjTQ8kTSUkTWUkTaglTb8lTSwmTawmTSInTXEnTf4nTQYoTY8oTRopTScpTTcpTW4pTZQpTd8pTSoqTX8qTZ0qTQUrTYwrTbsrTdIrTRIsTS0sTW8sTXcsTeEsTfAsTS0tTWktTSsuTYsuTbkuTcEuTUYvTaYvTb0vTW4wTYMwTZkwTVkxTWkxTXgxTYAxTY4xTZ0xTf0xTTMyTUoyTWgyTe0yTUEzTWQzTbEzTdMzTeYzTQQ0TUI0TV00TWU0TW00TX00TYU0Tbc0Tdk0TQ81TSU1TVA1TXo1Tf81TS02Tes2TQs3TUA3TeM3TTA4TUw4TZ44TaY4TVA5TZI5TZo5TVs6Tfg6TSs7TZU7Tag7Tbk7TdA7TW88TUw9TX89Tdw9TS8+TW8+TY0+Tck+TQM/TRQ/TS8/TTc/TVE/TWI/TYM/TdQ/TWNATWtATTVBTVRBTZhBTcJBTd5BTfFBTS9CTTdCTXFCTb9CTf9CTYZDTfBDTTlETYBETV9FTYhFTedFTf5FTSFGTUNGTVNGTXRGTYhGTZdGTepGTfJGTQhHTRBHTUhHTVlHTX9HTYdHTeZHTSxITYFITYlITelITa1JTc5JTfJJTQNKTQtKTZtKTcJKTSFLTSlLTWBLTYFLTSxMTVxMTSFNTTlNTYxNTe9NTTVOTVVOTcNOTW9PTX1PTcBPTdZPTRZQTVlRTXBRTd1RTV1STdNSTSJTTa9TTbdTTUBUTctUTdhUTehUTR9VTUVVTZBVTdtVTTBWTU5WTbZWTT1XTWxXZVgDAAAATkQxXXIWFgAAKE1QAU0yA02tA03LA00zBE19BE03BU10BU1dCk1nCk0UDU0vDU1WDU1WEE0ME02TFE1yFk0iF001F00aGE2LGU3sGk3LHU2KH02UH02jH02pJ01cKE1vKE19KU31KU0nK00BLU3jLk1eL018L03kL00uME3oME0lMU0ONk0YNk3FOE3gOE0HOU0HPE29Pk1EQE0jQk3TQk3mQk3LQ008RU2dRk18SU07S01FS01US01aU00NVE0gVE0uVU2mVU3YVmVYAwAAAE8yJ11yFxYAAChNe1dNkldNqFdNvFdN01dN6VdNAFhNFlhNKlhNQVhNVVhNbFhNgFhNlFhNqFhNvFhN0lhN6VhN/1hNFllNKllNPllNVFlNa1lNgVlNl1lNrVlNwVlN11lN7llNAlpNGFpNLlpNRVpNWVpNbVpNg1pNmVpNr1pNxVpN2VpN71pNBVtNHFtNM1tNR1tNW1tNcVtNiFtNnFtNsFtNxFtN21tN71tNA1xNGVxNLVxNQVxNV1xNbVxNgVxNlVxNqVxNwFxN1lxN7FxNAl1NGF1NLl1NRV1NWV1NcF1lWAMAAABORDJdchgWAAAoS3xNMQFNfQFNewJN2wJN9gNNuQVN0AVNTQZNgwZNmgZNPQdNkQdNtAdNAQhNIwhN1QhNXwlNyglNWwtNgAxN9gxN6g1Nqw5NSA9N5Q9NCRBNIBBNvxBNzxFN3RJNhxNNoRNNhRVNLhZNQRZNTxdNQBhNiRhN0BhNrxlN2BlNNxpNoxpNYBtNqRtN1xtNNhxNfBxN2RxNHh5NUx5NcR9NeR9N0R9NcSFNiSFN3CFNPyJNEyNNvyNNqSVNrSZNIydNcidNByhNKClNbylN4ClNKypNLixN4ixNLi1NLC5NjC5Npy9NajFNgTFN/jFNNDJNSzJN7jJNQjNNZTNNsjNN1DNNhjRNEDVNezVNDDdNMThNpzhNmzlNXDpN+TpNljtNujtN0TtNcDxNgD1Njj5NOD9NUj9NNkFN30FN8kFNAENN8UNNOkRNgURNYEVNiUVN6EVNVEZNEUdNWkdNiEdN50dNLUhNikhNz0lNBEpNIktNKktNgktNIk1NOk1NjU1N8E1NxE5NcE9NWlFNXlJN1FJNI1NNuFNN2VRNIFVNkVVN3FVlWAMAAABPRDJdchkWAAAoSyFLYUu+TUABTbkBTQkDTREDTZYDTQ0ETb4ETdMETekETakFTcgFTd4FTe0FTbgGTTYITVQITZIITa0ITbUITb0ITc0ITQcJTSkJTXUJTaAJTU8KTX0KTTsLTZALTTMMTZwMTe4MTaANTeINTXsPTfgPTZwRTSwSTX8STb8STRkTTVMTTWQTTX8TTbITTdMTTSQUTbMUTbsUTaQVTegVTRIWTX8WTYcWTcEWTQ8XTdYXTU4aTXEaTZMaTcQaTdgaTecaTTobTUIbTVgbTZgbTc8bTdEcTTkdTf0dTUIeTVseTeseTRIfTbAfTXwgTawgTYUiTaUiTc0jTRAkTSYkTWYkTcAlTS0mTf8nTZAoTRspTTgpTZUpTYAqTZ4qTQYrTY0rTbwrTdMrTRMsTXAsTXgsTfEsTWotTbouTcIuTUcvTb4vTW8wTYQwTZowTVoxTXkxTY8xTZ4xTWkyTeczTQU0TUM0TV40TWY0TW40TX40Tbg0Tdo0TSY1TVE1TQA2TS42Tew2TUE3TeQ3TU04TZ84TVE5TZM5TSw7Tak7TU09Td09TTA+TXA+Tco+TQQ/TRU/TTA/TWM/TYQ/TdU/TWRATWxATVVBTZlBTcNBTTBCTThCTXJCTcBCTYdDTf9FTSJGTURGTXVGTYlGTZhGTetGTfNGTQlHTUlHTYBHTYJITepITa5JTfNJTQxKTZxKTcNKTWFLTS1MTV1MTTZOTVZOTX5PTcFPTddPTRdQTXFRTd5RTbBTTUFUTcxUTelUTUZVTTFWTU9WTbdWTT5XTW1XZVgCAAAAQzVdchoWAAAoTYBXTZdXTbBXTcFXTdhXTe5XTQVYTR5YTS9YTUlYTVpYTXRYTYhYTZxYTbBYTcFYTddYTe5YTQRZTR5ZTTJZTUNZTVlZTXBZTYZZTZxZTbVZTcZZTdxZTfZZTQdaTR1aTTNaTU1aTWFaTXJaTYhaTZ5aTbRaTc1aTd5aTfRaTQpbTSFbTTtbTU9bTWBbTXZbTZBbTaRbTbhbTclbTeNbTfdbTQhcTSFcTTVcTUZcTVxcTXVcTYlcTZ1cTa5cTcVcTdtcTfFcTQddTR1dTTNdTU1dTV5dTXhdZVgCAAAAQzRdchsWAAAoTYdXTZ1XTa5XTchXTd5XTfVXTQtYTRxYTTZYTUdYTWFYTXJYTYZYTZpYTa5YTcdYTd5YTfRYTQtZTRxZTTBZTUlZTWBZTXZZTYxZTaJZTbNZTcxZTeNZTfRZTQ1aTSNaTTpaTUtaTV9aTXhaTY5aTaRaTbpaTctaTeRaTfpaTRFbTShbTTlbTU1bTWZbTX1bTY5bTaJbTbZbTdBbTeFbTfVbTQ5cTR9cTTNcTUxcTWJcTXNcTYdcTZtcTbVcTctcTeFcTfdcTQ1dTSNdTTpdTUtdTWVdTXZdZVgBAAAAUF1yHBYAAChNcVdNiFdNnldNsldNyVdN31dN9ldNDFhNIFhNN1hNS1hNYlhNdlhNilhNnlhNslhNyFhN31hN9VhNDFlNIFlNNFlNSllNYVlNd1lNjVlNo1lNt1lNzVlN5FlN+FlNDlpNJFpNO1pNT1pNY1pNeVpNj1pNpVpNu1pNz1pN5VpN+1pNEltNKVtNPVtNUVtNZ1tNfltNkltNpltNultN0VtN5VtN+VtND1xNI1xNN1xNTVxNY1xNd1xNi1xNn1xNtlxNzFxN4lxN+FxNDl1NJF1NO11NT11NZl1lWAMAAABPWFRdch0WAAAoTb8rTXBXZVgCAAAAQ0Jdch4WAAAoSwZLC0sQSxZLHksmSy9LOEtES0pLVkteS2ZLckt5S4FLh0uSS6BLpUusS7RLu0vDS8xL2EvhS+lL70v1S/5NBwFNEgFNGwFNIgFNLgFNNgFNPQFNRQFNUgFNWgFNYAFNaAFNcQFNegFNggFNigFNlgFNmwFNowFNqwFNtgFNvgFNyAFN0QFN2AFN3QFN5gFN6wFN8gFN/QFNBQJNDgJNGQJNIAJNJQJNMAJNOwJNRgJNUgJNWQJNZAJNbwJNeAJNgAJNiwJNkwJNmQJNpQJNrQJNtgJNvwJNxwJN0gJN2AJN4AJN6QJN8QJN9gJN/wJNBgNNDgNNFgNNHANNJwNNNANNPANNRwNNTwNNWANNYQNNZwNNcgNNegNNgQNNigNNkwNNmwNNpANNrwNNtwNNwANNzQNN1gNN3ANN5ANN8wNN+wNNAwRNCgRNEgRNGwRNIgRNJwRNNQRNPQRNRgRNTwRNXARNYgRNaQRNcQRNfwRNhwRNjwRNmgRNowRNrARNtARNuwRNwwRNyQRN0ARN2ARN4QRN5gRN7gRN9gRNAQVNCQVNEQVNHQVNJQVNKgVNMgVNOQVNQQVNSQVNUQVNWgVNZQVNdgVNfgVNiQVNkQVNmQVNpgVNrgVNtgVNvwVNxQVNzQVN1QVN2wVN4wVN6gVN8gVN+wVNAwZNDgZNFgZNHwZNJwZNLgZNNwZNPgZNSgZNUgZNWwZNYwZNbgZNdwZNgAZNiQZNjwZNlwZNnwZNpAZNrgZNtQZNvQZNwgZNywZN0AZN2AZN4AZN5gZN6wZN9gZN/gZNBAdNDQdNEwdNHgdNKQdNMQdNOgdNQgdNSgdNUgdNVwdNYAdNaQdNcwdNfAdNhQdNjgdNmgdNogdNsQdNuQdNwQdNyQdNzgdN1gdN3AdN6AdN8AdN+AdN/gdNBghNEQhNGghNIAhNKAhNMwhNOwhNQwhNSAhNUQhNWQhNXghNZwhNbwhNeAhNgAhNhghNjwhNlwhNnghNqghNsghNughNwghNyghN0ghN2ghN4ghN6ghN7whN+AhNBAlNDAlNFQlNIQlNJglNLglNNglNQQlNSQlNTglNUwlNXAlNZAlNbAlNcglNeglNfwlNhwlNjwlNlwlNnQlNpQlNrQlNtQlNwAlNxwlNzwlN1glN3wlN5wlN7glN9wlN/QlNAwpNCwpNEQpNFgpNHApNJApNLApNNQpNQApNTApNVApNXwpNaQpNcQpNegpNggpNigpNkQpNmQpNoQpNqgpNrwpNtwpNvgpNyQpN0gpN2wpN5ApN6gpN8wpN/ApNCAtNEQtNGgtNIgtNLQtNOAtNQAtNSQtNTwtNWAtNZAtNcAtNeQtNhQtNjQtNnQtNogtNqAtNsQtNugtNwwtNzgtN2gtN4wtN7gtN9gtNAAxNBgxNDgxNFgxNHwxNKAxNMAxNPAxNQwxNTAxNVQxNXQxNZQxNbAxNdQxNfQxNhQxNkAxNmQxNoQxNqQxNsQxNvAxNxQxNzgxN2QxN4AxN6wxN8wxN/wxNBQ1NDg1NFg1NHg1NJw1NMQ1NOQ1NRQ1NTg1NWA1NYA1NZQ1NbQ1NdQ1NgA1Niw1NlA1NnQ1NpQ1NsA1NvQ1Nww1Nzg1N1g1N3w1N5w1N7w1N+g1NAw5NDA5NFA5NHQ5NJg5NLg5NNg5NPQ5NSA5NUw5NXA5NYg5Nbg5Neg5Nhg5NjA5NlA5NmQ5NqA5NsA5Ntg5NwQ5NzA5N0Q5N3w5N5w5N7g5N+Q5NAg9NCA9NEQ9NGg9NIQ9NKQ9NMQ9NNw9NRQ9NTQ9NWA9NYQ9Nag9NcQ9NeA9NgA9NjQ9Nkg9NmA9NnQ9Npg9NrA9Ntw9Nvw9NyA9N0w9N2w9N4g9N6g9N9Q9N/Q9NBhBNDhBNFxBNHRBNJRBNLhBNNxBNPhBNRxBNTRBNWBBNYBBNZhBNbhBNdhBNghBNixBNlxBNohBNqRBNsBBNvBBNxBBNzRBN1RBN3BBN5RBN7BBN9RBNARFNCBFNDxFNHBFNJBFNLxFNORFNPxFNRBFNTxFNVxFNYRFNahFNcxFNfBFNhRFNihFNkhFNmRFNoRFNqRFNsRFNvBFNxRFNzBFN1BFN3xFN6BFN7xFN9hFN/RFNBhJNDxJNFxJNIBJNKRJNMRJNPRJNSBJNURJNWhJNYhJNaxJNcRJNfBJNhBJNihJNkRJNmhJNohJNrBJNsxJNvBJNxBJNzxJN2hJN4hJN5xJN7RJN+RJNABNNDhNNFhNNHhNNJhNNLhNNNxNNPxNNRxNNUBNNWBNNYRNNaRNNdBNNfBNNhBNNjBNNlRNNnhNNphNNrxNNtxNNvxNNxxNN0BNN2BNN4BNN5xNN7xNN9hNN/hNNBRRNDRRNGBRNIRRNKRRNNBRNPRRNRRRNTRRNVhRNXxRNahRNchRNexRNghRNjhRNlRRNnRRNpRRNsBRNuBRNwBRNyRRN0BRN2BRN4RRN6hRN8hRN+xRNBhVNERVNHBVNKBVNMxVNRRVNUBVNWBVNXhVNaRVNchVNehVNghVNjhVNlhVNoRVNqRVNshVNuxVNxRVNzhVN1RVN3RVN5RVN7RVN+BVNABZNCRZNDxZNGxZNJhZNKxZNMxZNPhZNRhZNURZNWRZNYhZNahZNdBZNfBZNhBZNjBZNkhZNmhZNoRZNrBZNtRZNvhZNxhZNzhZN1xZN4BZN5RZN7hZN9RZN/xZNDBdNFBdNGhdNJBdNLBdNNxdNPxdNRxdNTBdNVBdNXBdNZRdNbBdNchdNdxdNfxdNiBdNlRdNnRdNpRdNrhdNtRdNvBdNxRdNzBdN0xdN2xdN5BdN7BdN8xdN/BdNAxhNDxhNHBhNJBhNLhhNNBhNPRhNRRhNTRhNVBhNXBhNZRhNbRhNchhNfRhNhhhNjhhNlxhNnhhNpRhNrhhNuxhNxBhNzRhN1RhN2xhN5hhN7xhN+hhNAhlNCxlNFhlNHhlNJxlNNBlNPBlNRRlNThlNWhlNYBlNaRlNcRlNeRlNghlNjRlNlhlNnBlNoxlNrBlNtBlNuxlNxBlNzBlN1RlN3RlN5hlN7xlN9xlNAxpNCxpNFxpNIxpNKxpNNBpNQBpNSxpNUxpNWxpNZxpNbhpNdhpNfxpNiBpNkBpNmBpNoBpNqBpNsxpNuxpNwRpNyRpN1RpN3RpN5BpN7hpN9hpN/hpNBhtNDBtNFRtNGxtNJhtNLhtNNxtNPxtNRxtNTRtNVRtNXRtNZRtNbhtNdRtNfRtNhBtNjxtNlRtNnRtNphtNrhtNvRtNxhtNzBtN1BtN3BtN5BtN6htN8BtN+RtNAhxNCRxNEBxNGRxNIhxNKhxNMxxNOxxNRxxNVRxNYBxNaRxNcRxNeRxNgRxNhhxNjxxNlxxNnxxNphxNrxxNuhxNwxxNzhxN1hxN3hxN5hxN7RxN9hxN+xxNBB1NFx1NHx1NJR1NLh1NNh1NPh1NRx1NUB1NWx1NYx1NbB1Ndx1NgB1NiB1Njx1NmB1Nnx1Nqh1Nsx1Nux1Nwh1NzR1N1R1N3B1N4R1N6h1N8h1N+h1NAh5NCB5NEx5NGx5NIx5NKh5NMx5NPx5NRx5NUB5NWB5NYB5NaR5NcR5NeR5NhB5NjR5NlB5NnR5NpB5NrB5Nsx5Nux5NxB5Nyh5N0x5N2x5N4h5N6B5N8B5N+x5NBh9NDx9NFx9NIh9NKx9NNh9NQh9NSx9NUh9NXR9NZh9Nbh9Ndh9Nfh9NjB9Nlh9Nnh9NpR9NrR9NtR9Nuh9Nxh9Nzh9N1h9N2x9N4h9N7R9N9B9N+R9NASBNCSBNEiBNGyBNKCBNLiBNNyBNPyBNSCBNTiBNVyBNYiBNaSBNeSBNgSBNjSBNliBNnSBNqSBNsSBNuCBNwyBNzCBN1CBN3CBN4SBN6iBN8CBN+SBNAiFNCyFNFyFNICFNJSFNLCFNMSFNOiFNRiFNUSFNXCFNaCFNbiFNdiFNfiFNhiFNjiFNmSFNpCFlKE2tIU20IU29IU3FIU3MIU3UIU3ZIU3lIU3uIU32IU0BIk0KIk0WIk0cIk0kIk0sIk01Ik08Ik1IIk1RIk1cIk1lIk1tIk10Ik2CIk2KIk2XIk2iIk2qIk21Ik26Ik3BIk3IIk3TIk3cIk3jIk3rIk3xIk36Ik0AI00JI00QI00YI00gI00nI00wI005I01AI01JI01QI01ZI01oI01zI015I02CI02LI02RI02ZI02iI02oI02xI028I03EI03KI03SI03bI03jI03rI03wI037I00EJE0NJE0VJE0jJE0sJE0yJE07JE1EJE1YJE1jJE1rJE1yJE14JE1/JE2GJE2LJE2XJE2dJE2kJE2sJE2zJE26JE2/JE3IJE3PJE3YJE3lJE3uJE30JE39JE0GJU0OJU0XJU0dJU0kJU0tJU02JU0+JU1KJU1SJU1ZJU1hJU1pJU1yJU19JU2DJU2JJU2UJU2dJU2mJU2vJU21JU29JU3FJU3QJU3YJU3hJU3mJU3zJU3/JU0IJk0RJk0YJk0hJk0qJk0yJk06Jk1CJk1KJk1TJk1cJk1iJk1rJk13Jk19Jk2FJk2QJk2ZJk2hJk2qJk22Jk3BJk3KJk3VJk3dJk3lJk3qJk3wJk35Jk0CJ00KJ00TJ00gJ00oJ00xJ005J00+J01HJ01NJ01TJ01cJ01oJ01vJ013J02CJ02KJ02WJ02eJ02jJ02rJ02zJ02/J03IJ03RJ03ZJ03mJ03tJ03zJ038J00EKE0MKE0VKE0eKE0nKE0wKE04KE1DKE1KKE1TKE1eKE1mKE1xKE15KE2FKE2NKE2VKE2eKE2mKE2uKE23KE3AKE3IKE3OKE3XKE3iKE3oKE3xKE38KE0DKU0LKU0TKU0YKU0gKU0lKU0tKU01KU09KU1GKU1NKU1VKU1bKU1gKU1sKU10KU1/KU2HKU2SKU2aKU2kKU2qKU2yKU29KU3GKU3PKU3UKU3dKU3lKU3tKU33KU3/KU0HKk0SKk0ZKk0hKk0oKk0wKk08Kk1CKk1IKk1NKk1SKk1dKk1mKk1yKk19Kk2FKk2MKk2TKk2bKk2jKk2uKk23Kk3CKk3OKk3VKk3bKk3iKk3rKk30Kk37Kk0DK00LK00QK00XK00fK00pK00xK006K01AK01IK01TK01bK01nK01wK013K02CK02KK02SK02aK02gK02pK025K03CK03IK03QK03YK03hK03qK032K038K00ILE0QLE0YLE0kLE0rLE0zLE05LE1ELE1SLE1XLE1eLE1mLE1tLE11LE19LE2JLE2SLE2aLE2gLE2mLE2vLE24LE3DLE3MLE3TLE3fLE3nLE3uLE32LE0DLU0LLU0RLU0ZLU0iLU0rLU0zLU07LU1HLU1MLU1ULU1cLU1nLU1vLU15LU2CLU2JLU2OLU2XLU2cLU2jLU2uLU22LU2/LU3KLU3RLU3WLU3hLU3sLU33LU0DLk0KLk0VLk0gLk0pLk0xLk08Lk1ELk1KLk1WLk1eLk1nLk1wLk14Lk2DLk2JLk2RLk2aLk2iLk2nLk2wLk23Lk2/Lk3HLk3NLk3YLk3lLk3tLk34Lk0AL00JL00SL00YL00jL00rL00yL007L01EL01ML01VL01gL01oL01xL01+L02HL02NL02VL02kL02sL020L027L03DL03ML03TL03YL03mL03uL033L00AME0NME0TME0aME0iME0wME04ME1AME1LME1UME1dME1lME1sME10ME16ME2BME2JME2SME2XME2fME2nME2yME26ME3CME3OME3WME3bME3jME3qME3yME36ME0CMU0LMU0WMU0nMU0vMU06MU1CMU1KMU1XMU1fMU1nMU1wMU12MU1+MU2GMU2MMU2UMU2bMU2jMU2sMU20MU2/MU3HMU3QMU3YMU3fMU3oMU3vMU37MU0DMk0MMk0UMk0fMk0oMk0xMk06Mk1AMk1IMk1QMk1VMk1fMk1mMk1uMk1zMk18Mk2BMk2JMk2RMk2XMk2cMk2nMk2vMk21Mk2+Mk3EMk3PMk3aMk3iMk3rMk3zMk37Mk0DM00IM00RM00aM00kM00tM002M00/M01LM01TM01iM01qM01yM016M01/M02HM02NM02ZM02hM02pM02vM023M03CM03LM03RM03ZM03kM03sM030M035M00CNE0KNE0PNE0YNE0gNE0pNE0xNE03NE1ANE1INE1PNE1bNE1jNE1rNE1zNE17NE2DNE2LNE2TNE2bNE2gNE2pNE21NE29NE3GNE3SNE3XNE3fNE3nNE3yNE36NE3/NE0ENU0NNU0VNU0dNU0jNU0rNU0wNU04NU1ANU1INU1ONU1WNU1eNU1mNU1xNU14NU2ANU2HNU2QNU2YNU2fNU2oNU2uNU20NU28NU3CNU3HNU3NNU3VNU3dNU3mNU3xNU39NU0FNk0QNk0aNk0iNk0rNk0zNk07Nk1CNk1KNk1SNk1bNk1gNk1oNk1vNk16Nk2DNk2MNk2VNk2bNk2kNk2tNk25Nk3CNk3LNk3TNk3eNk3pNk3xNk36Nk0AN00JN00VN00hN00qN002N00+N01ON01TN01ZN01iN01rN010N01/N02LN02UN02fN02nN02xN023N02/N03HN03QN03ZN03hN03tN030N039N00GOE0OOE0WOE0dOE0mOE0uOE02OE1BOE1KOE1SOE1aOE1iOE1tOE12OE1/OE2KOE2ROE2cOE2kOE2wOE22OE2/OE3HOE3POE3YOE3iOE3qOE32OE3/OE0JOU0ROU0WOU0eOU0mOU0xOU08OU1FOU1OOU1WOU1hOU1uOU10OU1/OU2HOU2QOU2YOU2gOU2rOU20OU29OU3FOU3OOU3XOU3fOU3nOU3uOU35OU0EOk0NOk0TOk0fOk0rOk03Ok09Ok1FOk1KOk1ZOk1hOk1nOk1yOk19Ok2COk2QOk2YOk2fOk2qOk2zOk25Ok3COk3LOk3SOk3aOk3iOk3oOk32Ok3+Ok0JO00SO00bO00iO00pO00xO00+O01DO01JO01OO01XO01dO01oO01wO015O02EO02MO02TO02bO02mO02uO023O02/O03IO03OO03WO03fO03oO03vO034O03+O00JPE0RPE0XPE0fPE0nPE0zPE08PE1IPE1TPE1aPE1hPE1tPE11PE1+PE2GPE2NPE2WPE2dPE2mPE2yPE25PE3APE3NPE3VPE3gPE3qPE3wPE31PE0APU0IPU0SPU0bPU0kPU0tPU02PU07PU1DPU1KPU1SPU1aPU1iPU1tPU12PU19PU2FPU2QPU2ZPU2gPU2nPU2uPU23PU3APU3IPU3RPU3aPU3iPU3uPU35PU0CPk0LPk0TPk0cPk0iPk0tPk01Pk07Pk1CPk1LPk1TPk1dPk1kPk1tPk11Pk2APk2LPk2TPk2YPk2ePk2qPk2xPk2/Pk3HPk3PPk3XPk3fPk3oPk3wPk34Pk0BP00JP00SP00aP00lP00tP001P009P01GP01PP01XP01gP01oP01wP014P02BP02JP02RP02YP02gP02nP02vP022P02+P03JP03SP03aP03lP03uP032P03+P00HQE0QQE0bQE0jQE0sQE0zQE0/QE1GQE1OQE1WQE1hQE1pQE1xQE16QE2BQE2JQE2SQE2bQE2jQE2sQE23QE3CQE3NQE3ZQE3kQE32QE0BQU0JQU0PQU0aQU0jQU0rQU0zQU0/QU1HQU1SQU1aQU1jQU1sQU12QU1/QU2GQU2OQU2WQU2eQU2pQU2xQU26QU3AQU3MQU3XQU3cQU3kQU3vQU33QU0CQk0KQk0TQk0bQk0lQk0tQk01Qk09Qk1DQk1LQk1SQk1dQk1mQk1vQk13Qk1/Qk2IQk2RQk2WQk2fQk2mQk2wQk29Qk3FQk3LQk3VQk3dQk3oQk3wQk34Qk39Qk0FQ00NQ00WQ00dQ00jQ00oQ00wQ2UoTTlDTUZDTU5DTVZDTV9DTWZDTW1DTXZDTX1DTYRDTYxDTZVDTZ1DTaRDTa1DTbRDTcBDTc1DTdVDTd9DTeVDTe5DTfZDTf5DTQVETQ1ETRZETR5ETSNETS5ETTdETT9ETUhETU9ETVZETV9ETWxETXVETX5ETYZETYxETZdETaBETatETbNETbxETcdETc9ETdhETeVETe1ETfZETf9ETQtFTRFFTRpFTSJFTSpFTTNFTT5FTUdFTU1FTVRFTV1FTWVFTWxFTXVFTX1FTYZFTY5FTZdFTaBFTahFTbRFTbxFTchFTdRFTdxFTeVFTfFFTfxFTQRGTQxGTRhGTR9GTSdGTTBGTTlGTUFGTUlGTVFGTVlGTWRGTWxGTXJGTXpGTYZGTY5GTZVGTZ9GTadGTa9GTbdGTb1GTcZGTcxGTddGTd9GTehGTfBGTfhGTf5GTQZHTQ5HTRZHTR9HTSZHTS5HTTVHTUBHTUZHTU5HTVdHTV9HTW5HTXdHTX1HTYVHTY1HTZVHTZtHTaFHTapHTbNHTbpHTcFHTcpHTdNHTdtHTeRHTexHTfhHTQZITRFITRpITSJITSpITTJITTdITUBITUhITVBITVdITWBITWtITXRITX9ITYdITY9ITZdITZ5ITadITaxITbVITchITdBITdZITd9ITedITe9ITfhITQFJTQxJTRRJTR1JTShJTTFJTTlJTUBJTUlJTVBJTVtJTWRJTWxJTXNJTX5JTYZJTY1JTZJJTZtJTaNJTatJTbNJTblJTcRJTcxJTdRJTdtJTeRJTfBJTfhJTQFKTQlKTRFKTRpKTSJKTSpKTTVKTT5KTUVKTU5KTVVKTV1KTWRKTWxKTXVKTXtKTYRKTYxKTZNKTZlKTaFKTaxKTbdKTcBKTchKTdNKTdxKTedKTfNKTfxKTQNLTQ5LTRdLTR9LTSdLTS9LTT1LTUdLTU9LTVZLTV5LTWZLTWtLTXdLTX9LTYdLTYxLTZNLTZ5LTaVLTapLTbJLTbpLTcNLTcxLTdlLTd9LTehLTfBLTflLTf9LTQhMTRNMTRpMTSpMTTJMTT5MTUdMTU5MTVpMTWJMTWlMTXRMTX1MTYVMTY1MTZJMTZtMTaFMTapMTbNMTbxMTchMTdFMTdZMTd1MTeJMTetMTfdMTQJNTQ1NTRlNTR9NTSdNTS9NTTdNTT9NTUpNTVVNTV5NTWVNTW5NTXZNTX1NTYVNTYpNTZZNTZ9NTadNTbJNTbtNTcdNTc1NTdVNTd1NTeZNTe1NTflNTQJOTQ1OTRZOTR5OTSVOTTNOTTtOTUhOTVNOTVtOTWZOTWtOTXJOTXlOTYROTY1OTZROTZxOTaJOTatOTbFOTbpOTcFOTclOTdFOTdhOTeFOTepOTfFOTfpOTQFPTQpPTRlPTSRPTSpPTTNPTTxPTUJPTUpPTVNPTVlPTWJPTW1PTXVPTXtPTYNPTYxPTZRPTZxPTaFPTaxPTbVPTb5PTcZPTdRPTd1PTeNPTexPTfVPTQlQTRRQTRxQTSNQTSlQTTBQTTdQTTxQTUhQTU5QTVVQTV1QTWRQTWtQTXBQTXlQTYBQTYlQTZZQTZ9QTaVQTa5QTbdQTb9QTchQTc5QTdVQTd5QTedQTe9QTftQTQNRTQpRTRJRTRpRTSNRTS5RTTRRTTpRTUVRTU5RTVdRTWBRTWZRTW5RTXZRTYFRTYlRTZJRTZdRTaRRTbBRTblRTcJRTclRTdJRTdtRTeNRTetRTfNRTftRTQRSTQ1STRNSTRxSTShSTS5STTZSTUFSTUpSTVJSTVtSTWdSTXJSTXtSTYZSTY5STZZSTZtSTaFSTapSTbNSTbtSTcRSTdFSTdlSTeJSTepSTe9STfhSTf5STQRTTQ1TTRlTTSBTTShTTTNTTTtTTUdTTU9TTVRTTVxTTWRTTXBTTXlTTYJTTYpTTZdTTZ5TTaRTTa1TTbVTTb1TTcZTTc9TTdhTTeFTTelTTfRTTftTTQRUTQ9UTRdUTSJUTSpUTTZUTT5UTUZUTU9UTVdUTV9UTWhUTXFUTXlUTX9UTYhUTZNUTZlUTaJUTa1UTbRUTbxUTcRUTclUTdFUTdZUTd5UTeZUTe5UTfdUTf5UTQZVTQxVTRFVTR1VTSVVTTBVTThVTUNVTUtVTVVVTVtVTWNVTW5VTXdVTYBVTYVVTY5VTZZVTZ5VTahVTbBVTbhVTcNVTcpVTdJVTdlVTeFVTe1VTfNVTflVTf5VTQNWTQ5WTRdWTSNWTS5WTTZWTT1WTURWTUxWTVRWTV9WTWhWTXNWTX9WTYZWTYxWTZNWTZxWTaVWTaxWTbRWTbxWTcFWTchWTdBWTdpWTeJWTetWTfFWTflWTQRXTQxXTRhXTSFXTShXTTNXTTtXTUNXTUtXTVFXTVpXTWpXZVgCAAAAQ0Fdch8WAAAoSwFLBUsKSw9LFUsdSyVLLks3S0NLSUtRS1VLXUtlS21LcUt4S4BLhkuNS5FLn0ukS6tLs0u6S8JLy0vXS+BL50vuS/RL/U0GAU0RAU0aAU0hAU0pAU0tAU01AU08AU1EAU1PAU1ZAU1fAU1nAU1wAU15AU2BAU2JAU2RAU2VAU2aAU2iAU2qAU21AU29AU3DAU3HAU3QAU3XAU3cAU3lAU3qAU3xAU38AU0EAk0NAk0YAk0fAk0kAk0vAk06Ak1FAk1RAk1YAk1jAk1uAk13Ak1/Ak2KAk2SAk2YAk2kAk2sAk21Ak2+Ak3GAk3RAk3XAk3fAk3oAk3wAk31Ak3+Ak0FA00NA00VA00bA00mA00xA007A01GA01OA01XA01gA01mA01xA015A02AA02JA02SA02aA02jA02sA022A02/A03KA03UA03bA03jA03uA03yA036A00CBE0JBE0RBE0aBE0hBE0mBE0yBE08BE1FBE1OBE1aBE1hBE1oBE1wBE18BE2GBE2OBE2ZBE2iBE2rBE2zBE26BE3CBE3IBE3PBE3XBE3gBE3lBE3tBE31BE0ABU0IBU0QBU0cBU0kBU0pBU0xBU02BU1ABU1IBU1QBU1ZBU1kBU1vBU1zBU19BU2IBU2QBU2YBU2hBU2lBU2tBU21BU29BU3EBU3MBU3UBU3aBU3iBU3pBU3xBU36BU0CBk0NBk0VBk0eBk0mBk0tBk02Bk09Bk1JBk1RBk1aBk1iBk1tBk12Bk1/Bk2HBk2OBk2WBk2eBk2jBk2pBk2tBk20Bk28Bk3BBk3KBk3PBk3XBk3fBk3lBk3qBk31Bk39Bk0DB00MB00SB00dB00oB00wB005B01BB01JB01RB01WB01fB01nB01uB01yB017B02EB02NB02VB02ZB02hB02sB02wB024B03AB03IB03NB03VB03bB03jB03nB03vB032B039B00FCE0QCE0ZCE0fCE0nCE0yCE06CE1CCE1HCE1QCE1YCE1dCE1mCE1uCE13CE1/CE2FCE2OCE2WCE2dCE2pCE2xCE25CE3BCE3JCE3RCE3ZCE3hCE3pCE3uCE33CE3/CE0DCU0LCU0UCU0gCU0lCU0tCU01CU1ACU1ICU1NCU1SCU1bCU1jCU1rCU1xCU15CU1+CU2GCU2OCU2WCU2cCU2kCU2sCU20CU2/CU3GCU3OCU3VCU3eCU3mCU3tCU32CU37CU0CCk0KCk0QCk0VCk0bCk0jCk0rCk00Ck0/Ck1LCk1TCk1cCk1mCk1wCk15Ck2BCk2JCk2QCk2YCk2gCk2pCk2uCk22Ck29Ck3ICk3RCk3aCk3iCk3pCk3yCk37Ck0HC00QC00ZC00hC00sC003C00/C01IC01OC01XC01fC01jC01vC010C014C02EC02MC02UC02YC02cC02hC02nC02wC025C03CC03NC03ZC03iC03tC031C03+C00FDE0NDE0VDE0eDE0nDE0vDE03DE07DE1CDE1LDE1UDE1cDE1kDE1rDE10DE18DE2EDE2PDE2YDE2gDE2oDE2wDE27DE3EDE3NDE3YDE3fDE3qDE3yDE36DE3+DE0EDU0MDU0TDU0dDU0mDU0uDU04DU1ADU1EDU1NDU1VDU1fDU1kDU1sDU10DU1/DU2KDU2TDU2cDU2kDU2vDU27DU3CDU3NDU3VDU3eDU3mDU3uDU35DU0CDk0LDk0TDk0cDk0lDk0tDk01Dk08Dk1HDk1SDk1aDk1hDk1tDk15Dk2ADk2EDk2LDk2TDk2YDk2jDk2nDk2vDk21Dk3ADk3LDk3QDk3eDk3mDk3tDk34Dk0BD00HD00QD00ZD00gD00oD00vD002D01ED01MD01XD01gD01pD01wD013D01/D02ID02MD02RD02XD02cD02lD02rD022D02+D03HD03SD03aD03hD03pD030D038D00FEE0NEE0VEE0cEE0kEE0tEE02EE09EE1FEE1MEE1VEE1fEE1lEE1tEE11EE2BEE2KEE2WEE2hEE2oEE2vEE27EE3DEE3MEE3UEE3bEE3kEE3rEE30EE0AEU0HEU0OEU0XEU0bEU0jEU0uEU03EU0+EU1DEU1OEU1WEU1cEU1gEU1pEU1yEU17EU2EEU2JEU2REU2YEU2gEU2oEU2wEU27EU3EEU3LEU3TEU3eEU3nEU3uEU31EU38EU0FEk0OEk0WEk0fEk0oEk0wEk08Ek1HEk1QEk1ZEk1hEk1qEk1wEk17Ek2DEk2JEk2QEk2ZEk2hEk2nEk2rEk2yEk27Ek3DEk3OEk3ZEk3hEk3mEk3sEk30Ek34Ek3/Ek0LE00VE00dE00lE00tE002E00+E01GE01PE01XE01gE01oE01zE017E02DE02LE02UE02dE02lE02uE022E02+E03GE03PE03XE03fE03mE03uE031E039E00EFE0MFE0XFE0gFE0oFE0zFE08FE1EFE1MFE1VFE1eFE1pFE1xFE16FE2BFE2NFE2SFE2cFE2kFE2vFE23FE2/FE3IFE3PFE3XFE3gFE3pFE3xFE36FE0FFU0QFU0bFU0nFU0uFU0yFU1AFU1EFU1PFU1XFU1dFU1oFU1xFU15FU2BFU2JFU2NFU2VFU2gFU2oFU2xFU26FU3AFU3EFU3NFU3UFU3cFU3kFU3sFU33FU3/FU0IFk0OFk0WFk0aFk0lFk0qFk0yFk09Fk1FFk1QFk1YFk1hFk1pFk1xFk17Fk2DFk2LFk2RFk2ZFk2gFk2rFk20Fk29Fk3FFk3NFk3WFk3fFk3kFk3tFk30Fk36Fk3+Fk0HF00LF00TF00ZF00hF00rF000F00+F01GF01LF01TF01bF01gF01kF01qF01xF012F01+F02HF02QF02UF02cF02kF02tF020F027F03EF03LF03SF03aF03jF03rF03yF037F00CGE0KGE0OGE0ZGE0jGE0sGE0zGE08GE1EGE1MGE1TGE1bGE1kGE1sGE1xGE18GE2FGE2NGE2WGE2dGE2kGE2tGE22GE26GE3DGE3MGE3UGE3aGE3lGE3uGE35GE0BGU0KGU0VGU0dGU0mGU0vGU0zGU07GU1EGU1NGU1VGU1ZGU1fGU1oGU1wGU14GU2BGU2KGU2UGU2bGU2iGU2rGU2zGU26GU3DGU3LGU3UGU3cGU3lGU3uGU32GU0CGk0KGk0WGk0iGk0qGk0zGk07Gk0/Gk1KGk1SGk1aGk1mGk1tGk11Gk1+Gk2HGk2PGk2XGk2fGk2nGk2yGk26Gk3AGk3IGk3UGk3cGk3jGk3rGk31Gk39Gk0EG00LG00UG00aG00lG00tG002G00+G01GG01MG01UG01cG01kG01tG010G018G02DG02OG02UG02cG02lG02tG024G028G03FG03LG03TG03bG03iG03pG03vG034G00BHE0IHE0PHE0YHE0hHE0pHE0yHE06HE1GHE1UHE1fHE1oHE1wHE14HE2AHE2FHE2OHE2WHE2eHE2lHE2uHE25HE3CHE3NHE3VHE3dHE3lHE3sHE31HE36HE0DHU0OHU0SHU0WHU0eHU0kHU0tHU01HU09HU1GHU1LHU1PHU1aHU1iHU1rHU12HU1/HU2HHU2OHU2XHU2eHU2pHU2yHU26HU3BHU3KHU3UHU3bHU3gHU3pHU3xHU35HU0BHk0HHk0SHk0aHk0iHk0pHk0yHk0+Hk1GHk1PHk1XHk1fHk1oHk1wHk14Hk2DHk2MHk2THk2cHk2jHk2rHk2yHk26Hk3DHk3JHk3SHk3aHk3hHk3nHk3vHk36Hk0FH00OH00WH00hH00qH001H01BH01KH01RH01cH01lH01tH011H019H02JH02TH02dH02iH02sH020H025H03FH03NH03VH03aH03hH03oH03sH03zH2UoTfgfTQAgTQggTREgTRogTSYgTS0gTTYgTT4gTUcgTU0gTVYgTWEgTWggTXQgTXggTYAgTYwgTZUgTZwgTaggTbAgTbcgTcIgTcsgTdMgTdsgTeAgTekgTe8gTfggTQEhTQohTRIhTRYhTR8hTSQhTSshTTAhTTkhTUUhTVAhTVshTWchTW0hTXUhTX0hTYUhTY0hTZghTaMhTawhTbMhTbwhTcQhTcshTdMhTdghTeAhTeQhTe0hTfUhTQAiTQkiTRQiTRsiTSMiTSsiTTQiTTsiTUMiTUciTVAiTVciTVsiTWQiTWwiTXMiTYEiTYkiTZIiTZYiTaEiTakiTbQiTbkiTcAiTcciTdIiTdsiTeIiTeoiTfAiTfgiTf8iTQgjTQ8jTRcjTR8jTSYjTS8jTTgjTT8jTUgjTU8jTVgjTV8jTWMjTWcjTXIjTXgjTYEjTYojTZAjTZgjTaAjTacjTbAjTbsjTcMjTckjTdEjTdojTeIjTeojTe8jTfojTQMkTQwkTRQkTSIkTSokTTEkTTokTUMkTU8kTVMkTVckTWIkTWokTXAkTXckTX4kTYUkTYokTZYkTZwkTaMkTaskTbIkTbkkTb4kTcckTc4kTdckTeAkTeQkTe0kTfMkTfwkTQUlTQ0lTRYlTRwlTSMlTSwlTTUlTT0lTUUlTUklTVElTVglTWAlTWglTXElTXwlTYIlTYglTZMlTZwlTaUlTa0lTbQlTbwlTcQlTc8lTdclTeAlTeUlTe4lTfIlTf4lTQcmTRAmTRcmTSAmTSkmTTEmTTkmTUEmTUkmTVImTVomTWEmTWomTXYmTXwmTYQmTY8mTZgmTaAmTakmTbEmTbUmTcAmTckmTdQmTdwmTeQmTekmTe8mTfQmTfgmTQEnTQknTRInTRsnTR8nTScnTTAnTTgnTT0nTUUnTUwnTVInTVsnTWcnTW4nTXYnTYEnTYknTZUnTZ0nTaInTagnTbInTb4nTccnTdAnTdgnTeEnTeUnTesnTfInTfsnTQMoTQsoTRQoTR0oTSYoTS8oTTcoTUIoTUkoTVIoTVsoTWUoTW4oTXgoTYQoTYwoTZQoTZ0oTaUoTa0oTbYoTb8oTccoTc0oTdYoTeEoTecoTfAoTfsoTQIpTQopTRIpTRcpTR8pTSQpTSwpTTQpTTwpTUUpTUwpTVQpTVopTV8pTWspTXMpTXwpTYYpTZEpTZkpTaIpTakpTbEpTbwpTcUpTc4pTdMpTdwpTeQpTewpTfQpTf4pTQYqTREqTRgqTSAqTScqTS8qTTcqTTsqTUAqTUcqTUwqTVEqTVwqTWUqTXEqTXwqTYQqTYsqTZIqTZoqTaIqTa0qTbYqTcEqTc0qTdQqTdoqTeEqTeoqTfMqTfoqTQIrTQorTQ8rTRYrTR4rTSYrTTArTTkrTT8rTUcrTU4rTVIrTVorTWYrTW8rTXYrTYErTYkrTZErTZkrTZ8rTagrTbArTbQrTbgrTcErTccrTc8rTdcrTeArTekrTfUrTfsrTQMsTQcsTQ8sTRcsTR8sTSMsTSosTTIsTTgsTT8sTUMsTVEsTVYsTV0sTWUsTWwsTXQsTXwsTYgsTZEsTZgsTZ8sTaUsTa4sTbcsTcIsTcssTdIsTdosTd4sTeYsTe0sTfUsTQAtTQotTRAtTRgtTSEtTSotTTItTTotTUItTUYtTUstTVMtTVstTWYtTW4tTXQtTXgtTYEtTYgtTY0tTZYtTZstTaItTa0tTbUtTb4tTcktTdAtTdUtTeAtTestTfYtTQIuTQkuTRQuTR8uTSguTTAuTTsuTUMuTUkuTVUuTV0uTWYuTW8uTXcuTYIuTYguTZAuTZkuTaEuTaYuTa8uTbYuTb4uTcYuTcwuTdcuTeIuTewuTfcuTf8uTQgvTREvTRcvTSIvTSovTTEvTTovTUMvTUsvTVQvTV0vTWcvTXAvTXsvTYUvTYwvTZQvTZ8vTaMvTasvTbMvTbovTcIvTcsvTdIvTdcvTeMvTe0vTfYvTf8vTQswTRIwTRkwTSEwTS0wTTcwTT8wTUowTVMwTVwwTWQwTWswTXMwTXkwTYAwTYgwTZEwTZYwTZ4wTaYwTbEwTbkwTcEwTc0wTdUwTdowTeIwTecwTfEwTfkwTQExTQoxTRUxTSAxTSQxTS4xTTkxTUExTUkxTVIxTVYxTV4xTWYxTW4xTXUxTX0xTYUxTYsxTZMxTZoxTaIxTasxTbMxTb4xTcYxTc8xTdcxTd4xTecxTe4xTfoxTQIyTQsyTRMyTR4yTScyTTAyTTgyTT8yTUcyTU8yTVQyTVoyTV4yTWUyTW0yTXIyTXsyTYAyTYgyTZAyTZYyTZsyTaYyTa4yTbQyTb0yTcMyTc4yTdkyTeEyTeoyTfIyTfoyTQIzTQczTRAzTRgzTR8zTSMzTSwzTTUzTT4zTUYzTUozTVIzTV0zTWEzTWkzTXEzTXkzTX4zTYYzTYwzTZQzTZgzTaAzTaczTa4zTbYzTcEzTcozTdAzTdgzTeMzTeszTfMzTfgzTQE0TQk0TQ40TRc0TR80TSg0TTA0TTY0TT80TUc0TU40TVo0TWI0TWo0TXI0TXo0TYI0TYo0TZI0TZo0TZ80Tag0TbA0TbQ0Tbw0TcU0TdE0TdY0Td40TeY0TfE0Tfk0Tf40TQM1TQw1TRQ1TRw1TSI1TSo1TS81TTc1TT81TUc1TU01TVU1TV01TWU1TXA1TXc1TX81TYY1TY81TZc1TZ41Tac1Taw1TbM1Tbs1TcE1TcY1Tcw1TdQ1Tdw1TeU1TfA1Tfw1TQQ2TQ02TRc2TSE2TSo2TTI2TTo2TUE2TUk2TVE2TVo2TV82TWc2TW42TXk2TYI2TYs2TZM2TZo2TaM2Taw2Tbg2TcE2Tco2TdI2Td02Teg2TfA2Tfk2Tf82TQg3TRA3TRQ3TSA3TSU3TSk3TTU3TT03TUU3TUk3TU03TVI3TVg3TWE3TWo3TXM3TX43TYo3TZM3TZ43TaY3Ta83TbY3Tb43TcY3Tc83Tdg3TeA3Teg3Tew3TfM3Tfw3TQU4TQ04TRU4TRw4TSU4TS04TTU4TUA4TUk4TVE4TVk4TWE4TWw4TXU4TX44TYk4TZA4TZs4TaM4Tas4Ta84TbU4Tb04TcQ4Tc44Tdc4Td84Tek4TfE4TfU4Tf44TQY5TRA5TRU5TR05TSU5TTA5TTs5TUQ5TU05TVU5TWA5TWw5TXM5TX45TYY5TY85TZc5TZ85Tao5TbM5Tbw5TcQ5Tc05TdY5Td45TeY5Te05Tfg5TQM6TQs6TRI6TR46TSo6TTE6TTU6TTw6TUQ6TUk6TVQ6TVg6TWA6TWY6TXE6TXw6TYE6TY86TZc6TZ46Tak6TbI6Tbg6TcE6Tco6TdE6Tdk6TeA6Tec6TfU6Tf06TQg7TRE7TRo7TSE7TSg7TTA7TTk7TT07TUI7TUg7TU07TVY7TVw7TWc7TW87TXg7TYM7TYs7TZI7TZo7TaU7Ta07TbY7Tb47TcY7Tc07TdU7Td47Tec7Te47TfY7Tf07TQY8TRA8TRY8TR48TSY8TTI8TTs8TUc8TVI8TVk8TWA8TWw8TXQ8TX08TYU8TYw8TZU8TZw8TaU8TbE8Tbg8Tb88Tcg8Tcw8TdQ8Td88Teg8Te88TfQ8Tf88TQc9TQ09TRE9TRo9TSM9TSw9TTU9TTo9TUI9TUk9TVE9TVk9TWE9TWw9TXU9TXw9TYQ9TY89TZg9TZ89TaY9Ta09TbY9Tb89Tcc9TdA9Tdk9TeE9Te09Tfg9TQE+TQo+TRI+TRs+TSE+TSw+TTQ+TTo+TUE+TUo+TVI+TVg+TVw+TWM+TWw+TXQ+TX8+TYo+TZI+TZc+TZ0+TaU+Tak+TbA+Tbw+TcY+Tc4+TdY+Td4+Tec+Te8+Tfc+TQA/TQg/TRE/TRk/TSQ/TSw/TTQ/TTw/TUU/TU4/TVY/TV8/TWc/TW8/TXc/TYA/TYg/TZA/TZc/TZ8/TaY/Ta4/TbU/Tb0/Tcg/ZShN0T9N2T9N5D9N7T9N9T9N/T9NBkBND0BNGkBNIkBNK0BNMkBNPkBNQ0BNTUBNVUBNYEBNaEBNcEBNeUBNgEBNiEBNkUBNmkBNokBNq0BNtkBNwUBNzEBN2EBN30BN40BN8UBN9UBNAEFNCEFNDkFNGUFNIkFNKkFNMkFNOkFNPkFNRkFNUUFNWUFNYkFNa0FNcUFNdUFNfkFNhUFNjUFNlUFNnUFNqEFNsEFNuUFNv0FNx0FNy0FN1kFN20FN40FN7kFN9kFNAUJNCUJNEkJNGkJNIkJNLEJNNEJNPEJNQkJNSkJNUUJNXEJNZUJNbkJNdkJNfkJNh0JNkEJNlUJNnkJNpUJNq0JNr0JNuEJNvEJNxEJNykJN0kJN3EJN5UJN70JN90JN/EJNBENNDENNEUNNFUNNG0NNIkNNJ0NNL0NNOENNQUNNRUNNTUNNVUNNXkNNZUNNbENNdUNNfENNg0NNi0NNlENNnENNo0NNrENNs0NNu0NNv0NNykNN1ENN3UNN5ENN7UNN9UNN/UNNBERNDERNFURNHURNIkRNLURNNkRNPkRNR0RNTkRNVURNXkRNZ0RNa0RNdERNfURNhURNi0RNlkRNn0RNqkRNskRNu0RNxkRNzkRN10RN4ERN5ERN7ERN9URN/kRNBkVNCkVNEEVNGUVNIUVNKUVNMkVNO0VNRUVNTEVNU0VNXEVNZEVNa0VNdEVNfEVNhUVNjUVNlkVNn0VNp0VNs0VNu0VNx0VN00VN20VN5EVN7EVN8EVN+0VNA0ZNC0ZNF0ZNHkZNJkZNL0ZNOEZNQEZNSEZNUEZNWEZNY0ZNa0ZNcUZNeUZNhUZNjUZNlEZNnEZNpkZNrkZNtUZNvEZNxUZNy0ZN1kZN3kZN50ZN70ZN90ZN/UZNBUdNDUdNFUdNHkdNJUdNLUdNNEdNP0dNRUdNTUdNVkdNXkdNaUdNbUdNdkdNfEdNhEdNjEdNk0dNmkdNoEdNqUdNskdNuUdNwEdNyUdN0kdN2kdN40dN60dN90dNBUhNEEhNGUhNIUhNKUhNMUhNNkhNP0hNR0hNT0hNVkhNX0hNakhNc0hNfkhNhkhNjkhNlkhNnUhNpkhNq0hNtEhNv0hNw0hNx0hNz0hN1UhN3khN5khN7khN90hN/EhNAElNC0lNE0lNHElNJ0lNMElNOElNP0lNSElNT0lNWklNY0lNa0lNcklNe0lNhUlNjElNkUlNmklNoklNqklNsklNuElNw0lNy0lN00lN2klN40lN70lN90lNAEpNCEpNEEpNGUpNIUpNKUpNNEpNPUpNREpNTUpNVEpNXEpNY0pNa0pNdEpNekpNg0pNi0pNkkpNmEpNoEpNq0pNtkpNv0pNx0pN0kpN20pN5kpN8kpN+0pNAktNDUtNFktNHktNJktNLktNOktNREtNTktNU0tNXUtNZUtNaktNdktNfktNhktNi0tNkktNmUtNnUtNpEtNqUtNsUtNuUtNwktNy0tN10tN3ktN50tN70tN+EtN/ktNB0xNEkxNGUxNJUxNKUxNMUxNPUxNRkxNTUxNWUxNYUxNaExNc0xNfExNhExNjExNkUxNmkxNoExNqUxNskxNu0xNw0xNx0xN0ExN1UxN3ExN4UxN6kxN9kxNAU1NDE1NGE1NHk1NJk1NLk1NNk1NPk1NSU1NVE1NXU1NZE1NbU1NdU1NfE1NhE1NiU1NkU1NlU1Nnk1Npk1NsU1Nuk1NxU1NzE1N1E1N3E1N5U1N7E1N9E1N+E1NAU5NCE5NDE5NFU5NHU5NJE5NMk5NOk5NQ05NR05NUk5NWk5NZU5Nak5NcU5NeE5Ng05NjE5Nk05Nm05NoU5NqU5NsE5NuU5NwE5NyE5N0E5N105N4E5N6U5N8E5N+U5NAE9NCU9NEE9NFE9NGE9NI09NKU9NMk9NO09NQU9NSU9NUU9NWE9NYU9NbE9NdE9Nek9Ngk9Ni09Nk09Nm09NoE9Nq09NtE9NvU9NxU9N009N209N4k9N609N9E9NAFBNBFBNCFBNE1BNG1BNIVBNKFBNL1BNNlBNO1BNR1BNTVBNVFBNXFBNY1BNalBNb1BNeFBNf1BNiFBNkVBNlVBNnlBNpFBNrVBNtlBNvlBNx1BNzVBN1FBN3VBN5lBN7lBN9lBN+lBNAlFNCVFNEVFNGVFNIlFNLVFNM1FNOVFNRFFNTVFNVlFNXlFNZVFNbVFNdVFNgFFNiFFNkVFNllFNn1FNo1FNr1FNuFFNwVFNyFFN0VFN2lFN4lFN6lFN8lFN+lFNA1JNC1JNElJNG1JNJ1JNLVJNNVJNQFJNSVJNUVJNWlJNYlJNZlJNcVJNelJNhVJNjVJNlVJNmlJNoFJNpVJNqVJNslJNulJNw1JNzFJN0FJN2FJN4VJN6VJN7lJN9lJN/VJNA1NNDFNNGFNNH1NNJ1NNMlNNOlNNRlNNTlNNU1NNWVNNY1NNb1NNeFNNgVNNiVNNklNNllNNnFNNo1NNrFNNtFNNvFNNxVNNzlNN11NN4FNN6FNN81NN+lNNA1RNDFRNFlRNH1RNKVRNNVRNPVRNRVRNTlRNVlRNXlRNZ1RNcFRNeFRNflRNh1RNklRNmFRNoVRNrFRNs1RNu1RNw1RNyFRN0FRN1VRN3VRN5VRN7VRN9lRN/VRNBVVNC1VNEFVNHFVNJFVNLVVNN1VNQlVNSlVNU1VNWlVNYlVNbVVNdlVNf1VNhFVNjVVNlVVNnVVNpVVNr1VNt1VNwlVNyVVN0VVN2FVN4FVN6FVN7FVN8VVN+FVN/VVNAlZNDVZNFlZNIlZNLVZNNVZNPFZNQ1ZNS1ZNU1ZNXlZNZ1ZNclZNflZNhVZNi1ZNklZNm1ZNpFZNq1ZNs1ZNu1ZNwFZNx1ZNz1ZN11ZN4VZN6lZN8FZN+FZN/1ZNA1dNC1dNF1dNIFdNJ1dNMldNOldNQldNSldNUFdNWVdNYVdNZVdNaVdlWAIAAABDR11yIBYAAChLF0sfSydLMEs5S1dLX0t6S5NLvEvES81L2UvqS/ZL/00IAU0TAU0jAU0vAU0+AU1GAU1RAU1pAU1yAU17AU2DAU2cAU2kAU2sAU23AU3JAU3eAU3zAU3+AU0GAk0PAk0mAk0xAk08Ak1HAk1aAk1lAk1wAk15Ak2BAk2aAk2mAk2uAk23Ak3IAk3ZAk3hAk3qAk33Ak0HA00PA00dA00oA00zA009A01IA01QA01ZA01oA01zA02CA02LA02UA02cA02lA02uA024A03BA03MA03XA03lA030A00LBE0TBE0oBE00BE0+BE1HBE1QBE1dBE1yBE1+BE2IBE2QBE2bBE2kBE2tBE28BE3RBE3ZBE3nBE3vBE33BE0CBU0SBU0eBU0rBU04BU1CBU1SBU1bBU1mBU11BU1/BU2KBU2aBU2nBU2vBU23BU3ABU3GBU3OBU3cBU3rBU3zBU38BU0EBk0XBk0gBk0vBk0/Bk1LBk1TBk1cBk1kBk1vBk14Bk2BBk2KBk2YBk22Bk3DBk3ZBk3sBk33Bk0FB00UB00fB00qB00yB007B01DB01YB01hB01qB010B019B02GB02PB02bB02jB02yB026B03PB03dB03pB035B03/B00HCE0SCE0hCE0pCE00CE08CE1JCE1SCE1fCE1oCE1wCE15CE2HCE2QCE2fCE2rCE2zCE27CE3DCE3LCE3TCE3bCE3jCE3wCE0FCU0NCU0WCU0nCU0vCU03CU1CCU1UCU1dCU1lCU1zCU2ICU2QCU2eCU2uCU22CU3ICU3XCU3vCU3+CU0ECk0dCk0tCk02Ck1BCk1NCk1VCk1eCk1oCk1yCk17Ck2DCk2SCk2aCk2iCk2wCk2/Ck3KCk3TCk3cCk3lCk3rCk30Ck39Ck0JC00SC00jC00uC005C01BC01QC01ZC01lC016C02OC02pC02yC027C03EC03PC03bC03kC033C00BDE0PDE0XDE0gDE0pDE0xDE1EDE1NDE1WDE1eDE1tDE12DE1+DE2GDE2RDE2aDE2iDE2qDE2yDE29DE3GDE3PDE3hDE3sDE30DE0PDU0VDU0fDU0wDU06DU1GDU1PDU1XDU1uDU12DU2BDU2MDU2VDU2eDU2mDU2xDU2+DU3EDU3PDU3XDU3gDU3oDU3wDU37DU0EDk0VDk0eDk0vDk0+Dk1JDk1dDk1jDk1vDk2HDk2NDk2aDk2pDk23Dk3CDk3SDk3gDk3vDk36Dk0JD00SD00yD004D01GD01OD01ZD01iD015D02BD02eD02tD03AD03JD03UD03jD03rD032D03+D00HEE0PEE0YEE0eEE0mEE0vEE0/EE1IEE1OEE1XEE1nEE1vEE13EE2DEE2MEE2YEE2xEE29EE3FEE3OEE3dEE3tEE32EE0QEU0dEU0lEU0wEU06EU1FEU1QEU1iEU1rEU10EU19EU2aEU2iEU2qEU2yEU29EU3NEU3VEU3gEU3+EU0HEk0QEk0YEk0hEk0qEk0yEk0+Ek1JEk1SEk1jEk1yEk19Ek2SEk20Ek29Ek3FEk3QEk3bEk3uEk0BE00NE00XE00fE00nE00vE01IE01RE01ZE01iE01qE011E019E02FE02NE02WE02fE02nE02wE03AE03IE03RE03oE033E00GFE0OFE0ZFE0iFE0qFE01FE0+FE1OFE1XFE1gFE1rFE1zFE2DFE2UFE2eFE2mFE2xFE25FE3BFE3RFE3ZFE3iFE3rFE3zFE38FE0HFU0SFU0dFU00FU1GFU1RFU1fFU1qFU1zFU2DFU2XFU2iFU2qFU2zFU3GFU3eFU3mFU3uFU35FU0BFk0QFk0cFk0sFk00Fk0/Fk1HFk1SFk1aFk1jFk1zFk19Fk2FFk2TFk2iFk2tFk22Fk2/Fk3PFk3YFk3mFk0AF00NF00bF00jF00tF002F01NF01VF01tF02AF02JF02eF02mF029F03UF03cF03lF030F00EGE0QGE0bGE0lGE0vGE01GE0+GE1dGE1mGE1zGE1+GE2HGE2PGE2mGE2vGE28GE3FGE3OGE3cGE3nGE3wGE37GE0DGU0MGU0fGU0oGU09GU1GGU1PGU1hGU1yGU16GU2DGU2MGU2XGU2kGU2tGU28GU3FGU3NGU3WGU3eGU3nGU3wGU34GU0EGk0MGk0YGk0kGk0sGk01Gk1BGk1MGk1UGk1cGk1vGk13Gk2AGk2JGk2RGk2hGk2pGk20Gk3CGk3KGk3WGk3lGk3tGk0HG00NG00cG00nG00vG004G01AG01WG01eG01mG012G02FG02WG02eG02nG02vG02+G03NG03VG03lG03xG036G00RHE0aHE0jHE0rHE00HE08HE1IHE1WHE1hHE1qHE1yHE16HE2HHE2QHE2nHE2wHE27HE3EHE3PHE3XHE3fHE3uHE38HE0FHU0YHU0mHU0vHU03HU0/HU1RHU1kHU1tHU14HU2BHU2QHU2gHU2rHU3DHU3MHU3iHU3zHU37HU0JHk0UHk0cHk0rHk00Hk1AHk1IHk1RHk1ZHk1hHk1qHk16Hk2FHk2VHk20Hk28Hk3LHk3UHk3pHk3xHk38Hk0HH00QH00YH00jH00sH003H01DH01TH01eH01vH013H01/H02LH02VH02kH02uH027H03HH03PH036H00KIE0TIE0cIE0pIE0vIE04IE1AIE1PIE1YIE1qIE16IE2CIE2OIE2eIE2qIE25IE3EIE3NIE3iIE3xIE36IE0DIU0YIU0yIU07IU1HIU1SIU1dIU1vIU1/IU2HIU2PIU2aIU2lIU21IU3NIU3aIU3mIU33IU0CIk0LIk0XIk0dIk0tIk09Ik1JIk1dIk11Ik2DIk2LIk2YIk2jIk2rIk3JIk3UIk3kIk3yIk37Ik0BI00RI00oI00xI01BI01RI01pI016I02DI02aI02jI02pI02yI029I03LI03TI03cI03xI038I00FJE0OJE0WJE0kJE0tJE0zJE08JE1FJE1ZJE1kJE1zJE2MJE2lJE3AJE3QJE3ZJE3mJE31JE3+JE0HJU0PJU0lJU0uJU03JU0/JU1iJU1qJU1zJU2KJU2VJU2eJU2nJU2wJU2+JU3GJU3RJU3ZJU3nJU30JU0AJk0JJk0ZJk0iJk0rJk0zJk1LJk1UJk1dJk1jJk1sJk1+Jk2GJk2RJk2aJk2iJk2rJk23Jk3CJk3LJk3WJk3eJk36Jk0DJ00LJ00UJ00hJ00pJ00yJ00/J01IJ01UJ01dJ01wJ014J02DJ02LJ02XJ02qJ020J03AJ03JJ03SJ03aJ03uJ030J039J00FKE0NKE0WKE0fKE0oKE0xKE05KE1LKE1UKE1dKE1nKE1wKE16KE2GKE2OKE2WKE2vKE24KE3PKE3YKE3pKE3yKE0MKU0ZKU0mKU0uKU02KU0+KU1OKU1hKU1tKU11KU1+KU2IKU2TKU2bKU2lKU2zKU2+KU3HKU3VKU3eKU32KU0AKk0IKk0aKk0pKk0xKk1DKk1TKk1eKk1nKk1zKk1+Kk2cKk2kKk2vKk24Kk3DKk3jKk3sKk38Kk0EK00YK00oK00yK01UK01cK01oK014K02LK02TK02hK02qK026K03JK03RK03ZK03iK03rK00JLE0RLE0sLE1FLE1uLE12LE1+LE2KLE2bLE2nLE2wLE25LE3ELE3ULE3gLE3vLE33LE0CLU0aLU0jLU0sLU00LU1NLU1VLU1dLU1oLU16LU2PLU2kLU2vLU23LU3ALU3XLU3iLU3tLU34LU0LLk0WLk0hLk0qLk0yLk1LLk1XLk1fLk1oLk15Lk2KLk2SLk2bLk2oLk24Lk3ALk3OLk3ZLk3kLk3uLk35Lk0BL00KL00ZL00kL00zL008L01FL01NL01WL01fL01pL01yL019L02IL02WL02lL028L03EL03ZL03lL2UoTe8vTfgvTQEwTQ4wTSMwTS8wTTkwTUEwTUwwTVUwTV4wTW0wTYIwTYowTZgwTaAwTagwTbMwTcMwTc8wTdwwTekwTfMwTQMxTQwxTRcxTSYxTTAxTTsxTUsxTVgxTWAxTWgxTXExTXcxTX8xTY0xTZwxTaQxTa0xTbUxTcgxTdExTeAxTfAxTfwxTQQyTQ0yTRUyTSAyTSkyTTIyTTsyTUkyTWcyTXQyTYoyTZ0yTagyTbYyTcUyTdAyTdsyTeMyTewyTfQyTQkzTRIzTRszTSUzTS4zTTczTUAzTUwzTVQzTWMzTWszTYAzTY4zTZozTaozTbAzTbgzTcMzTdIzTdozTeUzTe0zTfozTQM0TRA0TRk0TSE0TSo0TTg0TUE0TVA0TVw0TWQ0TWw0TXQ0TXw0TYQ0TYw0TZQ0TaE0TbY0Tb40Tcc0Tdg0TeA0Teg0TfM0TQU1TQ41TRY1TSQ1TTk1TUE1TU81TV81TWc1TXk1TYg1TaA1Ta81TbU1Tc41Td41Tec1TfI1Tf41TQY2TQ82TRk2TSM2TSw2TTQ2TUM2TUs2TVM2TWE2TXA2TXs2TYQ2TY02TZY2TZw2TaU2Ta42Tbo2TcM2TdQ2Td82Teo2TfI2TQE3TQo3TRY3TSs3TT83TVo3TWM3TWw3TXU3TYA3TYw3TZU3Tag3TbI3TcA3Tcg3TdE3Tdo3TeI3TfU3Tf43TQc4TQ84TR44TSc4TS84TTc4TUI4TUs4TVM4TVs4TWM4TW44TXc4TYA4TZI4TZ04TaU4TcA4TcY4TdA4TeE4Tes4Tfc4TQA5TQg5TR85TSc5TTI5TT05TUY5TU85TVc5TWI5TW85TXU5TYA5TYg5TZE5TZk5TaE5Taw5TbU5TcY5Tc85TeA5Te85Tfo5TQ46TRQ6TSA6TTg6TT46TUs6TVo6TWg6TXM6TYM6TZE6TaA6Tas6Tbo6TcM6TeM6Tek6Tfc6Tf86TQo7TRM7TSo7TTI7TU87TV47TXE7TXo7TYU7TZQ7TZw7Tac7Ta87Tbg7TcA7Tck7Tc87Tdc7TeA7TfA7Tfk7Tf87TQg8TRg8TSA8TSg8TTQ8TT08TUk8TWI8TW48TXY8TX88TY48TZ48Tac8TcE8Tc48TdY8TeE8Tes8TfY8TQE9TRM9TRw9TSU9TS49TUs9TVM9TVs9TWM9TW49TX49TYY9TZE9Ta89Tbg9TcE9Tck9TdI9Tds9TeM9Te89Tfo9TQM+TRQ+TSM+TS4+TUM+TWU+TW4+TXY+TYE+TYw+TZ8+TbI+Tb4+Tcg+TdA+Tdg+TeA+Tfk+TQI/TQo/TRM/TRs/TSY/TS4/TTY/TT4/TUc/TVA/TVg/TWE/TXE/TXk/TYI/TZk/Tag/Tbc/Tb8/Tco/TdM/Tds/TeY/Te8/Tf8/TQhATRFATRxATSRATTRATUVATU9ATVdATWJATWpATXJATYJATYpATZNATZxATaRATa1ATbhATcNATc5ATeVATfdATQJBTRBBTRtBTSRBTTRBTUhBTVNBTVtBTWRBTXdBTY9BTZdBTZ9BTapBTbJBTcFBTc1BTd1BTeVBTfBBTfhBTQNCTQtCTRRCTSRCTS5CTTZCTURCTVNCTV5CTWdCTXBCTYBCTYlCTZdCTbFCTb5CTcxCTdRCTd5CTedCTf5CTQZDTR5DTTFDTTpDTU9DTVdDTW5DTYVDTY1DTZZDTaVDTbVDTcFDTcxDTdZDTeBDTeZDTe9DTQ5ETRdETSRETS9ETThETUBETVdETWBETW1ETXZETX9ETY1ETZhETaFETaxETbRETb1ETdBETdlETe5ETfdETQBFTRJFTSNFTStFTTRFTT1FTUhFTVVFTV5FTW1FTXZFTX5FTYdFTY9FTZhFTaFFTalFTbVFTb1FTclFTdVFTd1FTeZFTfJFTf1FTQVGTQ1GTSBGTShGTTFGTTpGTUJGTVJGTVpGTWVGTXNGTXtGTYdGTZZGTZ5GTbhGTb5GTc1GTdhGTeBGTelGTfFGTQdHTQ9HTRdHTSdHTTZHTUdHTU9HTVhHTWBHTW9HTX5HTYZHTZZHTaJHTatHTcJHTctHTdRHTdxHTeVHTe1HTflHTQdITRJITRtITSNITStITThITUFITVhITWFITWxITXVITYBITYhITZBITZ9ITa1ITbZITclITddITeBITehITfBITQJJTRVJTR5JTSlJTTJJTUFJTVFJTVxJTXRJTX1JTZNJTaRJTaxJTbpJTcVJTc1JTdxJTeVJTfFJTflJTQJKTQpKTRJKTRtKTStKTTZKTUZKTWVKTW1KTXxKTYVKTZpKTaJKTa1KTbhKTcFKTclKTdRKTd1KTehKTfRKTQRLTQ9LTSBLTShLTTBLTTxLTUZLTVVLTV9LTWxLTXhLTYBLTatLTbtLTcRLTc1LTdpLTeBLTelLTfFLTQBMTQlMTRtMTStMTTNMTT9MTU9MTVtMTWpMTXVMTX5MTZNMTaJMTatMTbRMTclMTeNMTexMTfhMTQNNTQ5NTSBNTTBNTThNTUBNTUtNTVZNTWZNTX5NTYtNTZdNTahNTbNNTbxNTchNTc5NTd5NTe5NTfpNTQ5OTSZOTTROTTxOTUlOTVROTVxOTXpOTYVOTZVOTaNOTaxOTbJOTcJOTdlOTeJOTfJOTQJPTRpPTStPTTRPTUtPTVRPTVpPTWNPTW5PTXxPTYRPTY1PTaJPTa1PTbZPTb9PTcdPTdVPTd5PTeRPTe1PTfZPTQpQTRVQTSRQTT1QTVZQTXFQTYFQTYpQTZdQTaZQTa9QTbhQTcBQTdZQTd9QTehQTfBQTRNRTRtRTSRRTTtRTUZRTU9RTVhRTWFRTW9RTXdRTYJRTYpRTZhRTaVRTbFRTbpRTcpRTdNRTdxRTeRRTfxRTQVSTQ5STRRSTR1STS9STTdSTUJSTUtSTVNSTVxSTWhSTXNSTXxSTYdSTY9STatSTbRSTbxSTcVSTdJSTdpSTeNSTfBSTflSTQVTTQ5TTSFTTSlTTTRTTTxTTUhTTVtTTWVTTXFTTXpTTYNTTYtTTZ9TTaVTTa5TTbZTTb5TTcdTTdBTTdlTTeJTTepTTfxTTQVUTQ5UTRhUTSFUTStUTTdUTT9UTUdUTWBUTWlUTYBUTYlUTZpUTaNUTb1UTcpUTddUTd9UTedUTe9UTf9UTRJVTR5VTSZVTS9VTTlVTURVTUxVTVZVTWRVTW9VTXhVTYZVTY9VTadVTbFVTblVTctVTdpVTeJVTfRVTQRWTQ9WTRhWTSRWTS9WTU1WTVVWTWBWTWlWTXRWTZRWTZ1WTa1WTbVWTclWTdlWTeNWTQVXTQ1XTRlXTSlXTTxXTURXTVJXTVtXTWtXZVgBAAAAT11yIRYAAChLA0sISw1LE0sbSyNLLEs1S0FLR0tPS1NLW0tjS2tLb0t2S35LhEuLS49LnUuiS6lLsUu4S8BLyUvVS95L5UvsS/JL+00EAU0PAU0YAU0fAU0nAU0rAU0zAU06AU1CAU1NAU1XAU1dAU1lAU1uAU13AU1/AU2HAU2PAU2TAU2YAU2gAU2oAU2zAU27AU3BAU3FAU3OAU3VAU3aAU3jAU3oAU3vAU36AU0CAk0LAk0WAk0dAk0iAk0tAk04Ak1DAk1PAk1WAk1hAk1sAk11Ak19Ak2IAk2QAk2WAk2iAk2qAk2zAk28Ak3EAk3PAk3VAk3dAk3mAk3uAk3zAk38Ak0DA00LA00TA00ZA00kA00vA005A01EA01MA01VA01eA01kA01vA013A01+A02HA02QA02YA02hA02qA020A029A03IA03SA03ZA03hA03sA03wA034A00ABE0HBE0PBE0YBE0fBE0kBE0wBE06BE1DBE1MBE1YBE1fBE1mBE1uBE16BE2EBE2MBE2XBE2gBE2pBE2xBE24BE3ABE3GBE3NBE3VBE3eBE3jBE3rBE3zBE3+BE0GBU0OBU0aBU0iBU0nBU0vBU00BU0+BU1GBU1OBU1XBU1iBU1tBU1xBU17BU2GBU2OBU2WBU2fBU2jBU2rBU2zBU27BU3CBU3KBU3SBU3YBU3gBU3nBU3vBU34BU0ABk0LBk0TBk0cBk0kBk0rBk00Bk07Bk1HBk1PBk1YBk1gBk1rBk10Bk19Bk2FBk2MBk2UBk2cBk2hBk2nBk2rBk2yBk26Bk2/Bk3IBk3NBk3VBk3dBk3jBk3oBk3zBk37Bk0BB00KB00QB00bB00mB00uB003B00/B01HB01PB01UB01dB01lB01sB01wB015B02CB02LB02TB02XB02fB02qB02uB022B02+B03GB03LB03TB03ZB03hB03lB03tB030B037B00DCE0OCE0XCE0dCE0lCE0wCE04CE1ACE1FCE1OCE1WCE1bCE1kCE1sCE11CE19CE2DCE2MCE2UCE2bCE2nCE2vCE23CE2/CE3HCE3PCE3XCE3fCE3nCE3sCE31CE39CE0BCU0JCU0SCU0eCU0jCU0rCU0zCU0+CU1GCU1LCU1QCU1ZCU1hCU1pCU1vCU13CU18CU2ECU2MCU2UCU2aCU2iCU2qCU2yCU29CU3ECU3MCU3TCU3cCU3kCU3rCU30CU35CU0ACk0ICk0OCk0TCk0ZCk0hCk0pCk0yCk09Ck1JCk1RCk1aCk1kCk1uCk13Ck1/Ck2HCk2OCk2WCk2eCk2nCk2sCk20Ck27Ck3GCk3PCk3YCk3gCk3nCk3wCk35Ck0FC00OC00XC00fC00qC001C009C01GC01MC01VC01dC01hC01tC01yC012C02CC02KC02SC02WC02aC02fC02lC02uC023C03AC03LC03XC03gC03rC03zC038C00DDE0LDE0TDE0cDE0lDE0tDE01DE05DE1ADE1JDE1SDE1aDE1iDE1pDE1yDE16DE2CDE2NDE2WDE2eDE2mDE2uDE25DE3CDE3LDE3WDE3dDE3oDE3wDE34DE38DE0CDU0KDU0RDU0bDU0kDU0sDU02DU0+DU1CDU1LDU1TDU1dDU1iDU1qDU1yDU19DU2IDU2RDU2aDU2iDU2tDU25DU3ADU3LDU3TDU3cDU3kDU3sDU33DU0ADk0JDk0RDk0aDk0jDk0rDk0zDk06Dk1FDk1QDk1YDk1fDk1rDk13Dk1+Dk2CDk2JDk2RDk2WDk2hDk2lDk2tDk2zDk2+Dk3JDk3ODk3cDk3kDk3rDk32Dk3/Dk0FD00OD00XD00eD00mD00tD000D01CD01KD01VD01eD01nD01uD011D019D02GD02KD02PD02VD02aD02jD02pD020D028D03FD03QD03YD03fD03nD03yD036D00DEE0LEE0TEE0aEE0iEE0rEE00EE07EE1DEE1KEE1TEE1dEE1jEE1rEE1zEE1/EE2IEE2UEE2fEE2mEE2tEE25EE3BEE3KEE3SEE3ZEE3iEE3pEE3yEE3+EE0FEU0MEU0VEU0ZEU0hEU0sEU01EU08EU1BEU1MEU1UEU1aEU1eEU1nEU1wEU15EU2CEU2HEU2PEU2WEU2eEU2mEU2uEU25EU3CEU3JEU3REU3cEU3lEU3sEU3zEU36EU0DEk0MEk0UEk0dEk0mEk0uEk06Ek1FEk1OEk1XEk1fEk1oEk1uEk15Ek2BEk2HEk2OEk2XEk2fEk2lEk2pEk2wEk25Ek3BEk3MEk3XEk3fEk3kEk3qEk3yEk32Ek39Ek0JE00TE00bE00jE00rE000E008E01EE01NE01VE01eE01mE01xE015E02BE02JE02SE02bE02jE02sE020E028E03EE03NE03VE03dE03kE03sE03zE037E00CFE0KFE0VFE0eFE0mFE0xFE06FE1CFE1KFE1TFE1cFE1nFE1vFE14FE1/FE2LFE2QFE2aFE2iFE2tFE21FE29FE3GFE3NFE3VFE3eFE3nFE3vFE34FE0DFU0OFU0ZFU0lFU0sFU0wFU0+FU1CFU1NFU1VFU1bFU1mFU1vFU13FU1/FU2HFU2LFU2TFU2eFU2mFU2vFU24FU2+FU3CFU3LFU3SFU3aFU3iFU3qFU31FU39FU0GFk0MFk0UFk0YFk0jFk0oFk0wFk07Fk1DFk1OFk1WFk1fFk1nFk1vFk15Fk2BFk2JFk2PFk2XFk2eFk2pFk2yFk27Fk3DFk3LFk3UFk3dFk3iFk3rFk3yFk34Fk38Fk0FF00JF00RF00XF00fF00pF00yF008F01EF01JF01RF01ZF01eF01iF01oF01vF010F018F02FF02OF02SF02aF02iF02rF02yF025F03CF03JF03QF03YF03hF03pF03wF035F00AGE0IGE0MGE0XGE0hGE0qGE0xGE06GE1CGE1KGE1RGE1ZGE1iGE1qGE1vGE16GE2DGE2LGE2UGE2bGE2iGE2rGE20GE24GE3BGE3KGE3SGE3YGE3jGE3sGE33GE3/GE0IGU0TGU0bGU0kGU0tGU0xGU05GU1CGU1LGU1TGU1XGU1dGU1mGU1uGU12GU1/GU2IGU2SGU2ZGU2gGU2pGU2xGU24GU3BGU3JGU3SGU3aGU3jGU3sGU30GU0AGk0IGk0UGk0gGk0oGk0xGk05Gk09Gk1IGk1QGk1YGk1kGk1rGk1zGk18Gk2FGk2NGk2VGk2dGk2lGk2wGk24Gk2+Gk3GGk3SGk3aGk3hGk3pGk3zGk37Gk0CG00JG00SG00YG00jG00rG000G008G01EG01KG01SG01aG01iG01rG01yG016G02BG02MG02SG02aG02jG02rG022G026G03DG03JG03RG03ZG03gG03nG03tG032G03/G00GHE0NHE0WHE0fHE0nHE0wHE04HE1EHE1SHE1dHE1mHE1uHE12HE1+HE2DHE2MHE2UHE2cHE2jHE2sHE23HE3AHE3LHE3THE3bHE3jHE3qHE3zHE34HE0BHU0MHU0QHU0UHU0cHU0iHU0rHU0zHU07HU1EHU1JHU1NHU1YHU1gHU1pHU10HU19HU2FHU2MHU2VHU2cHU2nHU2wHU24HU2/HU3IHU3SHU3ZHU3eHU3nHU3vHU33HU3/HU0FHk0QHk0YHk0gHk0nHk0wHk08Hk1EHk1NHk1VHk1dHk1mHk1uHk12Hk2BHk2KHk2RHk2aHk2hHk2pHk2wHk24Hk3BHk3HHk3QHk3YHk3fHk3lHk3tHk34Hk0DH00MH00UH00fH00oH00zH00/H01IH01PH01aH01jH01rH01zH017H02HH02RH02bH02gH02qH02yH023H03DH03LH03TH03YH03fH03mH03qH03xH032H2UoTf4fTQYgTQ8gTRggTSQgTSsgTTQgTTwgTUUgTUsgTVQgTV8gTWYgTXIgTXYgTX4gTYogTZMgTZogTaYgTa4gTbUgTcAgTckgTdEgTdkgTd4gTecgTe0gTfYgTf8gTQghTRAhTRQhTR0hTSIhTSkhTS4hTTchTUMhTU4hTVkhTWUhTWshTXMhTXshTYMhTYshTZYhTaEhTaohTbEhTbohTcIhTckhTdEhTdYhTd4hTeIhTeshTfMhTf4hTQciTRIiTRkiTSEiTSkiTTIiTTkiTUEiTUUiTU4iTVUiTVkiTWIiTWoiTXEiTX8iTYciTZAiTZQiTZ8iTaciTbIiTbciTb4iTcUiTdAiTdkiTeAiTegiTe4iTfYiTf0iTQYjTQ0jTRUjTR0jTSQjTS0jTTYjTT0jTUYjTU0jTVYjTV0jTWEjTWUjTXAjTXYjTX8jTYgjTY4jTZYjTZ4jTaUjTa4jTbkjTcEjTccjTc8jTdgjTeAjTegjTe0jTfgjTQEkTQokTRIkTSAkTSgkTS8kTTgkTUEkTU0kTVEkTVUkTWAkTWgkTW4kTXUkTXwkTYMkTYgkTZQkTZokTaEkTakkTbAkTbckTbwkTcUkTcwkTdUkTd4kTeIkTeskTfEkTfokTQMlTQslTRQlTRolTSElTSolTTMlTTslTUMlTUclTU8lTVYlTV4lTWYlTW8lTXolTYAlTYYlTZElTZolTaMlTaslTbIlTbolTcIlTc0lTdUlTd4lTeMlTewlTfAlTfwlTQUmTQ4mTRUmTR4mTScmTS8mTTcmTT8mTUcmTVAmTVgmTV8mTWgmTXQmTXomTYImTY0mTZYmTZ4mTacmTa8mTbMmTb4mTccmTdImTdomTeImTecmTe0mTfImTfYmTf8mTQcnTRAnTRknTR0nTSUnTS4nTTYnTTsnTUMnTUonTVAnTVknTWUnTWwnTXQnTX8nTYcnTZMnTZsnTaAnTaYnTbAnTbwnTcUnTc4nTdYnTd8nTeMnTeknTfAnTfknTQEoTQkoTRIoTRsoTSQoTS0oTTUoTUAoTUcoTVAoTVkoTWMoTWwoTXYoTYIoTYooTZIoTZsoTaMoTasoTbQoTb0oTcUoTcsoTdQoTd8oTeUoTe4oTfkoTQApTQgpTRApTRUpTR0pTSIpTSopTTIpTTopTUMpTUopTVIpTVgpTV0pTWkpTXEpTXopTYQpTY8pTZcpTaApTacpTa8pTbopTcMpTcwpTdEpTdopTeIpTeopTfIpTfwpTQQqTQ8qTRYqTR4qTSUqTS0qTTUqTTkqTT4qTUUqTUoqTU8qTVoqTWMqTW8qTXoqTYIqTYkqTZAqTZgqTaAqTasqTbQqTb8qTcsqTdIqTdgqTd8qTegqTfEqTfgqTQArTQgrTQ0rTRQrTRwrTSQrTS4rTTcrTT0rTUUrTUwrTVArTVgrTWQrTW0rTXQrTX8rTYcrTY8rTZcrTZ0rTaYrTa4rTbIrTbYrTb4rTcUrTc0rTdUrTd4rTecrTfMrTfkrTQEsTQUsTQ0sTRUsTR0sTSEsTSgsTTAsTTYsTT0sTUEsTU8sTVQsTVssTWMsTWosTXIsTXosTYYsTY8sTZYsTZ0sTaMsTawsTbUsTcAsTcksTdAsTdgsTdwsTeQsTessTfMsTf4sTQgtTQ4tTRYtTR8tTSgtTTAtTTgtTUAtTUQtTUktTVEtTVktTWQtTWwtTXItTXYtTX8tTYYtTYstTZQtTZktTaAtTastTbMtTbwtTcctTc4tTdMtTd4tTektTfQtTQAuTQcuTRIuTR0uTSYuTS4uTTkuTUEuTUcuTVMuTVsuTWQuTW0uTXUuTYAuTYYuTY4uTZcuTZ8uTaQuTa0uTbQuTbwuTcQuTcouTdUuTeAuTeouTfUuTf0uTQYvTQ8vTRUvTSAvTSgvTS8vTTgvTUEvTUkvTVIvTVsvTWUvTW4vTXkvTYMvTYovTZIvTZ0vTaEvTakvTbEvTbgvTcAvTckvTdAvTdUvTeEvTesvTfQvTf0vTQkwTRAwTRcwTR8wTSswTTUwTT0wTUgwTVEwTVowTWIwTWkwTXEwTXcwTX4wTYYwTY8wTZQwTZwwTaQwTa8wTbcwTb8wTcswTdMwTdgwTeAwTeUwTe8wTfcwTf8wTQgxTRMxTR4xTSIxTSwxTTcxTT8xTUcxTVAxTVQxTVwxTWQxTWwxTXMxTXsxTYMxTYkxTZExTZgxTaAxTakxTbExTbwxTcQxTc0xTdUxTdwxTeUxTewxTfgxTQAyTQkyTREyTRwyTSUyTS4yTTYyTT0yTUUyTU0yTVIyTVgyTVwyTWMyTWsyTXAyTXkyTX4yTYYyTY4yTZQyTZkyTaQyTawyTbIyTbsyTcEyTcwyTdcyTd8yTegyTfAyTfgyTQAzTQUzTQ4zTRYzTR0zTSEzTSozTTMzTTwzTUQzTUgzTVAzTVszTV8zTWczTW8zTXczTXwzTYQzTYozTZIzTZYzTZ4zTaUzTawzTbQzTb8zTcgzTc4zTdYzTeEzTekzTfEzTfYzTf8zTQc0TQw0TRU0TR00TSY0TS40TTQ0TT00TUU0TUw0TVg0TWA0TWg0TXA0TXg0TYA0TYg0TZA0TZg0TZ00TaY0Ta40TbI0Tbo0TcM0Tc80TdQ0Tdw0TeQ0Te80Tfc0Tfw0TQE1TQo1TRI1TRo1TSA1TSg1TS01TTU1TT01TUU1TUs1TVM1TVs1TWM1TW41TXU1TX01TYQ1TY01TZU1TZw1TaU1Tao1TbE1Tbk1Tb81TcQ1Tco1TdI1Tdo1TeM1Te41Tfo1TQI2TQs2TRU2TR82TSg2TTA2TTg2TT82TUc2TU82TVg2TV02TWU2TWw2TXc2TYA2TYk2TZE2TZg2TaE2Tao2TbY2Tb82Tcg2TdA2Tds2TeY2Te42Tfc2Tf02TQY3TQ43TRI3TR43TSM3TSc3TTM3TTs3TUM3TUc3TUs3TVA3TVY3TV83TWg3TXE3TXw3TYg3TZE3TZw3TaQ3Ta03TbQ3Tbw3TcQ3Tc03TdY3Td43TeY3Teo3TfE3Tfo3TQM4TQs4TRM4TRo4TSM4TSs4TTM4TT44TUc4TU84TVc4TV84TWo4TXM4TXw4TYc4TY44TZk4TaE4Tak4Ta04TbM4Tbs4TcI4Tcw4TdU4Td04Tec4Te84TfM4Tfw4TQQ5TQ45TRM5TRs5TSM5TS45TTk5TUI5TUs5TVM5TV45TWo5TXE5TXw5TYQ5TY05TZU5TZ05Tag5TbE5Tbo5TcI5Tcs5TdQ5Tdw5TeQ5Tes5TfY5TQE6TQk6TRA6TRw6TSg6TS86TTM6TTo6TUI6TUc6TVI6TVY6TV46TWQ6TW86TXo6TX86TY06TZU6TZw6Tac6TbA6TbY6Tb86Tcg6Tc86Tdc6Td46TeU6TfM6Tfs6TQY7TQ87TRg7TR87TSY7TS47TTc7TTs7TUA7TUY7TUs7TVQ7TVo7TWU7TW07TXY7TYE7TYk7TZA7TZg7TaM7Tas7TbQ7Tbw7TcQ7Tcs7TdM7Tdw7TeU7Tew7TfQ7Tfs7TQQ8TQ48TRQ8TRw8TSQ8TTA8TTk8TUU8TVA8TVc8TV48TWo8TXI8TXs8TYM8TYo8TZM8TZo8TaM8Ta88TbY8Tb08TcY8Tco8TdI8Td08TeY8Te08TfI8Tf08TQU9TQs9TQ89TRg9TSE9TSo9TTM9TTg9TUA9TUc9TU89TVc9TV89TWo9TXM9TXo9TYI9TY09TZY9TZ09TaQ9Tas9TbQ9Tb09TcU9Tc49Tdc9Td89Tes9TfY9Tf89TQg+TRA+TRk+TR8+TSo+TTI+TTg+TT8+TUg+TVA+TVY+TVo+TWE+TWo+TXI+TX0+TYg+TZA+TZU+TZs+TaM+Tac+Ta4+Tbo+TcQ+Tcw+TdQ+Tdw+TeU+Te0+TfU+Tf4+TQY/TQ8/TRc/TSI/TSo/TTI/TTo/TUM/TUw/TVQ/TV0/TWU/TW0/TXU/TX4/TYY/TY4/TZU/TZ0/TaQ/Taw/TbM/Tbs/TcY/Tc8/ZShN1z9N4j9N6z9N8z9N+z9NBEBNDUBNGEBNIEBNKUBNMEBNPEBNQUBNS0BNU0BNXkBNZkBNbkBNd0BNfkBNhkBNj0BNmEBNoEBNqUBNtEBNv0BNykBN1kBN3UBN4UBN70BN80BN/kBNBkFNDEFNF0FNIEFNKEFNMEFNOEFNPEFNREFNT0FNV0FNYEFNaUFNb0FNc0FNfEFNg0FNi0FNk0FNm0FNpkFNrkFNt0FNvUFNxUFNyUFN1EFN2UFN4UFN7EFN9EFN/0FNB0JNEEJNGEJNIEJNKkJNMkJNOkJNQEJNSEJNT0JNWkJNY0JNbEJNdEJNfEJNhUJNjkJNk0JNnEJNo0JNqUJNrUJNtkJNukJNwkJNyEJN0EJN2kJN40JN7UJN9UJN+kJNAkNNCkNND0NNE0NNGUNNIENNJUNNLUNNNkNNP0NNQ0NNS0NNU0NNXENNY0NNakNNc0NNekNNgUNNiUNNkkNNmkNNoUNNqkNNsUNNuUNNvUNNyENN0kNN20NN4kNN60NN80NN+0NNAkRNCkRNE0RNG0RNIERNK0RNNERNPERNRURNTERNU0RNXERNZURNaURNckRNe0RNg0RNiURNlERNnURNqERNsERNuURNxERNzERN1URN3kRN4kRN6kRN80RN/ERNBEVNCEVNDkVNF0VNH0VNJ0VNMEVNOUVNQ0VNSkVNUUVNWkVNYkVNaUVNckVNekVNg0VNi0VNlEVNnUVNpUVNsUVNuUVNxUVN0UVN2UVN4kVN6kVN7kVN+UVNAUZNCUZNFUZNHEZNJEZNLUZNNkZNPkZNRkZNTkZNVkZNYUZNaUZNb0ZNd0ZNg0ZNi0ZNkkZNmkZNpEZNrEZNs0ZNukZNw0ZNyUZN1EZN3EZN5UZN7UZN9UZN+0ZNA0dNC0dNE0dNHEdNI0dNK0dNMkdNPUdNQ0dNS0dNVEdNXEdNZ0dNa0dNdEdNekdNgkdNikdNkUdNmEdNnkdNp0dNsEdNt0dNvkdNx0dN0EdN2EdN4UdN6UdN9UdNA0hNDkhNF0hNH0hNJ0hNL0hNNEhNPUhNRUhNTUhNVEhNXUhNaEhNcUhNfEhNhEhNjEhNlEhNm0hNpEhNqUhNskhNvUhNwUhNxUhNzUhN00hN3EhN5EhN7EhN9UhN+khN/khNCUlNEUlNGklNJUlNLklNNklNPUlNRklNTUlNWElNYUlNaUlNcElNeUlNg0lNiklNj0lNmElNoElNqElNsElNtklNwUlNyUlN0UlN2ElN4UlN7UlN9UlN/klNBkpNDkpNF0pNH0pNJ0pNMkpNO0pNQkpNS0pNUkpNWkpNYUpNaUpNckpNeEpNgUpNiUpNkEpNlkpNnkpNqUpNtEpNvUpNxUpN0EpN2UpN5EpN8EpN+UpNAEtNC0tNFEtNHEtNJEtNLEtNOEtNQktNTEtNUUtNW0tNY0tNaEtNdEtNfEtNhEtNiUtNkEtNl0tNm0tNoktNp0tNr0tNt0tNwEtNyUtN1UtN3EtN5UtN7UtN9ktN/EtNBUxNEExNF0xNI0xNJ0xNL0xNO0xNRExNS0xNV0xNX0xNZkxNcUxNekxNgkxNikxNj0xNmExNnkxNp0xNsExNuUxNwUxNxUxNzkxN00xN2kxN30xN6ExN9ExN/0xNCk1NFk1NHE1NJE1NLE1NNE1NPE1NR01NUk1NW01NYk1Na01Nc01Nek1Ngk1Nh01Nj01Nk01NnE1NpE1Nr01NuE1Nw01Nyk1N0k1N2k1N401N6k1N8k1N9k1N/01NBk5NCk5NE05NG05NIk5NME5NOE5NQU5NRU5NUE5NWE5NY05NaE5Nb05Ndk5NgU5Nik5NkU5NmU5Nn05Np05Nrk5Nt05Nvk5Nxk5Nzk5N1U5N3k5N505N7k5N905N/k5NB09NDk9NEk9NFk9NIU9NJ09NME9NOU9NP09NR09NT09NVk9NX09Nak9Nck9NeE9NgE9NiU9NkU9NmU9Nnk9NqU9Nsk9Nu09Nw09N0U9N2U9N4E9N6U9N8k9N/k9NAlBNBlBNEVBNGVBNH1BNJlBNLVBNNFBNOVBNRVBNS1BNUlBNWlBNYVBNaFBNbVBNdlBNfVBNhlBNj1BNk1BNnFBNolBNq1BNtFBNvFBNxVBNy1BN0lBN21BN5FBN7FBN9FBN+FBNAFFNB1FND1FNF1FNIFFNK1FNMVFNN1FNQlFNS1FNVFFNXFFNY1FNa1FNc1FNflFNhlFNj1FNlFFNnVFNoVFNrVFNtlFNv1FNxlFNz1FN2FFN4FFN6FFN8FFN+FFNAVJNCVJNEFJNGVJNJVJNK1JNM1JNPlJNR1JNT1JNWFJNYFJNZFJNb1JNeFJNg1JNi1JNk1JNmFJNnlJNo1JNp1JNsFJNuFJNwVJNylJNzlJN1lJN31JN51JN7FJN9FJN+1JNAVNNClNNFlNNHVNNJVNNMFNNOFNNRFNNTFNNUVNNV1NNYVNNbVNNdlNNf1NNh1NNkFNNlFNNmlNNoVNNqlNNslNNulNNw1NNzFNN1VNN3lNN5lNN8VNN+FNNAVRNClRNFFRNHVRNJ1RNM1RNO1RNQ1RNTFRNVFRNXFRNZVRNblRNdlRNfFRNhVRNkFRNllRNn1RNqlRNsVRNuVRNwVRNxlRNzlRN01RN21RN41RN61RN9FRN+1RNA1VNCVVNDlVNGlVNIlVNK1VNNVVNQFVNSFVNUVVNWFVNYFVNa1VNdFVNfVVNglVNi1VNk1VNm1VNo1VNrVVNtVVNwFVNx1VNz1VN1lVN3lVN5lVN6lVN71VN9lVN+1VNAFZNC1ZNFFZNIFZNK1ZNM1ZNOlZNQVZNSVZNUVZNXFZNZVZNcFZNfFZNg1ZNiVZNkFZNmVZNolZNqVZNsVZNuVZNvlZNxVZNzVZN1VZN31ZN6FZN7lZN9lZN/VZNAVdNCVdNFVdNHldNJVdNMFdNOFdNQFdNSFdNTldNV1dNX1dNY1dNZ1dNb1dlWAEAAABOXXIiFgAAKEsASwRLCUsOSxRLHEskSy1LNktCS0hLUEtUS1xLZEtsS3BLd0t/S4VLjEuQS55Lo0uqS7JLuUvBS8pL1kvfS+ZL7UvzS/xNBQFNEAFNGQFNIAFNKAFNLAFNNAFNOwFNQwFNTgFNWAFNXgFNZgFNbwFNeAFNgAFNiAFNkAFNlAFNmQFNoQFNqQFNtAFNvAFNwgFNxgFNzwFN1gFN2wFN5AFN6QFN8AFN+wFNAwJNDAJNFwJNHgJNIwJNLgJNOQJNRAJNUAJNVwJNYgJNbQJNdgJNfgJNiQJNkQJNlwJNowJNqwJNtAJNvQJNxQJN0AJN1gJN3gJN5wJN7wJN9AJN/QJNBANNDANNFANNGgNNJQNNMANNOgNNRQNNTQNNVgNNXwNNZQNNcANNeANNfwNNiANNkQNNmQNNogNNqwNNtQNNvgNNyQNN0wNN2gNN4gNN7QNN8QNN+QNNAQRNCARNEARNGQRNIARNJQRNMQRNOwRNRARNTQRNWQRNYARNZwRNbwRNewRNhQRNjQRNmARNoQRNqgRNsgRNuQRNwQRNxwRNzgRN1gRN3wRN5ARN7ARN9ARN/wRNBwVNDwVNGwVNIwVNKAVNMAVNNQVNPwVNRwVNTwVNWAVNYwVNbgVNcgVNfAVNhwVNjwVNlwVNoAVNpAVNrAVNtAVNvAVNwwVNywVN0wVN2QVN4QVN6AVN8AVN+QVNAQZNDAZNFAZNHQZNJQZNLAZNNQZNPAZNSAZNUAZNWQZNYQZNbAZNdQZNfgZNhgZNjQZNlQZNnQZNogZNqAZNrAZNswZNuwZNwAZNyQZNzgZN1gZN3gZN5AZN6QZN9AZN/AZNAgdNCwdNEQdNHAdNJwdNLwdNOAdNQAdNSAdNUAdNVQdNXgdNZgdNbQdNcQdNegdNgwdNjAdNlAdNmAdNoAdNqwdNrwdNtwdNvwdNxwdNzAdN1AdN2gdN4gdN5gdN7gdN9QdN/AdNBAhNDwhNGAhNHghNJghNMQhNOQhNQQhNRghNTwhNVwhNXAhNZQhNbQhNdghNfghNhAhNjQhNlQhNnAhNqAhNsAhNuAhNwAhNyAhN0AhN2AhN4AhN6AhN7QhN9ghN/ghNAglNCglNEwlNHwlNJAlNLAlNNAlNPwlNRwlNTAlNUQlNWglNYglNaglNcAlNeAlNfQlNhQlNjQlNlQlNmwlNowlNqwlNswlNvglNxQlNzQlN1AlN3QlN5QlN7AlN9QlN+glNAQpNCQpNDwpNFApNGgpNIgpNKgpNMwpNPgpNSgpNUgpNWwpNZQpNbwpNeApNgApNiApNjwpNlwpNnwpNqApNrQpNtQpNvApNxwpN0ApN2QpN4QpN6ApN8QpN+gpNBgtNDwtNGAtNIAtNKwtNNgtNPgtNRwtNTQtNVgtNXgtNYgtNbgtNcwtNdwtNgwtNiwtNkwtNlwtNmwtNoAtNpgtNrwtNuAtNwQtNzAtN2AtN4QtN7AtN9AtN/QtNBAxNDAxNFAxNHQxNJgxNLgxNNgxNOgxNQQxNSgxNUwxNWwxNYwxNagxNcwxNewxNgwxNjgxNlwxNnwxNpwxNrwxNugxNwwxNzAxN1wxN3gxN6QxN8QxN+QxN/QxNAw1NCw1NEg1NHA1NJQ1NLQ1NNw1NPw1NQw1NTA1NVA1NXg1NYw1Naw1Ncw1Nfg1NiQ1Nkg1Nmw1Now1Nrg1Nug1NwQ1NzA1N1A1N3Q1N5Q1N7Q1N+A1NAQ5NCg5NEg5NGw5NJA5NLA5NNA5NOw5NRg5NUQ5NWQ5NYA5NbA5NeA5Nfw5Ngw5Nig5Nkg5Nlw5Nog5Npg5Nrg5NtA5Nvw5Nyg5Nzw5N3Q5N5Q5N7A5N9w5NAA9NBg9NDw9NGA9NHw9NJw9NLg9NNQ9NQw9NSw9NVg9NXw9NaA9Nbw9Ndg9Nfg9Nhw9Niw9NkA9Nlg9Nmw9NpA9Nqg9NtQ9NvQ9Nxg9N0Q9N2Q9N4A9N6A9N8w9N+w9NBBBNDBBNFBBNGxBNIxBNLBBNNRBNPBBNRBBNSxBNVBBNXhBNZBBNbBBNdBBNgBBNiRBNlRBNoBBNpxBNrhBNuhBNwhBNyxBN0xBN2hBN4xBN6hBN8xBN/xBNBhFNDRFNFhFNGhFNIhFNLRFNNhFNPRFNQhFNTRFNVRFNWxFNXxFNaBFNcRFNehFNgxFNiBFNkBFNlxFNnxFNpxFNrxFNuhFNwxFNyhFN0hFN3RFN5hFN7RFN9BFN+xFNBBJNDRJNFRJNHhJNJxJNLxJNOxJNRhJNTxJNWBJNYBJNaRJNbxJNehJNghJNiBJNjxJNmBJNoBJNphJNqhJNsRJNuhJNwhJNzRJN2BJN4BJN5RJN6xJN8xJN9xJN/hJNChNNFBNNHBNNJBNNLBNNNRNNPRNNRRNNThNNVhNNXxNNZxNNchNNehNNghNNihNNkxNNnBNNpBNNrRNNtRNNvRNNxRNNzhNN1hNN3hNN5RNN7RNN9BNN/BNNAxRNCxRNFhRNHxRNJxRNMhRNOxRNQxRNSxRNVBRNXRRNaBRNcBRNeRRNgBRNjBRNkRRNmxRNoxRNrhRNthRNvhRNxxRNzhRN1hRN3xRN6BRN8BRN+RRNBBVNDxVNGhVNJhVNLRVNMRVNPxVNQxVNThVNVhVNXBVNZxVNcBVNeBVNgBVNiBVNjBVNlBVNnxVNpxVNsBVNuRVNvxVNwxVNzBVN0xVN2xVN4xVN6xVN9hVN/hVNBxZNDRZNFRZNGRZNJBZNKRZNMRZNPBZNRBZNTxZNVxZNYBZNaBZNcBZNehZNghZNihZNkBZNmBZNnxZNqhZNsxZNvBZNxBZNzBZN1RZN3hZN4xZN7BZN8xZN+RZN/RZNBhdNChdNEhdNGBdNIBdNKhdNMxdNPRdNRRdNShdNUhdNWhdNXxdNYxdNaRdNcBdNdRdNfRdNhhdNjxdNkxdNmxdNoxdNrBdNsxdNuhdNwxdNyhdN0RdN2RdN4hdN6hdN8RdN+hdNARhNCRhNDRhNGBhNIhhNKxhNMhhNOxhNQxhNSxhNUhhNWhhNYxhNaxhNcBhNexhNhBhNjBhNlRhNnBhNoxhNrBhNtRhNuRhNwhhNyxhN0xhN2RhN5BhN7RhN+BhNABlNCRlNFBlNHBlNJRlNLhlNMhlNOhlNQxlNTBlNVBlNWBlNXhlNZxlNbxlNdxlNgBlNiRlNkxlNmhlNoRlNqhlNshlNuRlNwhlNyhlN0xlN2xlN5BlN7RlN9RlNARpNCRpNFRpNIRpNKRpNMhpNOhpNPhpNSRpNURpNWRpNZRpNbBpNdBpNfRpNhhpNjhpNlhpNnhpNphpNsRpNuRpNvxpNxxpN0xpN2xpN4hpN6hpN9BpN/BpNAxtNChtNExtNGRtNJBtNLBtNNRtNPRtNRRtNSxtNUxtNWxtNYxtNbBtNcxtNextNghtNjRtNkxtNmxtNpBtNrBtNtxtNuxtNxBtNyhtN0htN2htN4RtN6BtN7htN9xtNABxNBxxNDhxNFxxNIBxNKBxNMRxNORxNRRxNUxxNXhxNZxxNbxxNdxxNfxxNhBxNjRxNlRxNnRxNpBxNrRxNuBxNwRxNzBxN1BxN3BxN5BxN6xxN9BxN+RxNAh1NDR1NER1NFR1NHR1NIx1NLB1NNB1NPB1NRR1NSh1NTh1NWR1NYR1Nah1NdR1Nfh1Nhh1NjR1Nlh1NnR1NqB1NsR1NuR1NwB1NyR1N0x1N2h1N3x1N6B1N8B1N+B1NAB5NBh5NER5NGR5NIR5NKB5NMR5NPR5NRR5NTh5NVh5NXh5NZx5Nbx5Ndx5Ngh5Nix5Nkh5Nmx5Noh5Nqh5NsR5NuR5Nwh5NyB5N0R5N2R5N4B5N5h5N7h5N+R5NBB9NDR9NFR9NIB9NKR9NNB9NQB9NSR9NUB9NWx9NZB9NbB9NdB9NfB9NiB9Nkh9NnB9NoR9Nqx9Nsx9NuB9NxB9NzB9N1B9N2R9N4B9N5x9N6x9N8h9lKE33H03/H00HIE0QIE0ZIE0lIE0sIE01IE09IE1GIE1MIE1VIE1gIE1nIE1zIE13IE1/IE2LIE2UIE2bIE2nIE2vIE22IE3BIE3KIE3SIE3aIE3fIE3oIE3uIE33IE0AIU0JIU0RIU0VIU0eIU0jIU0qIU0vIU04IU1EIU1PIU1aIU1mIU1sIU10IU18IU2EIU2MIU2XIU2iIU2rIU2yIU27IU3DIU3KIU3SIU3XIU3fIU3jIU3sIU30IU3/IU0IIk0TIk0aIk0iIk0qIk0zIk06Ik1CIk1GIk1PIk1WIk1aIk1jIk1rIk1yIk2AIk2IIk2RIk2VIk2gIk2oIk2zIk24Ik2/Ik3GIk3RIk3aIk3hIk3pIk3vIk33Ik3+Ik0HI00OI00WI00eI00lI00uI003I00+I01HI01OI01XI01eI01iI01mI01xI013I02AI02JI02PI02XI02fI02mI02vI026I03CI03II03QI03ZI03hI03pI03uI035I00CJE0LJE0TJE0hJE0pJE0wJE05JE1CJE1OJE1SJE1WJE1hJE1pJE1vJE12JE19JE2EJE2JJE2VJE2bJE2iJE2qJE2xJE24JE29JE3GJE3NJE3WJE3fJE3jJE3sJE3yJE37JE0EJU0MJU0VJU0bJU0iJU0rJU00JU08JU1EJU1IJU1QJU1XJU1fJU1nJU1wJU17JU2BJU2HJU2SJU2bJU2kJU2sJU2zJU27JU3DJU3OJU3WJU3fJU3kJU3tJU3xJU39JU0GJk0PJk0WJk0fJk0oJk0wJk04Jk1AJk1IJk1RJk1ZJk1gJk1pJk11Jk17Jk2DJk2OJk2XJk2fJk2oJk2wJk20Jk2/Jk3IJk3TJk3bJk3jJk3oJk3uJk3zJk33Jk0AJ00IJ00RJ00aJ00eJ00mJ00vJ003J008J01EJ01LJ01RJ01aJ01mJ01tJ011J02AJ02IJ02UJ02cJ02hJ02nJ02xJ029J03GJ03PJ03XJ03gJ03kJ03qJ03xJ036J00CKE0KKE0TKE0cKE0lKE0uKE02KE1BKE1IKE1RKE1aKE1kKE1tKE13KE2DKE2LKE2TKE2cKE2kKE2sKE21KE2+KE3GKE3MKE3VKE3gKE3mKE3vKE36KE0BKU0JKU0RKU0WKU0eKU0jKU0rKU0zKU07KU1EKU1LKU1TKU1ZKU1eKU1qKU1yKU17KU2FKU2QKU2YKU2hKU2oKU2wKU27KU3EKU3NKU3SKU3bKU3jKU3rKU3zKU39KU0FKk0QKk0XKk0fKk0mKk0uKk02Kk06Kk0/Kk1GKk1LKk1QKk1bKk1kKk1wKk17Kk2DKk2KKk2RKk2ZKk2hKk2sKk21Kk3AKk3MKk3TKk3ZKk3gKk3pKk3yKk35Kk0BK00JK00OK00VK00dK00lK00vK004K00+K01GK01NK01RK01ZK01lK01uK011K02AK02IK02QK02YK02eK02nK02vK02zK023K03AK03GK03OK03WK03fK03oK030K036K00CLE0GLE0OLE0WLE0eLE0iLE0pLE0xLE03LE0+LE1CLE1QLE1VLE1cLE1kLE1rLE1zLE17LE2HLE2QLE2XLE2eLE2kLE2tLE22LE3BLE3KLE3RLE3ZLE3dLE3lLE3sLE30LE3/LE0JLU0PLU0XLU0gLU0pLU0xLU05LU1BLU1FLU1KLU1SLU1aLU1lLU1tLU1zLU13LU2ALU2HLU2MLU2VLU2aLU2hLU2sLU20LU29LU3ILU3PLU3ULU3fLU3qLU31LU0BLk0ILk0TLk0eLk0nLk0vLk06Lk1CLk1ILk1ULk1cLk1lLk1uLk12Lk2BLk2HLk2PLk2YLk2gLk2lLk2uLk21Lk29Lk3FLk3LLk3WLk3hLk3rLk32Lk3+Lk0HL00QL00WL00hL00pL00wL005L01CL01KL01TL01cL01mL01vL016L02EL02LL02TL02eL02iL02qL02yL025L03BL03KL03RL03WL03iL03sL031L03+L00KME0RME0YME0gME0sME02ME0+ME1JME1SME1bME1jME1qME1yME14ME1/ME2HME2QME2VME2dME2lME2wME24ME3AME3MME3UME3ZME3hME3mME3wME34ME0AMU0JMU0UMU0fMU0jMU0tMU04MU1AMU1IMU1RMU1VMU1dMU1lMU1tMU10MU18MU2EMU2KMU2SMU2ZMU2hMU2qMU2yMU29MU3FMU3OMU3WMU3dMU3mMU3tMU35MU0BMk0KMk0SMk0dMk0mMk0vMk03Mk0+Mk1GMk1OMk1TMk1ZMk1dMk1kMk1sMk1xMk16Mk1/Mk2HMk2PMk2VMk2aMk2lMk2tMk2zMk28Mk3CMk3NMk3YMk3gMk3pMk3xMk35Mk0BM00GM00PM00XM00eM00iM00rM000M009M01FM01JM01RM01cM01gM01oM01wM014M019M02FM02LM02TM02XM02fM02mM02tM021M03AM03JM03PM03XM03iM03qM03yM033M00ANE0INE0NNE0WNE0eNE0nNE0vNE01NE0+NE1GNE1NNE1ZNE1hNE1pNE1xNE15NE2BNE2JNE2RNE2ZNE2eNE2nNE2vNE2zNE27NE3ENE3QNE3VNE3dNE3lNE3wNE34NE39NE0CNU0LNU0TNU0bNU0hNU0pNU0uNU02NU0+NU1GNU1MNU1UNU1cNU1kNU1vNU12NU1+NU2FNU2ONU2WNU2dNU2mNU2rNU2yNU26NU3ANU3FNU3LNU3TNU3bNU3kNU3vNU37NU0DNk0MNk0WNk0gNk0pNk0xNk05Nk1ANk1INk1QNk1ZNk1eNk1mNk1tNk14Nk2BNk2KNk2SNk2ZNk2iNk2rNk23Nk3ANk3JNk3RNk3cNk3nNk3vNk34Nk3+Nk0HN00PN00TN00fN00kN00oN000N008N01EN01IN01MN01RN01XN01gN01pN01yN019N02JN02SN02dN02lN02uN021N029N03FN03ON03XN03fN03nN03rN03yN037N00EOE0MOE0UOE0bOE0kOE0sOE00OE0/OE1IOE1QOE1YOE1gOE1rOE10OE19OE2IOE2POE2aOE2iOE2qOE2uOE20OE28OE3DOE3NOE3WOE3eOE3oOE3wOE30OE39OE0FOU0POU0UOU0cOU0kOU0vOU06OU1DOU1MOU1UOU1fOU1rOU1yOU19OU2FOU2OOU2WOU2eOU2pOU2yOU27OU3DOU3MOU3VOU3dOU3lOU3sOU33OU0COk0KOk0ROk0dOk0pOk0wOk00Ok07Ok1DOk1IOk1TOk1XOk1fOk1lOk1wOk17Ok2AOk2OOk2WOk2dOk2oOk2xOk23Ok3AOk3JOk3QOk3YOk3fOk3mOk30Ok38Ok0HO00QO00ZO00gO00nO00vO004O008O01BO01HO01MO01VO01bO01mO01uO013O02CO02KO02RO02ZO02kO02sO021O029O03FO03MO03UO03dO03mO03tO031O038O00FPE0PPE0VPE0dPE0lPE0xPE06PE1GPE1RPE1YPE1fPE1rPE1zPE18PE2EPE2LPE2UPE2bPE2kPE2wPE23PE2+PE3HPE3LPE3TPE3ePE3nPE3uPE3zPE3+PE0GPU0MPU0QPU0ZPU0iPU0rPU00PU05PU1BPU1IPU1QPU1YPU1gPU1rPU10PU17PU2DPU2OPU2XPU2ePU2lPU2sPU21PU2+PU3GPU3PPU3YPU3gPU3sPU33PU0APk0JPk0RPk0aPk0gPk0rPk0zPk05Pk1APk1JPk1RPk1XPk1bPk1iPk1rPk1zPk1+Pk2JPk2RPk2WPk2cPk2kPk2oPk2vPk27Pk3FPk3NPk3VPk3dPk3mPk3uPk32Pk3/Pk0HP00QP00YP00jP00rP00zP007P01EP01NP01VP01eP01mP01uP012P01/P02HP02PP02WP02eP02lP02tP020P028P03HP2UoTdA/Tdg/TeM/Tew/TfQ/Tfw/TQVATQ5ATRlATSFATSpATTFATT1ATUJATUxATVRATV9ATWdATW9ATXhATX9ATYdATZBATZlATaFATapATbVATcBATctATddATd5ATeJATfBATfRATf9ATQdBTQ1BTRhBTSFBTSlBTTFBTTlBTT1BTUVBTVBBTVhBTWFBTWpBTXBBTXRBTX1BTYRBTYxBTZRBTZxBTadBTa9BTbhBTb5BTcZBTcpBTdVBTdpBTeJBTe1BTfVBTQBCTQhCTRFCTRlCTSFCTStCTTNCTTtCTUFCTUlCTVBCTVtCTWRCTW1CTXVCTX1CTYZCTY9CTZRCTZ1CTaRCTapCTa5CTbdCTbtCTcNCTclCTdFCTdtCTeRCTe5CTfZCTftCTQNDTQtDTRBDTRRDTRpDTSFDTSZDTS5DTTdDTUBDTURDTUxDTVRDTV1DTWRDTWtDTXRDTXtDTYJDTYpDTZNDTZtDTaJDTatDTbJDTbpDTb5DTclDTdNDTdxDTeNDTexDTfRDTfxDTQNETQtETRRETRxETSFETSxETTVETT1ETUZETU1ETVRETV1ETWZETWpETXNETXxETYRETYpETZVETZ5ETalETbFETbpETcVETc1ETdZETd9ETeNETetETfRETf1ETQVFTQlFTQ9FTRhFTSBFTShFTTFFTTpFTURFTUtFTVJFTVtFTWNFTWpFTXNFTXtFTYRFTYxFTZVFTZ5FTaZFTbJFTbpFTcZFTdJFTdpFTeNFTetFTe9FTfpFTQJGTQpGTRZGTR1GTSVGTS5GTTdGTT9GTUdGTU9GTVdGTWJGTWpGTXBGTXhGTYRGTYxGTZNGTZtGTaVGTa1GTbRGTbtGTcRGTcpGTdVGTd1GTeZGTe5GTfZGTfxGTQRHTQxHTRRHTR1HTSRHTSxHTTNHTT5HTURHTUxHTVVHTV1HTWhHTWxHTXVHTXtHTYNHTYtHTZJHTZlHTZ9HTahHTbFHTbhHTb9HTchHTdFHTdlHTeJHTepHTfZHTQRITQ9ITRhITSBITShITTBITTVITT5ITUZITU5ITVVITV5ITWlITXJITX1ITYVITY1ITZVITZxITaVITapITbNITb5ITcJITcZITc5ITdRITd1ITeVITe1ITfZITftITf9ITQpJTRJJTRtJTSZJTS9JTTdJTT5JTUdJTU5JTVlJTWJJTWpJTXFJTXpJTYRJTYtJTZBJTZlJTaFJTalJTbFJTbdJTcJJTcpJTdJJTdlJTeJJTe5JTfZJTf9JTQdKTQ9KTRhKTSBKTShKTTNKTTxKTUNKTUxKTVNKTVtKTWJKTWpKTXNKTXlKTYJKTYpKTZFKTZdKTZ9KTapKTbVKTb5KTcZKTdFKTdpKTeVKTfFKTfpKTQFLTQxLTRVLTR1LTSVLTS1LTTlLTUNLTU1LTVJLTVxLTWRLTWlLTXVLTX1LTYVLTYpLTZFLTZhLTZxLTaNLTahLTbBLTbhLTcFLTcpLTdZLTd1LTeZLTe5LTfdLTf1LTQZMTRFMTRhMTSRMTShMTTBMTTxMTUVMTUxMTVhMTWBMTWdMTXJMTXtMTYNMTYtMTZBMTZlMTZ9MTahMTbFMTbpMTcJMTcZMTc9MTdRMTdtMTeBMTelMTfVMTQBNTQtNTRdNTR1NTSVNTS1NTTVNTT1NTUhNTVNNTVxNTWNNTWxNTXRNTXtNTYNNTYhNTZBNTZRNTZ1NTaVNTbBNTblNTcRNTctNTdNNTdtNTeRNTetNTfNNTfdNTQBOTQdOTQtOTRROTRxOTSNOTTFOTTlOTUJOTUZOTVFOTVlOTWROTWlOTXBOTXdOTYJOTYtOTZJOTZpOTaBOTahOTa9OTbhOTb9OTcdOTc9OTdZOTd9OTehOTe9OTfhOTf9OTQhPTQ9PTRNPTRdPTSJPTShPTTFPTTpPTUBPTUhPTVBPTVdPTWBPTWtPTXNPTXlPTYFPTYpPTZJPTZpPTZ9PTapPTbNPTbxPTcRPTdJPTdpPTeFPTepPTfNPTf9PTQNQTQdQTRJQTRpQTSBQTSdQTS5QTTVQTTpQTUZQTUxQTVNQTVtQTWJQTWlQTW5QTXdQTX5QTYdQTZBQTZRQTZ1QTaNQTaxQTbVQTb1QTcZQTcxQTdNQTdxQTeVQTe1QTfVQTflQTQFRTQhRTRBRTRhRTSFRTSxRTTJRTThRTUNRTUxRTVVRTV1RTWRRTWxRTXRRTX9RTYdRTZBRTZVRTZ5RTaJRTa5RTbdRTcBRTcdRTdBRTdlRTeFRTelRTfFRTflRTQJSTQpSTRFSTRpSTSZSTSxSTTRSTT9STUhSTVBSTVlSTWFSTWVSTXBSTXlSTYRSTYxSTZRSTZlSTZ9STaRSTahSTbFSTblSTcJSTctSTc9STddSTeBSTehSTe1STfVSTfxSTQJTTQtTTRdTTR5TTSZTTTFTTTlTTUVTTU1TTVJTTVhTTWJTTW5TTXdTTYBTTYhTTZFTTZVTTZtTTaJTTatTTbNTTbtTTcRTTc1TTdZTTd9TTedTTfJTTflTTQJUTQtUTRVUTR5UTShUTTRUTTxUTURUTU1UTVVUTV1UTWZUTW9UTXdUTX1UTYZUTZFUTZdUTaBUTatUTbJUTbpUTcJUTcdUTc9UTdRUTdxUTeRUTexUTfVUTfxUTQRVTQpVTQ9VTRtVTSNVTSxVTTZVTUFVTUlVTVJVTVlVTWFVTWxVTXVVTX5VTYNVTYxVTZRVTZxVTaRVTa5VTbZVTcFVTchVTdBVTddVTd9VTedVTetVTfBVTfdVTfxVTQFWTQxWTRVWTSFWTSxWTTRWTTtWTUJWTUpWTVJWTV1WTWZWTXFWTX1WTYRWTYpWTZFWTZpWTaNWTapWTbJWTbpWTb9WTcZWTc5WTdZWTeBWTelWTe9WTfdWTf5WTQJXTQpXTRZXTR9XTSZXTTFXTTlXTUFXTUlXTU9XTVhXTWBXTWRXTWhXZVgCAAAAQ1pdciMWAAAoSz5L0k0NAU1JAU2xAU32AU0SAk0pAk00Ak0/Ak1MAk1dAk1oAk2EAk2fAk3NAk0iA00tA01AA01tA03EA03qA00tBE1VBE13BE2TBE36BE0XBU1gBU1pBU2EBU0JBk1EBk1pBk3vBk0XB00iB02oB00MCE0uCE2kCE0bCU08CU25CU05Ck1GCk3CCk0CC00oC00zC01qC01/C03JC03UC03pC02JDE21DE3SDE3mDE15DU2EDU2rDU22DU3JDU3zDU1DDk1MDk1oDk10Dk2dDk26Dk3HDk3yDk1TD02yD03MD03wD018EE2REE2dEE22EE37EE0oEU1KEU23EU3YEU03Ek1DEk13Ek3IEk3VEk0GE01vE00TFE0tFE1jFE2IFE2rFE3/FE0KFU0VFU0iFU1JFU1iFU2aFU3zFU0hFk03Fk1MFk2nFk0TGE12GE3fGE3zGE0PGU39GU0RGk0dGk1EGk1hGk2sGk3PGk0hG02IG02yG01BHE1ZHE2zHE3JHE0IHU1WHU1wHU2jHU0MHk05Hk19Hk32Hk3/Hk0dH00xH008H01WH02EH03AH00hIE1dIE1vIE2HIE2jIE28IE1AIU1MIU1XIU1iIU2UIU2fIU36IU0OIk2bIk2wIk3MIk1uI021I030I01KJE1eJE2RJE12JU2PJU3LJU35JU1xJk2LJk26Jk3OJk1iJ019J02QJ025J00+KE1/KE3dKE31KE1mKU2LKU22KU0NKk1YKk1sKk14Kk2nKk27Kk3IKk1hK017K03wK02DLE2+LE36LE1iLU2nLU3DLU3aLU3lLU3wLU39LU0OLk0ZLk01Lk1QLk1+Lk3TLk3eLk3xLk0eL011L02bL03eL00GME0oME1EME2rME3IME0RMU0aMU01MU26MU31MU0aMk2gMk3IMk3TMk1ZM029M03fM01VNE3MNE3tNE1qNU3qNU33NU1zNk2zNk3ZNk3kNk0bN00wN016N02FN02aN006OE1mOE2DOE2XOE0qOU01OU1cOU1nOU16OU2kOU30OU39OU0ZOk0lOk1OOk1rOk14Ok2jOk0EO01jO019O02hO00tPE1CPE1OPE1nPE2sPE3ZPE37PE1oPU2JPU3oPU30PU0oPk15Pk2GPk23Pk0gP03EP03eP00UQE05QE1cQE2wQE27QE3GQE3TQE36QE0TQU1LQU2kQU3SQU3oQU39QU1YQk3EQ00nRE2QRE2kRE3ARE2uRU3CRU3ORU31RU0SRk1dRk2ARk3SRk05R01jR03yR00KSE1kSE16SE25SE0HSU0hSU1USU29SU3qSU0uSk2nSk2wSk3OSk3iSk3tSk0HS001S01xS03SS00OTE0gTE04TE1UTE1tTE3xTE39TE0ITU0TTU1FTU1QTU2rTU2/TU1MTk1hTk19Tk0fT01mT02lT037T00PUE1CUE0nUU1AUU18UU2qUU0iUk08Uk1rUk1/Uk0TU00uU01BU01qU03vU00wVE2OVE2mVE0XVU08VU1nVU2+VU0JVk0dVk0pVk1YVk1sVk15Vk0SV00sV2VYAwAAAEM0J11yJBYAAChNdldNjVdNo1dNt1dNzldN5FdN+1dNEVhNJVhNPFhNUFhNZ1hNe1hNj1hNo1hNt1hNzVhN5FhN+lhNEVlNJVlNOVlNT1lNZllNfFlNkllNqFlNvFlN0llN6VlN/VlNE1pNKVpNQFpNVFpNaFpNflpNlFpNqlpNwFpN1FpN6lpNAFtNF1tNLltNQltNVltNbFtNg1tNl1tNq1tNv1tN1ltN6ltN/ltNFFxNKFxNPFxNUlxNaFxNfFxNkFxNpFxNu1xN0VxN51xN/VxNE11NKV1NQF1NVF1Na11lWAMAAABDRTNdciUWAAAoS5hN1w5NPQ9NORVNTRxNeiJNGyRNSixNiDpN7jpN6kBN/kdNK05NzE9lWAIAAABDRV1yJhYAAChLGUspSzJL20v4TQEBTRUBTWsBTXQBTQgCTXICTewCTfkCTZ4DTacDTUkETZ0ETaYETdsETUQFTVQFTfUFTcUGTQcHTX8HTYgHTRQITWEITYkITVYJTfEJTR8KTS8KTaQKTfYKTQsLTVILTd0LTfkLTSIMTSsMTW8MTb8MTdkNTQYOTSAOTeIOTfwOTYMPTdYPTQAQTTEQTVAQTd8QTe8QTR8RTTIRTXYRTX8RTb8RTeIRTQASTRoSTUsSTVQSTTETTUoTTVsTTUAUTXUUTcMUTdMUTdsUTfUUTWwVTawVTcgVTQMWTVQWTa8WTdoWTYIXTYsXTb8XTfYXTQYYTScYTWgYTbEYTccYTf0YTQUZTT8ZTXwZTekZTVYaTTEbTWgbTaAbTcAbTRMcTRwcTSUcTS0cTYkcTb0cTfAcTUEdTWYdTcUdTRYeTS0eTWMeTZceTb4eTc0eTQkfTUUfTQwgTRUgTTEgTZAgTcYgTc8gTeQgTRohTTQhTYEhTachTQQiTY0iTdYiTfQiTSojTTMjTXwjTasjTdUjTf4jTQckTTUkTT4kTcIkTdskTegkTfckTQAlTRElTSclTWQlTaAlTeklTQImTRsmTSQmTU0mTWUmTcQmTdgmTRYnTVYnTcsnTdwnTSEoTWkoTesoTUApTXcpTZ0pTWAqTbEqTeUqTcsrTdsrTeQrTYwsTaksTbIsTcYsTRwtTSUtTbktTSMuTZ0uTaouTU8vTVgvTfovTU4wTVcwTYwwTfUwTQUxTaYxTXYyTbgyTTAzTTkzTcUzTRI0TTo0TQc1TaI1TdA1TeA1TVU2Tac2Tbw2TQM3TY43Tao3TdM3Tdw3TSA4TXA4TYo5Tbc5TdE5TZM6Ta06TTQ7TYc7TbE7TeI7TQE8TZA8TaA8TdA8TeM8TSc9TTA9TXA9TZM9TbE9Tcs9Tfw9TQU+TeI+Tfs+TQw/TfE/TSZATXRATYRATYxATaZATR1BTV1BTXlBTbRBTQVCTWBCTYtCTTNDTTxDTXBDTadDTbdDTdhDTRlETWJETXhETa5ETbZETfBETS1FTZpFTQdGTeJGTRlHTVFHTXFHTcRHTc1HTdZHTd5HTTpITW5ITaFITfJITRdJTXZJTcdJTd5JTRRKTUhKTW9KTX5KTbpKTfZKTb1LTcZLTeJLTUFMTXdMTYBMTZVMTctMTeVMTTJNTVhNTbVNTT5OTYdOTaVOTdtOTeROTS1PTVxPTYZPTa9PTbhPTeZPTe9PTXNQTYxQTZlQTahQTbFQTcJQTdhQTRVRTVFRTZpRTbNRTcxRTdVRTf5RTRZSTXVSTYlSTcdSTQdTTXxTTY1TTdJTTRpUTZxUTfFUTShVTU5VTRFWTWJWTZZWZVgDAAAAQ0UxXXInFgAAKEs8S9BNCwFNVQFNrwFNSgJNnQJNywJNIANNKwNNNwNNawNNsgNN0ANN6ANNKwRNOARNUwRNdQRNggRNFQVNPAVNXgVNeQVNggVNBwZNQgZNZwZNpgdNCghNLAhNoghNGQlNOglNRApNYgpNbApNAAtNJgtNMQtNaAtNfQtNxwtN0gtN5wtN5AxNGQ1NNA1NWw1NqQ1NtA1Nxw1NQQ5NZg5Ncg5NxQ5NUQ9NsA9N7g9NWxBNehBNjxBNmxBNtBBN+RBNSBFNtRFNNRJNQRJNdRJN0xJNBBNNERNNbRNNERRNhhRNmBRNqRRNIBVN8RVNHxZNShZNdxZNpRZNJxdNOhdNHxhNkBlN+xlNDxpNGxpNXxpNzRpN8RpNHxtNPxxNxxxNVB1N0B1NNx5N9B5NGx9NLx9NOh9Ngh9Njx9NmR9NqB9Nvh9NHyBNWyBNbSBNhSBNoSBNPiFNSiFNVSFNYCFNkiFNnSFNriJNbCNNSCRNXCRNjyRNjSVNySVN9yVNbyZNiSZNYCdNeydNjidNridNtydNPChNYShNdChNfShN2yhNZClNgilN+ilNCypNVipNaipNdipNxipNLCtNXytN7itNgSxNvCxNBi1NYC1N+y1NTi5NfC5N0S5N3C5N6C5NHC9NYy9NgS9NmS9N3C9N6S9NBDBNJjBNMzBNxjBN7TBNDzFNKjFNMzFNuDFN8zFNGDJNVzNNuzNN3TNNUzRNyjRN6zRN9TVNEzZNHTZNsTZN1zZN4jZNGTdNLjdNeDdNgzdNmDdNlThNyjhN5ThNDDlNWjlNZTlNeDlN8jlNFzpNIzpNdjpNAjtNYTtNnztNDDxNKzxNQDxNTDxNZTxNqjxN+TxNZj1N5j1N8j1NJj5NhD5NtT5Nwj5NHj9Nwj9NN0BNSUBNWkBN0UBNokFN0EFN+0FNKEJNVkJN2EJN60JN0ENNQUVNrEVNwEVNzEVNEEZNfkZNokZN0EZN8EdNeEhNBUlNgUlN6ElNpUpNzEpN4EpN60pNM0tNQEtNSktNWUtNb0tN0EtNDExNHkxNNkxNUkxN70xN+0xNBk1NEU1NQ01NTk1NX05NHU9N+U9NDVBNQFBNPlFNelFNqFFNIFJNOlJNEVNNLFNNP1NNX1NNaFNN7VNNElRNJVRNLlRNjFRNFVVNM1VNq1VNvFVNB1ZNG1ZNJ1ZNd1ZN3VZNEFdlWAMAAABOSDJdcigWAAAoTUsBTfgBTRQCTSsCTTYCTUECTV8CTWoCTYYCTUIDTcYDTZUETfwETWsFTfEGTRkHTSQHTbsJTTsKTcQKTYsMTbcMTdQMTXsNTYYNTfUNTU4OTZ8OTbwOTfQOTc4PTSoRTdoRTcoSTS8UTWUUTQEVTQwVTRcVTUsVTWQVTZwVTTkWTRUYTXgYTeEYTfUYTREZTUYaTa4aTYobTbQbTVscTbUcTQodTXIdTaUdTQ4eTX8eTQEfTVgfTb4gTfwhTRAiTZ0iTc4iTbcjTfYjTXglTbwmTdAmTfcoTY0pTbgpTakqTb0qTX0rTfwsTaktTcUtTdwtTectTfItTRAuTRsuTTcuTfMuTXcvTUYwTa0wTRwxTaIyTcoyTdUyTWw1Tew1TXU2TTw4TWg4TYU4TSw5TTc5TaY5Tf85TVA6TW06TaU6TX87Tds8TYs9TXs+TeA/TRZATbJATb1ATchATfxATRVBTU1BTepBTcZDTSlETZJETaZETcJETfdFTV9GTTtHTWVHTQxITWZITbtITSNJTVZJTb9JTTBKTbJKTQlLTW9MTa1NTcFNTU5OTX9OTWhPTadPTSlRTW1STYFSTahUTT5VTWlVTVpWTW5WTS5XZVgDAAAAQ0cxXXIpFgAAKEtLS2dLiEumS61L4k0cAU1hAU2LAU2MAk3AAk0AA017A03dA038A00EBE0cBE1qBE21BE0KBU1KBU2SBU3kBU0PBk0oBk2QBk2vBk3RBk1LB03CB035CE2ACU2mCU3BCU3gCU0lCk24Ck0bC02GC03vC00HDE1mDE0GDU0oDU1mDU0NDk0nDk1UDk17Dk0iD01rD01yD024D004EE2qEE3mEE0CEU2LEU2TEU3pEU33EU1bEk2LEk2bEk2tEk04E01AE024E03ZE03hE01GFE3KFE17FU2PFU3WFU1rFk3HFk3vFk1AF014F02WF022F03GF03NF03tF039F01GGE1OGE1VGE0XGU01GU1qGU2dGU1oGk2ZGk3eGk33Gk3/Gk1OG01vG03dG00DHE0KHE2YHE1cHU2JHU20HU3WHU3rHU1yHk2OHk2eHk2lHk3cHk1MH01nH03cH03jH00CIE1jIE2XIE2yIE3VIE0MIU13IU2+IU3vIU0lIk1mIk1uIk3CIk3dIk0KI00ZI00hI01KI02SI03kI02AJE2eJE2tJE20JE3JJE0eJU1LJU1aJU22JU0SJk07Jk1DJk1pJ01EKE2fKE2nKE3BKE39KE0EKU1HKU2rKU3mKU3uKU2UKk31Kk0gK01BK02DK039K00ZLE06LE1YLE1fLE2TLE3NLE0SLU08LU09Lk1xLk2xLk0sL02OL02tL021L03NL00bME1mME27ME37ME1DMU2VMU3AMU3ZMU1BMk1gMk2CMk38Mk1zM02qNE0xNU1XNU1yNU2RNU3WNU1pNk3MNk03N02gN024N00XOE23OE3ZOE0XOU2+OU3YOU0FOk0sOk3TOk0cO00jO01pO03pO01bPE2XPE2zPE08PU1EPU2aPU2oPU0MPk08Pk1MPk1ePk3pPk3xPk1pP02KP02SP033P017QE0sQU1AQU2HQU0cQk14Qk2gQk3xQk0pQ01HQ01nQ013Q01+Q02eQ02uQ033Q03/Q00GRE3IRE3mRE0bRU1ORU0ZRk1KRk2PRk2oRk2wRk3/Rk0gR02OR020R027R01JSE0NSU06SU1lSU2HSU2cSU0jSk0/Sk1PSk1WSk2NSk39Sk0YS02NS02US02zS00UTE1ITE1jTE2GTE29TE0oTU1vTU2gTU3WTU0XTk0fTk1zTk2OTk27Tk3KTk3STk37Tk1DT02VT00xUE1PUE1eUE1lUE16UE3PUE38UE0LUU1nUU3DUU3sUU30UU0aU031U01QVE1YVE1yVE2uVE21VE34VE1cVU2XVU2fVU1FVk2mVk3RVk3yVk00V2VYAgAAAE4xXXIqFgAAKE2DV02aV02qV03EV03bV03xV00IWE0YWE0yWE1DWE1dWE1uWE2CWE2WWE2qWE3EWE3aWE3xWE0HWU0YWU0sWU1GWU1cWU1zWU2JWU2fWU2vWU3JWU3fWU3wWU0KWk0gWk02Wk1HWk1bWk11Wk2LWk2hWk23Wk3HWk3hWk33Wk0NW00kW001W01JW01jW015W02KW02eW02yW03MW03dW03xW00LXE0bXE0vXE1JXE1fXE1vXE2DXE2XXE2xXE3IXE3eXE30XE0KXU0gXU02XU1HXU1hXU1yXWVYAwAAAEMxJ11yKxYAAChNfFdNk1dNqVdNvVdN1FdN6ldNAVhNF1hNK1hNQlhNVlhNbVhNgVhNlVhNqVhNvVhN01hN6lhNAFlNF1lNK1lNP1lNVVlNbFlNgllNmFlNrllNwllN2FlN71lNA1pNGVpNL1pNRlpNWlpNblpNhFpNmlpNsFpNxlpN2lpN8FpNBltNHVtNNFtNSFtNXFtNcltNiVtNnVtNsVtNxVtN3FtN8FtNBFxNGlxNLlxNQlxNWFxNblxNglxNllxNqlxNwVxN11xN7VxNA11NGV1NL11NRl1NWl1NcV1lWAMAAABDRzJdciwWAAAoS0xLaEt0S4lLp0uuS7ZL400dAU04AU1iAU2MAU3TAU3tAU0bAk1UAk2NAk3BAk0BA018A03eA039A00FBE0dBE1kBE1rBE22BE3LBE0LBU1LBU2TBU3lBU0QBk0pBk05Bk2RBk2wBk3SBk1MB03DB03yB02ZCE36CE2BCU2nCU3CCU3RCU3hCU3pCU0mCk2MCk25Ck0cC02HC03wC00IDE0+DE1nDE3bDE0HDU0pDU1nDU0ODk0oDk04Dk1VDk18Dk3pDk0cD00jD00rD01sD01zD025D03dD005EE2kEE2rEE3XEE3nEE0DEU0KEU2MEU2UEU3HEU3qEU3xEU34EU1cEk2MEk2cEk2uEk37Ek05E01BE025E03aE03iE03xE00AFE1HFE19FE3LFE0qFU18FU2QFU3QFU3XFU1sFk2cFk3IFk3wFk1BF015F02XF02wF023F03HF03OF03uF03+F01HGE1PGE1WGE2ZGE2gGE0YGU02GU1rGU2eGU22GU1pGk2aGk3fGk34Gk0AG01PG01wG01/G03eG00EHE0LHE2ZHE2hHE3oHE1dHU2KHU2aHU21HU29HU3XHU3sHU0lHk1zHk2PHk2fHk2mHk2uHk3dHk1NH01oH03dH03kH03vH00DIE1kIE2YIE2zIE3WIE0NIU0nIU14IU2vIU2/IU3HIU3wIU0mIk03Ik1TIk1nIk1vIk28Ik3DIk3eIk0LI00aI00iI007I01LI01bI02TI03lI016JE2BJE2fJE2uJE21JE3KJE0fJU1MJU1UJU1bJU23JU0TJk08Jk1EJk1qJ01FKE2gKE2oKE3CKE3+KE0FKU1IKU2sKU3nKU3vKU0UKk0jKk2HKk2OKk2VKk3QKk3dKk32Kk0SK00hK01CK01KK01yK02EK03+K00aLE0mLE07LE1ZLE1gLE1oLE2ULE3OLE3pLE0TLU09LU2ELU2eLU3MLU0FLk0+Lk1yLk2yLk0tL02PL02uL022L03OL00VME0cME1nME18ME28ME38ME1EMU2WMU3BMU3aMU3qMU1CMk1hMk2DMk39Mk10M02jM01KNE2rNE0yNU1YNU1zNU2CNU2SNU2aNU3XNU09Nk1qNk3NNk04N02hN025N03vN00YOE2MOE24OE3aOE0YOU2/OU3ZOU3pOU0GOk0tOk2aOk3NOk3UOk3cOk0dO00kO01qO02OO03qO01VPE1cPE2IPE2YPE20PE27PE09PU1FPU14PU2bPU2iPU2pPU0NPk09Pk1NPk1fPk2sPk3qPk3yPk1qP02LP02TP02iP02xP034P00uQE18QE3bQE0tQU1BQU2BQU2IQU0dQk1NQk15Qk2hQk3yQk0qQ01IQ01hQ01oQ014Q01/Q02fQ02vQ034Q00ARE0HRE1KRE1RRE3JRE3nRE0cRU1PRU1nRU0aRk1LRk2QRk2pRk2xRk0AR00hR00wR02PR021R028R01KSE1SSE2ZSE0OSU07SU1LSU1mSU1uSU2ISU2dSU3WSU0kSk1ASk1QSk1XSk1fSk2OSk3+Sk0ZS02OS02VS02gS020S00VTE1JTE1kTE2HTE2+TE3YTE0pTU1gTU1wTU14TU2hTU3XTU3oTU0ETk0YTk0gTk1tTk10Tk2PTk28Tk3LTk3TTk3sTk38Tk0MT01ET02WT00rUE0yUE1QUE1fUE1mUE17UE3QUE39UE0FUU0MUU1oUU3EUU3tUU31UU0bU032U01RVE1ZVE1zVE2vVE22VE35VE1dVU2YVU2gVU3FVU3UVU04Vk0/Vk1GVk2BVk2OVk2nVk3DVk3SVk3zVk37Vk0jV001V2VYAgAAAE40XXItFgAAKE0dWE1IWE0dWU31WU06W02jW023W000XE10XGVYAgAAAEMyXXIuFgAAKE2EV02bV02rV03FV03cV03yV00JWE0ZWE0zWE1EWE1eWE1vWE2DWE2XWE2rWE3FWE3bWE3yWE0IWU0ZWU0tWU1HWU1dWU10WU2KWU2gWU2wWU3KWU3gWU3xWU0LWk0hWk03Wk1IWk1cWk12Wk2MWk2iWk24Wk3IWk3iWk34Wk0OW00lW002W01KW01kW016W02LW02fW02zW03NW03eW03yW00MXE0cXE0wXE1KXE1gXE1wXE2EXE2YXE2yXE3JXE3fXE31XE0LXU0hXU03XU1IXU1iXU1zXWVYAgAAAE42XXIvFgAAKE2ZV03aV00HWE3DWE3wWE1FWU1yWU2IWU2eWU3IWU0JWk0fWk10Wk2KWk2gWk22Wk3gWk32Wk1iW00KXE1IXE1eXE3HXE3dXE3zXE0JXU0fXWVYAgAAAE43XXIwFgAAKE1/V02WV03AV03XV03tV00EWE0uWE1ZWE3AWE3WWE3tWE0DWU1CWU1YWU1vWU2FWU2bWU3FWU3bWU0GWk0cWk0yWk1xWk2HWk2dWk2zWk3dWk3zWk0JW00gW01fW011W03IW00HXE1FXE1bXE2tXE3EXE3aXE3wXE0GXU0cXU0yXU1dXWVYAgAAAE9IXXIxFgAAKEs/S9NNTQJNoAJNLgRNVgRNeARNGAVNRQZNpQhNHAlNRwpNAwtNawtNgAtN1QtNtw1NaQ5NdQ5NfRBNkhBNtxBN/BBNOBJNBxNNiRRNIxVN/hlNEhpNHhpNYhpN0BpNQhxNOh5NPR9NhR9NwR9NIiBNcCBNiCBNpCBNQSFNYyFNSyRNkiRN+iVNciZNYydNkSdNuidNgChNZylNbSpNySpNYitN8StNhCxN/i1NUS5N3y9NBzBNKTBNyTBN9jFNVjRNzTRN+DVNtDZNHDdNMTdNhjdNaDlNGjpNJjpNLjxNQzxNaDxNrTxN6T1NuD5NOkBN1EBNr0VNw0VNz0VNE0ZNgUZN80dN60lN7kpNNktNcktN00tNIUxNOUxNVUxN8kxNFE1N/E9NQ1BNq1FNI1JNFFNNQlNNa1NNMVRNGFVNHlZNelZNE1dlWAIAAABPR11yMhYAAChLEUtFS4JL8E1bAU2/AU3TAk0XA01iA03EBE3WBU2lBk3hBk3/Bk0OB03XB00bCE2BCE1tCU2YCU0MCk0XCk1KC02jC00ADU2xDk0DD02TD02nD01hEE1YEU2FEk2jEk3oEk1ZFU28FU0KFk2NFk32Fk0VF01mF03WGE1bGU28Gk0WG01IG02QG03HG03rG00gHU0DHk3FHk3jHk1JIE3rIE1pIU3sIk10I02MI03FI01sJE2YJE3vJE0YJU1+JU2EJU14Jk3rJk1OJ02kJ03nJ03JKE3jKE1WKU3WKk07K02bK03DK033K000LE2hLE0MLU1wLU2ELk3ILk0TL011ME2HMU1WMk2SMk2wMk2/Mk2IM03MM00yNE0eNU1JNU29NU3INU37Nk1UN02xOE1iOk20Ok1EO01YO00SPE0JPU02Pk1UPk2ZPk0KQU1tQU27QU0+Qk2nQk3GQk0XQ02HRE0MRU1tRk3HRk35Rk1BR014R02cR03RSE20SU12Sk2USk36S02cTE0aTU2dTk0lT009T012T00dUE1JUE2gUE3JUE0vUU01UU0pUk2cUk3/Uk1VU02YU016VE2UVE0HVU2HVk3sVk1MV2VYAwAAAE5FMl1yMxYAAChNUwFNsQJNNQNNsANNzgNNNgRNgARNOgVNdwVNGgZNMgZNVgZNWwdNcwhN8whNEAlNYApNagpNdQpNzQpN1gpNRAtNrAtNyQxNFw1NIg1NMg1NWQ1Njw1NoQ9NWRBNbhFNChJNDxNNlhRN5RRNthVNXRZNdRZN0hZN6RZNAxdNJRdNOBdNqRdNHRhNkhhNqRhNvxhNZBlNjhlNvxlN0BlNLxpNehpN7xpNEBtNZBxNqhxNex1Nrh1Nzh1N5R1NJh9NjR9Nlx9Nph9N/SBNBCNNVCNNDidNrCdNGShNKyhNVyhNXyhNcihNuyhNgClNyilN+ClNKitNNStNpCtNBC1NYi5N5i5NYS9Nfy9N5y9NMTBN6zBNKDFNyzFN4zFNBzJNDDNNJDRNpDRNwTRNETZNGzZNJjZNfjZNhzZN9TZNXTdNejhNyDhN0zhN4zhNCjlNQDlNUjtNCjxNHz1Nuz1NwD5NR0BNlkBNZ0FNDkJNJkJNg0JNmkJNtEJN1kJN6UJNWkNNzkNNQ0RNWkRNcERNFUVNP0VNcEVNgUVN4EVNK0ZNoEZNwUZNFUhNW0hNLElNX0lNf0lNlklN10pNPktNSEtNV0tNrkxNtU5NBU9Nv1JNXVNNylNN3FNNCFRNEFRNI1RNbFRNMVVNe1VNqVVN21ZN5lZNVVdlWAMAAABPNSddcjQWAAAoTXRXTYtXTaFXTbVXTcxXTeJXTflXTQ9YTSNYTTpYTU5YTWVYTXlYTY1YTaFYTbVYTctYTeJYTfhYTQ9ZTSNZTTdZTU1ZTWRZTXpZTZBZTaZZTbpZTdBZTedZTftZTRFaTSdaTT5aTVJaTWZaTXxaTZJaTahaTb5aTdJaTehaTf5aTRVbTSxbTUBbTVRbTWpbTYFbTZVbTalbTb1bTdRbTehbTfxbTRJcTSZcTTpcTVBcTWZcTXpcTY5cTaJcTblcTc9cTeVcTftcTRFdTSddTT5dTVJdTWldZVgCAAAAQzZdcjUWAAAoTYFXTZhXTbFXTcJXTdlXTe9XTQZYTR9YTTBYTUpYTVtYTXVYTYlYTZ1YTbFYTcJYTdhYTe9YTQVZTR9ZTTNZTURZTVpZTXFZTYdZTZ1ZTbZZTcdZTd1ZTfdZTQhaTR5aTTRaTU5aTWJaTXNaTYlaTZ9aTbVaTc5aTd9aTfVaTQtbTSJbTTxbTVBbTWFbTXdbTZFbTaVbTblbTcpbTeRbTfhbTQlcTSJcTTZcTUdcTV1cTXZcTYpcTZ5cTa9cTcZcTdxcTfJcTQhdTR5dTTRdTU5dTV9dTXldZVgCAAAAQ0RdcjYWAAAoSyhLMUvFS9pL6Ev3TQABTRQBTUcBTWoBTXMBTcoBTd8BTfQBTQcCTRACTScCTTICTT0CTVsCTWYCTXECTYICTa8CTbgCTeICTfgCTT4DTVEDTVoDTYMDTYwDTZ0DTaYDTbkDTcIDTdUDTRQETT8ETUgETVsETZEETZwETaUETdoETfgETVMFTWcFTZsFTb4FTfQFTRgGTTAGTVQGTXAGTXkGTYgGTcQGTe0GTQYHTRUHTSAHTTMHTVkHTWgHTXUHTX4HTYcHTfcHTRMITUoITWAITXEITYgITfEITQ4JTVUJTbcJTdgJTfAJTfwJTS4KTTcKTVYKTXMKTaMKTcAKTcsKTdQKTeMKTewKTfUKTQoLTRMLTUILTVELTaoLTbMLTbwLTdwLTfgLTf8LTRgMTSEMTUUMTU4MTW4MTYcMTZIMTbMMTb4MTccMTdAMTQ0NTSANTUcNTXcNTYINTY0NTZYNTbwNTdgNTfENTfwNTQUOTRYOTR8OTUoOTVsOTYUOTZsOTbgOTfAOTfsOTQoPTRMPTTAPTVoPTWMPTYIPTZ8PTcEPTcoPTf8PTRYQTScQTTAQTUYQTU8QTYQQTcYQTd4QTe4QTRERTSYRTTERTTgRTWMRTWwRTXURTX4RTb4RTdYRTeERTf8RTQgSTRkSTSISTUoSTVMSTWQSTZMSTbUSTcYSTTATTUkTTVoTTY4TTZcTTagTTckTTRoUTSsUTTYUTU8UTVgUTWEUTXQUTcIUTdoUTeMUTfQUTf0UTQgVTRMVTUcVTWAVTWsVTZgVTasVTbQVTccVTQIWTTUWTVsWTa4WTbcWTdAWTdkWTecWTQEXTS4XTWsXTYEXTYoXTacXTb4XTd0XTfUXTREYTSYYTS0YTTYYTV4YTXQYTX8YTZAYTacYTbAYTb0YTcYYTd0YTegYTfEYTQQZTQ0ZTSAZTSkZTT4ZTUcZTWIZTXsZTYQZTZUZTaUZTb0ZTc4ZTd8ZTegZTS0aTUIaTXgaTYEaTaoaTQUbTQ4bTTAbTWcbTYYbTZ8bTbAbTb8bTeMbTfIbTfsbTRIcTRscTSwcTVccTWIcTYgcTagcTbEcTbwcTe8cTf0cTQYdTScdTUAdTWUdTW4dTXkdTZEdTaEdTawdTcQdTeMdTQoeTSweTUkeTWIeTXseTYYeTZYeTb0eTcweTf0eTQgfTSQfTUQfTVQfTV8fTQsgTRQgTScgTTAgTUEgTVAgTY8gTbogTcUgTeMgTfIgTfsgTQQhTRkhTTMhTaYhTbYhTechTfghTQMiTQwiTRUiTS4iTUoiTV4iTYwiTZkiTcoiTdUiTfkiTQIjTSkjTTIjTUIjTVIjTXsjTYQjTaEjTaojTbMjTdQjTfIjTf0jTQYkTSskTTQkTT0kTXEkTcEkTdEkTdokTeckTfYkTf8kTRAlTSYlTS8lTWslTXQlTZYlTZ8lTa4lTdolTeglTQEmTQomTRomTSMmTUwmTVsmTWQmTZImTaMmTbgmTcMmTcwmTfsmTQwnTRUnTSonTUYnTVUnTcEnTconTdsnTewnTfUnTQ4oTRcoTSAoTSkoTUwoTVUoTWgoTZcoTbAoTbkoTdAoTeooTfMoTT8pTXYpTYkpTZwpTaMpTbQpTb8pTcgpTdYpTUEqTV8qTaUqTbAqTbkqTeQqTe0qTTMrTWkrTXkrTaIrTdorTeMrTYssTZksTagsTbEsTcUsTfgsTRstTSQtTXstTZAtTaUtTbgtTcEtTdgtTeMtTe4tTQwuTRcuTSIuTTMuTWAuTWkuTZMuTakuTe8uTQIvTQsvTTQvTT0vTU4vTVcvTWovTXMvTYYvTcUvTfAvTfkvTQwwTUIwTU0wTVYwTYswTakwTQQxTRgxTUwxTW8xTaUxTckxTeExTQUyTSEyTSoyTTkyTXUyTZ4yTbcyTcYyTdEyTeQyTQozTRkzTSYzTS8zTTgzTagzTcQzTfszTRE0TSI0TTk0TaI0Tb80TQY1TWg1TYk1TaE1Ta01Td81Teg1TQc2TSQ2TVQ2TXE2TXw2TYU2TZQ2TZ02TaY2Tbs2TcQ2TfM2TQI3TVs3TWQ3TW03TY03Tak3TbA3Tck3TdI3TfY3Tf83TR84TTg4TUM4TWQ4TW84TXg4TYE4Tb44TdE4Tfg4TSg5TTM5TT45TUc5TW05TYk5TaI5Ta05TbY5Tcc5TdA5Tfs5TQw6TTY6TUw6TWk6TaE6Taw6Tbs6TcQ6TeE6TQs7TRQ7TTM7TVA7TXI7TXs7TbA7Tcc7Tdg7TeE7Tfc7TQA8TTU8TXc8TY88TZ88TcI8Tdc8TeI8Tek8TRQ9TR09TSY9TS89TW89TYc9TZI9TbA9Tbk9Tco9TdM9Tfs9TQQ+TRU+TUQ+TWY+TXc+TeE+Tfo+TQs/TT8/TUg/TVk/TXo/Tcs/Tdw/Tec/TQBATQlATRJATSVATXNATYtATZRATaVATa5ATblATcRATfhATRFBTRxBTUlBTVxBTWVBTXhBTbNBTeZBTQxCTV9CTWhCTYFCTYpCTZhCTbJCTd9CTRxDTTJDTTtDTVhDTW9DTY5DTaZDTcJDTddDTd5DTedDTQ9ETSVETTBETUFETVhETWFETW5ETXdETY5ETZlETaJETbVETb5ETdFETdpETe9ETfhETRNFTSxFTTVFTUZFTVZFTW5FTX9FTZBFTZlFTd5FTfNFTSlGTTJGTVtGTbZGTb9GTeFGTRhHTTdHTVBHTWFHTXBHTZRHTaNHTaxHTcNHTcxHTd1HTQhITRNITTlITVlITWJITW1ITaBITa5ITbdITdhITfFITRZJTR9JTSpJTUJJTVJJTV1JTXVJTZRJTbtJTd1JTfpJTRNKTSxKTTdKTUdKTW5KTX1KTa5KTblKTdVKTfVKTQVLTRBLTbxLTcVLTdhLTeFLTfJLTQFMTUBMTWtMTXZMTZRMTaNMTaxMTbVMTcpMTeRMTVdNTWdNTZhNTalNTbRNTb1NTcZNTd9NTftNTQ9OTT1OTUpOTXtOTYZOTapOTbNOTdpOTeNOTfNOTQNPTSxPTTVPTVJPTVtPTWRPTYVPTaNPTa5PTbdPTdxPTeVPTe5PTSJQTXJQTYJQTYtQTZhQTadQTbBQTcFQTddQTeBQTRxRTSVRTUdRTVBRTV9RTYtRTZlRTbJRTbtRTctRTdRRTf1RTQxSTRVSTUNSTVRSTWlSTXRSTX1STaxSTb1STcZSTdtSTfdSTQZTTXJTTXtTTYxTTZ1TTaZTTb9TTchTTdFTTdpTTf1TTQZUTRlUTUhUTWFUTWpUTYFUTZtUTaRUTfBUTSdVTTpVTU1VTVRVTWVVTXBVTXlVTYdVTfJVTRBWTVZWTWFWTWpWTZVWTZ5WTeRWTRpXTSpXTVNXZVgDAAAAQzMnXXI3FgAAKE14V02PV02lV025V03QV03mV039V00TWE0nWE0+WE1SWE1pWE19WE2RWE2lWE25WE3PWE3mWE38WE0TWU0nWU07WU1RWU1oWU1+WU2UWU2qWU2+WU3UWU3rWU3/WU0VWk0rWk1CWk1WWk1qWk2AWk2WWk2sWk3CWk3WWk3sWk0CW00ZW00wW01EW01YW01uW02FW02ZW02tW03BW03YW03sW00AXE0WXE0qXE0+XE1UXE1qXE1+XE2SXE2mXE29XE3TXE3pXE3/XE0VXU0rXU1CXU1WXU1tXWVYAwAAAE5IMV1yOBYAAChNSgFN9wFNEwJNKgJNNQJNQAJNXgJNaQJNhQJNQQNNxQNNlARN+wRNagVN8AZNGAdNIwdNuglNOgpNwwpNigxNtgxN0wxNeg1NhQ1N9A1NTQ5Nng5Nuw5N8w5NzQ9NKRFN2RFNyRJNLhRNZBRNABVNCxVNFhVNShVNYxVNmxVNOBZNFBhNdxhN4BhN9BhNEBlNRRpNrRpNiRtNsxtNWhxNtBxNCR1NcR1NpB1NDR5Nfh5NAB9NVx9NvSBN+yFNDyJNnCJNzSJNtiNN9SNNdyVNuyZNzyZN9ihNjClNtylNqCpNvCpNfCtN+yxNqC1NxC1N2y1N5i1N8S1NDy5NGi5NNi5N8i5Ndi9NRTBNrDBNGzFNoTJNyTJN1DJNazVN6zVNdDZNOzhNZzhNhDhNKzlNNjlNpTlN/jlNTzpNbDpNpDpNfjtN2jxNij1Nej5N3z9NFUBNsUBNvEBNx0BN+0BNFEFNTEFN6UFNxUNNKERNkURNpURNwURN9kVNXkZNOkdNZEdNC0hNZUhNukhNIklNVUlNvklNL0pNsUpNCEtNbkxNrE1NwE1NTU5Nfk5NZ09Npk9NKFFNbFJNgFJNp1RNPVVNaFVNWVZNbVZNLVdlWAIAAABOOV1yORYAAChNfVdNlFdNvldN1VdN61dNAlhNLFhNV1hNvlhN1FhN61hNAVlNQFlNVllNbVlNg1lNmVlNw1lN2VlNBFpNGlpNMFpNb1pNhVpNm1pNsVpN21pN8VpNB1tNHltNXVtNc1tNxltNBVxNQ1xNWVxNq1xNwlxN2FxN7lxNBF1NGl1NMF1NW11lWAIAAABTRF1yOhYAAChLGE3rAk1DBU0eCk0qDE3hDk3VD00eEU0/FE3SFE1TFk0FGE1nGE38GE1VGk0kHE0VHk3OIE2AIU3zIk1jJU3XJk3KK02cLk30ME3PNU3bN02SOk2GO03PPE3wP02DQE0EQk22Q00YRE2tRE0GRk3VR03GSU1/TE0xTU2kTk0UUU2IUmVYAwAAAE9FMl1yOxYAAChLx03MAU3hAU26Ak3kAk1TA01cA02FA02OA027A00WBE1BBE2dBU1yBk17Bk01B013B01MCE3aCU1YCk3uCk0VC021C02+C00aDE1HDE1QDE2UDE1JDU2YDU3+DU0YDk0MD00VD01cD01lD03DD00pEE2GEE3IEE0TEU1lEU0kEk1mEk2VEk23Ek2QE02ZE02qE03LE00cFE04FE1RFE1aFE25Fk0wF03fF004GE1gGE2BGE3qGE0iGU0rGU1JGU2GGU2nGU3hGU2DGk30G039G03/HE0pHU2THU1LHk2IHk1hH01DIE1SIE30IE0GIU24IU3pIU0wIk1MIk1gIk1EI02GI03TJE0xJU1tJU2YJU3cJU0MJk2UJk2lJk39Jk0sJ03DJ033J00QKE1OKE2ZKE2yKE3SKE3BKU3YKU3vKk1rK019LU2SLU1rLk2VLk0EL00NL002L00/L01sL03HL03yL01OMU0jMk0sMk3mMk0oM039M02LNU0JNk2fNk3GNk1mN01vN03LN034N00BOE1FOE36OE1JOU2vOU3JOU29Ok3GOk0NO00WO010O03aO003PE15PE3EPE0WPU3VPU0XPk1GPk1oPk1BP01KP01bP018P03NP03pP00CQE0LQE1qQk3hQk2QQ03pQ00RRE0yRE2bRE3TRE3cRE36RE03RU1YRU2SRU00Rk2lR02uR02wSE3aSE1ESU38SU05Sk0SS030S00DTE2lTE23TE1pTU2aTU3hTU39TU0RTk31Tk03T02EUE3iUE0eUU1JUU2NUU29UU1FUk1WUk2uUk3dUk10U02oU03BU03/U01KVE1jVE2DVE1yVU2JVU2gVk0cV2VYAwAAAE8zJ11yPBYAAChNeVdNkFdNpldNuldN0VdN51dN/ldNFFhNKFhNP1hNU1hNalhNflhNklhNplhNulhN0FhN51hN/VhNFFlNKFlNPFlNUllNaVlNf1lNlVlNq1lNv1lN1VlN7FlNAFpNFlpNLFpNQ1pNV1pNa1pNgVpNl1pNrVpNw1pN11pN7VpNA1tNGltNMVtNRVtNWVtNb1tNhltNmltNrltNwltN2VtN7VtNAVxNF1xNK1xNP1xNVVxNa1xNf1xNk1xNp1xNvlxN1FxN6lxNAF1NFl1NLF1NQ11NV11Nbl1lWAMAAABDRTJdcj0WAAAoSz1Ll0vRTQwBTbABTUsCTZ4CTcwCTSEDTSwDTWwDTekDTSwETVQETXYETRYFTV8FTYMFTQgGTUMGTWgGTacHTQsITS0ITaMITRoJTTsJTUUKTQELTScLTTILTWkLTX4LTcgLTdMLTegLTeUMTaoNTbUNTcgNTUIOTWcOTXMOTcYOTdYOTTwPTVIPTbEPTe8PTXsQTZAQTZwQTbUQTfoQTUkRTbYRTTYSTUISTXYSTdQSTQUTTW4TTRIUTYcUTaoUTSEVTTgVTfIVTSAWTUsWTaYWTfwZTRAaTRwaTWAaTc4aTSAbTUAcTUwcTcgcTVUdTTgeTfUeTRwfTTAfTTsfTYMfTb8fTSAgTVwgTW4gTYYgTaIgTT8hTUshTVYhTWEhTZMhTZ4hTXkiTa8iTW0jTRokTUkkTV0kTZAkTY4lTcolTfglTXAmTYomTWEnTXwnTY8nTbgnTT0oTX4oTdwoTWUpTQwqTVcqTWsqTXcqTccqTWArTe8rTUksTYIsTb0sTWEtTfwtTU8uTX0uTdIuTd0uTR0vTZovTd0vTQUwTScwTccwTRAxTTQxTbkxTfQxTRkyTVgzTbwzTd4zTVQ0Tcs0Tew0TfY1TbI2Tdg2TeM2TRo3TS83TXk3TYQ3TZk3TZY4TVs5TWY5TXk5TfM5TRg6TSQ6TXc6TYc6Te06TQM7TWI7TaA7TSw8TUE8TU08TWY8Tas8Tfo8TWc9Tec9TfM9TSc+TYU+TbY+TR8/TcM/TThATVtATdJATelATaNBTdFBTfxBTVdCTa1FTcFFTc1FTRFGTX9GTdFGTfFHTf1HTXlITQZJTelJTaZKTc1KTeFKTexKTTRLTXBLTdFLTQ1MTR9MTTdMTVNMTfBMTfxMTQdNTRJNTURNTU9NTSpOTWBOTR5PTctPTfpPTQ5QTUFQTT9RTXtRTalRTSFSTTtSTRJTTS1TTUBTTWlTTe5TTS9UTY1UTRZVTb1VTQhWTRxWTShWTXhWTRFXZXWHVQN2ZHdyPhYAAE16XYl9h1UOc3VyZmFjZURpc3BsYXlyPxYAAE16XYl9h1UFY29sb3JyQBYAAE16XUsIfXJBFgAAKEsBXXJCFgAAKE1vO01wO01xO01yO011O014O015O016O017O019O02AO02DO02EO02FO02HO02IO02LO02MO02OO02PO02SO02TO02UO02XO02aO02bO02cO02dO02eO02fO02gO02hO02iO02lO02mO02nO02qO02tO02uO02vO02wO02xO02zO022O023O024O027O02+O02/O03AO03BO03CO03DO03GO03HO03IO03JO03KO03NO03OO03PO03SO03VO03WO03XO03YO03bO03eO03fO03gO03hO03iO03kO03nO03oO03pO03qO03rO03uO03vO03wO03xO03yO03zO032O033O034O035O036O039O03+O03/O00APE0BPE0DPE0GPE0IPE0JPE0LPE0MPE0NPE0QPE0RPE0TPE0WPE0XPE0YPE0ZPE0aPE0bPGVLAl1yQxYAAChLAUsCSwVLBksHSwpLC0sMSw9LEEsSSxVLFksXSxlLGksdSx5LH0siSyVLJksnSyhLKUsrSy5LL0swSzFLMks0SzdLOEs5SzpLO0s8Sz1LPktAS0NLREtGS0lLSktLS0xLTUtOS1FLUktVS1ZLV0tYS1lLWktdS15LX0tiS2VLZktnS2hLaUtqS21LbktxS3JLdEt1S3hLeUt6S31LgEuBS4NLhkuHS4hLiUuKS41LjkuRS5JLk0uUS5VLl0uYS5lLmkubS5xLn0ugS6FLpEulS6ZLp0uoS6tLrEutS65Lr0uwS7NLtEu2S7dLuku7S7xLv0vCS8NLxEvFS8hLy0vMS81LzkvPS9BL0UvSS9RL10vYS9lL2kvbS91L4EvhS+JL40vkS+dL6EvpS+pL60vuS+9L8Uv0S/VL9kv3S/hL+kv9S/5L/00AAU0BAU0DAU0GAU0HAU0IAU0JAU0KAU0LAU0MAU0NAU0OAU0RAU0SAU0TAU0UAU0VAU0XAU0aAU0bAU0cAU0dAU0eAU0hAU0iAU0jAU0kAU0lAU0mAU0pAU0qAU0tAU0uAU0vAU0yAU01AU02AU04AU05AU08AU09AU0+AU1BAU1EAU1FAU1GAU1HAU1JAU1MAU1PAU1RAU1SAU1UAU1VAU1WAU1ZAU1aAU1cAU1fAU1gAU1hAU1iAU1jAU1kAU2VAU2WAU2XAU2aAU2bAU2cAU2dAU2eAU2fAU2iAU2jAU2kAU2lAU2mAU2nAU2qAU2rAU2sAU2tAU2uAU2vAU2wAU2xAU2yAU21AU22AU23AU26AU29AU2+AU3AAU3DAU3EAU3HAU3IAU3JAU3KAU3NAU3QAU3RAU3TAU3UAU3XAU3YAU3ZAU3cAU3dAU3eAU3fAU3iAU3lAU3mAU3nAU3qAU3rAU3tAU3uAU3xAU3yAU3zAU30AU32AU35AU38AU39AU3+AU3/AU0AAk0BAk0EAk0FAk0GAk0HAk0IAk0KAk0NAk0OAk0PAk0QAk0SAk0VAk0YAk0ZAk0bAk0cAk0fAk0gAk0hAk0kAk0lAk0mAk0nAk0pAk0sAk0vAk0wAk0xAk0yAk00Ak03Ak06Ak07Ak08Ak09Ak0/Ak1CAk1FAk1GAk1HAk1IAk1JAk1KAk1LAk1MAk1OAk1RAk1SAk1UAk1VAk1YAk1ZAk1aAk1bAk1dAk1gAk1jAk1kAk1lAk1mAk1oAk1rAk1uAk1vAk1wAk1xAk1yAk10Ak13Ak14Ak15Ak18Ak1/Ak2AAk2BAk2CAk2EAk2HAk2KAk2LAk2MAk2NAk2OAk2PAk2SAk2TAk2VAk2YAk2ZAk2aAk2bAk2cAk2dAk2eAk2fAk2hAk2kAk2lAk2mAk2nAk2oAk2pAk2sAk2tAk2uAk2vAk2yAk21Ak22Ak23Ak24Ak27Ak2+Ak2/Ak3AAk3BAk3CAk3DAk3GAk3HAk3IAk3JAk3KAk3LAk3MAk3NAk3OAk3RAk3SAk3UAk0FA00GA00HA00KA00mA00nA00oA00pA00qA00rA00sA00tA00uA00xA00zA000A002A003A004A007A008A009A00+A01AA01DA01GA01HA01IA01JA01KA01LA01OA01PA01QA01RA01UA01XA01YA01ZA01aA01dA036A037A038A039A03+A03/A00CBE0DBE0EBE0FBE0GBE31BE32BE33BE34BE36BE39BE0ABU0BBU0CBU0DBU0EBU0FBU0IBU0JBU0KBU0LBU0MBU0NBU0QBU0RBU0SBU0TBU0UBU0VBU0WBU0XBU0ZBU0cBU0dBU0eBU0fBU0gBU0hBU0kBU0lBU0mBU0pBU0qBU0rBU0sBU0tBU0uBU0xBU0yBU0zBU1kBU1lBU1mBU1nBU1pBU1sBU1vBU1wBU1zBU11BU12BU14BU15BU16BU19BU1+BU1/BU2ABU2BBU2CBU2DBU2EBU2FBU2IBU2JBU2KBU2LBU2MBU2NBU2QBU2RBU2SBU2TBU2UBU2VBU2YBU2ZBU2aBU2bBU2eBU2hBU2iBU2lBU2mBU2nBU2qBU2tBU2uBU2vBU2wBU2xBU2yBU21BU22BU23BU26BU29BU2+BU2/BU3ABU3BBU3EBU3FBU3GBU3JBU3MBU3NBU3OBU3RBU3UBU3VBU3XBU3aBU3bBU3cBU3fBU3iBU3jBU3kBU3lBU3mBU3pBU3qBU3rBU3uBU0CBk0DBk0EBk0FBk0GBk0HBk0IBk0JBk0KBk0NBk0OBk0PBk0QBk0RBk0SBk0VBk0WBk0XBk0YBk0bBk0eBk0fBk0gBk0hBk0iBk0jBk0mBk0nBk0oBk0pBk0qBk0tBk0uBk0vBk0wBk0zBk02Bk03Bk05Bk06Bk09Bk0+Bk0/Bk1ABk1BBk1CBk1DBk1EBk1GBk1JBk1KBk1LBk1OBk1RBk1SBk1TBk1UBk1XBk1aBk1bBk1cBk1dBk1eBk1fBk3BBk3CBk3DBk3EBk3FBk3HBk3KBk3LBk3MBk0wB00xB00yB00zB002B005B006B007B00+B01BB01CB01DB01EB01FB01GB01JB01KB01LB01MB01NB01OB01RB01SB01TB01WB01XB01YB01ZB01cB01fB01gB01hB01iB01jB01kB01nB01oB01pB01qB01rB01uB01vB02EB02FB02GB02HB02IB02KB02NB02OB02PB02SB02VB02WB02ZB02aB02bB02cB02dB02eB02hB02iB02jB02kB02lB02mB02nB02oB02pB02sB02tB02wB02xB02yB021B024B025B026B027B028B029B03AB03BB03CB03DB03EB03FB03IB03JB03KB03vB03wB03yB03zB032B033B034B035B036B039B03+B03/B00CCE0FCE0GCE0HCE0ICE0JCE0KCE0LCE0MCE0NCE0QCE0RCE0SCE0TCE0UCE0WCE0ZCE0aCE0cCE0fCE0gCE0hCE0kCE0nCE0oCE0pCE0qCE0rCE0sCE0tCE0uCE0vCE0yCE0zCE00CE03CE06CE07CE08CE09CE0+CE0/CE1CCE1DCE1ECE1HCE1ICE1JCE1KCE1NCE1QCE1RCE1SCE1VCE1YCE1ZCE1aCE1dCE1eCE1fCE1gCE1hCE1jCE1mCE1nCE1oCE1pCE1qCE1rCE1uCE1vCE1wCE1xCE10CE13CE14CE15CE16CE17CE18CE1/CE2ACE2CCE2FCE2GCE2HCE2ICE2JCE2LCE2OCE2PCE2QCE2TCE2WCE2XCE2ZCE2aCE2dCE2eCE2fCE2gCE2hCE2iCE2jCE2kCE2mCE2pCE2qCE2rCE2uCE2xCE2yCE2zCE22CE25CE26CE27CE2+CE3BCE3CCE3DCE3ECE3FCE3GCE3JCE3KCE3LCE3OCE3RCE3SCE3TCE3WCE3ZCE3aCE3bCE3cCE3dCE3eCE3hCE3iCE3jCE3kCE3lCE3mCE3pCE3qCE3rCE3uCE3vCE3wCE3xCE30CE33CE34CE35CE36CE37CE38CE3/CE0ACU0DCU0ECU0FCU0ICU0LCU0MCU0NCU0OCU0RCU0UCU0VCU0WCU0XCU0YCU0ZCU0aCU0bCU0dCU0gCU0hCU0iCU0lCU0mCU0nCU0qCU0tCU0uCU0vCU0wCU0xCU0yCU01CU02CU03CU04CU05CU06CU07CU08CU09CU1ACU1BCU1CCU1DCU1ECU1FCU1ICU1JCU1KCU1NCU1OCU1PCU1SCU1TCU1UCU1VCU1WCWUoTVgJTVsJTVwJTV0JTWAJTWMJTWQJTWUJTWYJTWcJTWgJTWsJTWwJTW4JTXEJTXIJTXMJTXYJTXkJTXoJTXsJTX4JTX8JTYAJTYEJTYIJTYMJTYYJTYcJTYgJTYkJTYoJTYsJTY4JTY8JTZAJTZEJTZIJTZMJTZYJTZcJTZkJTZwJTZ0JTZ4JTaEJTaQJTaUJTaYJTacJTagJTakJTawJTa0JTa4JTa8JTbAJTbEJTbQJTbUJTbYJTbcJTbkJTbwJTb8JTcAJTcEJTcIJTcMJTcYJTccJTcgJTcsJTc4JTc8JTdEJTdIJTdUJTdYJTdcJTdgJTdsJTd4JTd8JTeAJTeEJTeIJTeMJTeYJTecJTekJTeoJTe0JTe4JTe8JTfAJTfEJTfMJTfYJTfcJTfgJTfsJTfwJTf0JTf4JTf8JTQIKTQMKTQQKTQUKTQYKTQcKTQoKTQsKTQ0KTRAKTREKTRIKTRUKTRYKTRgKTRsKTRwKTR0KTR8KTSAKTSMKTSQKTSUKTSYKTScKTSgKTSsKTSwKTS0KTS4KTS8KTTEKTTQKTTUKTTYKTTcKTTkKTTwKTT8KTUAKTUEKTUIKTUMKTUQKTUUKTUYKTUgKTUsKTUwKTU0KTVAKTVMKTVQKTVUKTVYKTVkKTVwKTV4KTV8KTWEKTWIKTWMKTWYKTWgKTWkKTWsKTWwKTW0KTXAKTXEKTXIKTXMKTXYKTXkKTXoKTXsKTX4KTYEKTYIKTYMKTYQKTYUKTYYKTYkKTYoKTYwKTY0KTZAKTZEKTZIKTZMKTZQKTZUKTZgKTZkKTZoKTZsKTZwKTZ0KTaAKTaEKTaIKTaMKTaQKTaYKTakKTaoKTasKTa4KTa8KTbAKTbEKTbIKTbMKTbYKTbcKTbgKTbkKTboKTb0KTb4KTb8KTcAKTcIKTcUKTcgKTckKTcoKTcsKTc4KTeIKTeMKTeQKTeUKTeYKTekKTeoKTesKTewKTe8KTfIKTfMKTfQKTfUKTfYKTfgKTfsKTfwKTf0KTf4KTf8KTQALTQELTQILTQQLTQcLTQgLTQkLTQoLTQsLTQ0LTRALTRELTRILTRMLTRYLTRkLTRoLTRsLTRwLTR0LTR4LTSELTSILTSMLTSQLTSULTSYLTScLTSgLTSkLTSwLTS0LTS4LTS8LTTALTTELTTILTTMLTTQLTTcLTTgLTTkLTTwLTT8LTUALTUELTUILTUULTUgLTUkLTUsLTU4LTU8LTVALTVELTVILTVQLTVcLTVgLTVkLTVwLTV8LTWALTWMLTWQLTWULTWYLTWcLTWgLTWkLTWoLTWwLTW8LTXALTXELTXQLTXULTXgLTXkLTXoLTXsLTXwLTX0LTX4LTX8LTYELTYQLTYULTYYLTYcLTYgLTYkLTYwLTY0LTY4LTZELTZQLTZULTZgLTZkLTZwLTZ0LTZ4LTaELTaILTaQLTacLTagLTakLTaoLTa0LTbALTbELTbILTbMLTbYLTfULTfYLTfcLTfgLTfkLTfsLTf4LTf8LTQAMTQEMTQIMTQUMTQYMTQcMTQgMTQkMTQoMTQ0MTQ4MTQ8MTRAMTREMTRIMTRUMTRYMTRcMTRgMTRsMTR4MTR8MTSAMTSEMTSIMTSQMTScMTSgMTSkMTSsMTSwMTS8MTTAMTTEMTTQMTTcMTTgMTTsMTTwMTT4MTT8MTUIMTUMMTUQMTUUMTUgMTUsMTUwMTU0MTU4MTVEMTVQMTVUMTVYMTVcMTVgMTVkMTVwMTV0MTV4MTV8MTWAMTWEMTWQMTWUMTWYMTWcMTWgMTWsMTWwMTW0MTW4MTW8MTXEMTXQMTXUMTXYMTXcMTXgMTXkMTXwMTX0MTX4MTYEMTYQMTYUMTYYMTYcMTYkMTYwMTY8MTZAMTZEMTZIMTZUMTZgMTZkMTZoMTZ0MTaAMTaEMTaIMTaMMTaQMTaUMTagMTakMTaoMTasMTawMTa0MTbAMTbEMTbIMTbMMTbUMTbgMTbsMTbwMTb0MTb4MTb8MTcEMTcQMTcUMTcYMTccMTcoMTc0MTc4MTc8MTdAMTdIMTdUMTZMNTZQNTZUNTZYNTZkNTZwNTZ0NTZ4NTaENTaQNTaUNTaYNTacNTagNTakNTaoNTasNTawNTa8NTbANTbENTbINTbMNTbQNTbUNTbYNTbgNTbsNTbwNTb0NTb4NTb8NTcINTcMNTcQNTcUNTcYNTccNTcgNTckNTcoNTc0NTc4NTc8NTdANTdENTdINTdUNTdYNTdcNTdgNTdkNTdsNTd4NTd8NTeANTeMNTeYNTecNTegNTesNTe4NTe8NTfANTfENTfMNTfYNTfkNTfoNTfsNTfwNTf8NTQIOTQMOTQQOTQUOTQYOTQgOTQsOTQwOTQ0OTQ4OTQ8OTRAOTRMOTRQOTRUOTRYOTRkOTRwOTR0OTR4OTR8OTSAOTSIOTSUOTSYOTScOTSgOTSkOTSoOTS0OTS4OTS8OTTAOTTEOTTIOTTUOTTYOTTgOTTkOTTwOTT0OTT4OTT8OTUAOTUEOTUIOTUMOTUQOTUcOTUgOTUkOTUoOTUwOTU8OTVIOTVMOTVQOTVUOTVYOTVcOTVoOTVsOTVwOTV0OTV4OTWEOTWIOTWMOTWQOTWUOTWYOTWcOTWgOTWoOTW0OTW4OTW8OTXAOTXEOTXIOTXMOTXQOTXYOTXkOTXoOTXsOTXwOTX0OTYAOTYEOTYQOTYUOTYYOTYcOTYgOTYsOTYwOTY0OTY4OTY8OTZAOTZMOTZQOTZUOTZgOTZkOTZoOTZsOTZ0OTaAOTaMOTaQOTacOTagOTakOTawOTa8OTbAOTbIOTbUOTbYOTbcOTbgOTboOTb0OTcAOTcEOTcIOTcMOTcQOTcUOTcYOTccOTcgOTcsOTcwOTc0OTZcPTZgPTZkPTZwPTZ0PTZ4PTZ8PTaIPTVUQTVcQTVgQTVoQTVsQTVwQTV8QTWAQTWIQTXUQTXYQTXcQTXgQTXkQTXoQTXsQTXwQTX4QTYEQTYIQTYMQTYQQTYcQTYoQTYsQTYwQTY0QTY4QTY8QTZAQTZEQTZMQTZYQTZcQTZgQTZkQTZoQTZsQTZwQTZ0QTZ4QTaEQTaIQTaQQTaUQTagQTakQTaoQTasQTawQTQARTQERTQIRTQMRTQQRTS4RTS8RTTARTTERTTIRTTQRTZERTZIRTZMRTZQRTZURTZgRTZkRTZoRTZ0RTRYSTRcSTRgSTRkSTRoSTRwSTR8STSASTSESTSISTSUSTSgSTSkSTSoSTS0STTASTTESTTISTTMSTTQSTTUSTTYSTTcSTTkSTTwSTT0STT4STT8STUASTUESTUISTUMSTUQSTUcSTUgSTUkSTUoSTUsSTU0STVASTVESTVISTVMSTVQSTVYSTVkSTVoSTVsSTVwSTV0STV4STWESTWISTWMSTWQSTWcSTWoSTWsSTW0STXASTXESTXISTXMSTXQSTXUSTXYSTXcSTXgSTXsSTXwSTX0STYASTYMSTYQSTYYSTbISTbMSTbQSTbUSTbgSTbsSTbwSTb0STcASTcMSTcQSTcUSTcYSTcgSTcsSTc4STc8STdASTdESTdISTdMSTdQSTdUSTdYSTdkSTdoSTdsSTd4STeESTeISTeMSTeYSTecSTekSTewSTe0STe4STe8STfASTfESTfQSTfUSTfgSTfkSTfsSTfwSTf8STQATTQETTQITTQMTTQQTTQUTTQYTTQgTTQsTTQ0TTQ4TTRATTRETTRITTRUTTRYTTRcTTRoTTR0TTR4TTR8TTSATTSETTSITTSUTTSYTTScTTSgTTSkTTSoTTS0TTS4TTS8TTTATTTETTTMTTTYTTTcTTTgTTTkTTToTTTsTTT4TTT8TTUATTUETTUITTUMTTUYTTUcTTUgTTUkTTUoTTUwTTU8TTVATTVETTVQTTVcTTVgTTVkTTVoTTVsTTV0TTWATTWETTWITTWUTTWgTTWkTTWoTTWsTTWwTTW0TTW4TTW8TZShNcBNNcxNNdBNNdRNNdhNNdxNNeBNNexNNfBNNfRNNgBNNgxNNhBNNhRNNiBNNixNNjBNNjRNNjhNNkRNNlBNNlRNNlhNNlxNNmhNNnRNNnhNNnxNNohNNpRNNphNNpxNNqBNNqxNNrhNNrxNNsBNNsxNNthNNtxNNuBNNuRNNuhNNuxNNvhNNvxNNwBNNwRNNwhNNwxNNxhNNxxNNyBNNyRNNzBNN7hNN7xNN8RNN8hNN9RNN9hNN9xNN+BNN+RNN+hNN/RNN/hNNABRNARRNBBRNBRRNBhRNBxRNCBRNCRRNDBRNDRRNDhRNDxRNEBRNERRNEhRNExRNFBRNFxRNGBRNGRRNGhRNHRRNIBRNIRRNIhRNJRRNKBRNKRRNKhRNKxRNLRRNMBRNMxRNNBRNNRRNNhRNORRNPBRNPRRNPhRNQBRNQRRNRBRNRRRNRhRNRxRNSBRNSRRNTBRNTRRNThRNTxRNUhRNVRRNVhRNVxRNWBRNWxRNXhRNXxRNYBRNYRRNYxRNZhRNaRRNahRNaxRNbBRNbRRNbhRNcRRNchRNcxRNdBRNdRRNdxRNehRNexRNfRRNfhRNgRRNghRNgxRNhBRNhRRNhhRNhxRNiBRNihRNjRRNjhRNjxRNkhRNlBRNlRRNlxRNmBRNmRRNnBRNnRRNnhRNnxRNoBRNoRRNpBRNpRRNphRNpxRNqBRNqRRNqhRNqxRNrBRNrxRNsBRNsRRNtBRNtxRNuBRNuRRNvBRNvxRNwBRNwRRNwhRNwxRNxRRNyBRNyRRNyhRNyxRNzBRNzxRN0BRN0RRN0xRN1BRN1xRN2BRN2RRN2hRN2xRN3RRN4BRN4RRN4hRN4xRN5hRN6RRN6hRN6xRN7BRN7RRN7hRN8RRN8hRN8xRN9BRN9RRN9xRN+hRN+xRN/BRN/RRN/xRNAhVNBRVNBhVNBxVNCBVNChVNDRVNEBVNERVNEhVNExVNFRVNGBVNGxVNHBVNHRVNHhVNHxVNIBVNIRVNIhVNJBVNJxVNKBVNKhVNKxVNLhVNLxVNMhVNMxVNNBVNNRVNNhVNOBVNORVNOhVNOxVNPBVNPRVNQBVNQRVNxBVNxRVNxhVNxxVNyBVNyhVNzRVNzhVN0BVN0RVN1BVN1RVN1hVN1xVN2BVN2RVN3BVN3RVN3hVN3xVN4BVN4RVN5BVN5RVN5hVN6RVN7BVN7RVN7hVN7xVN8BVN8RVN8hVN8xVN9BVN9xVN+BVN+RVN+hVN+xVN/BVN/xVNABZNARZNAhZNAxZNBRZNCBZNCRZNCxZNDhZNDxZNEBZNExZNFhZNFxZNGhZNGxZNHBZNHRZNHhZNHxZNIBZNIRZNIhZNJRZNJhZNJxZNKhZNKxZNLBZNLxZNMhZNMxZNNBZNNRZNNxZNOhZNPRZNPhZNPxZNQhZNRRZNRhZNRxZNSBZNSRZNShZNSxZNTBZNTRZNUBZNURZNUhZNVBZNVRZNWBZNWRZNWhZNWxZNXhZNYRZNYhZNYxZNZBZNZRZNZhZNaRZNahZNaxZNbBZNbRZNbhZNcRZNcxZNdBZNdhZNdxZNeBZNexZNfBZNfRZNgBZNgxZNhBZNhRZNiBZNmRZNmhZNnBZNnRZNoBZNoRZNohZNoxZNpBZNpRZNphZNpxZNqBZNqxZNrBZNrRZNrhZNrxZNsRZNtBZNtRZNthZNtxZNuhZNvRZNvhZNvxZNwhZNPhdNPxdNQBdNQRdNQhdNQxdNRhdNRxdNSBdNyxdNzBdNzRdNzhdNzxdN0hdN0xdN1BdN1xdN2hdN2xdN3BdN3RdN4BdN4xdN5BdN5RdN5hdN5xdN6BdN6xdN7BdN7RdN7hdN7xdN8hdN8xdN9BdN9RdN9hdN+BdN+xdN/BdN/RdN/hdN/xdNAhhNAxhNBBhNBhhNBxhNChhNCxhNDhhNDxhNEBhNERhNExhNFhhNGRhNGxhNHBhNHhhNHxhNIBhNIxhNJBhNJRhNJhhNJxhNKRhNLBhNLRhNLhhNLxhNMBhNMxhNNBhNNRhNNhhNORhNPBhNPRhNPhhNQRhNRBhNRRhNRhhNRxhNSBhNSRhNTBhNTRhNThhNTxhNUBhNUxhNVBhNVRhNVhhNVxhNWBhNWxhNXBhNXRhNXhhNYRhNZBhNZRhNZhhNaBhNaRhNbBhNbRhNbhhNcRhNchhNcxhNdBhNdhhNeRhNfBhNfRhNfhhNfxhNghhNhRhNhhhNhxhNihhNjRhNjhhNjxhNkBhNkxhNlhhNlxhNmRhNmhhNnRhNnhhNoBhNoRhNpBhNpRhNphhNpxhNqhhNrRhNrhhNrxhNsBhNsRhNsxhNthhNtxhNuhhNuxhNvBhNvRhNwBhNwxhNxBhNxRhNxhhNxxhNyRhNzBhNzRhNzhhN0RhN1BhN1RhN1xhN2hhN2xhN3BhN3RhN3xhN4hhNTRlNThlNTxlNUBlNURlNUhlNVRlNVhlNqxlNrBlNrRlNsBlNsxlNtBlNthlNtxlNuhlNuxlNvBlNvRlNwBlNwxlNxBlNxRlNxhlNxxlNyBlNyxlNzBlNzRlNzhlN0RlN1BlN1RlN1hlN2RlN3BlN3RlN3hlN3xlN4hlN5RlN5hlN5xlN6BlN6RlN6xlN7hlN7xlN8BlN8RlN8hlN8xlN9hlN9xlN+BlN+RlN+hlN+xlN/BlN/RlN/xlNAhpNAxpNBBpNBRpNBhpNBxpNChpNCxpNDBpNDRpNDhpNDxpNEBpNERpNExpNFhpNFxpNGBpNGRpNGhpNGxpNHBpNHRpNHxpNIhpNIxpNJBpNJRpNJhpNJxpNKhpNKxpNLBpNLRpNMBpNMxpNNBpNNRpNOBpNOxpNPBpNbRpNbhpNbxpNchpNdRpNdhpNdxpNeBpNexpNfhpNfxpNgBpNgRpNhBpNhxpNiBpNiRpNihpNixpNjBpNjxpNkBpNkRpNlBpNlxpNmBpNmRpNmhpNmxpNnBpNnxpNoBpNoRpNpBpNpxpNqBpNqRpNqhpNrBpNrxpNshpNsxpNtBpNtRpNthpNtxpNBBtNBRtNBhtNBxtNCBtNCxtNDBtNDRtNDhtNERtNFBtNFRtNFxtNGhtNGxtNHBtNHRtNHhtNHxtNIBtNIRtNIhtNJRtNJhtNJxtNKBtNKRtNKhtNLRtNLhtNLxtNMBtNMRtNMxtNNhtNNxtNOBtNOxtNPhtNPxtNQBtNQxtNRhtNRxtNSRtNTBtNTRtNThtNTxtNUBtNURtNVBtNVRtNVhtNWRtNXBtNXRtNXhtNYRtNZBtNZRtNZhtNZxtNaBtNahtNbRtNbhtNbxtNcBtNcRtNdBtNdRtNdhtNdxtNeBtNeRtNfBtNfRtNfxtNgBtNgxtNhBtNhRtNhhtNiBtNixtNjhtNjxtNkRtNlBtNlRtNlhtNmRtNnBtNnRtNnhtNnxtNoBtNohtNpRtNphtNpxtNqhtNrRtNrhtNrxtNsBtNshtNtRtNuBtNuRtNvBtNvRtNvhtNvxtNwBtNwhtNxRtNxhtNyBtNyxtNzBtNzRtN0BtN0xtN1BtN1RtN2BtN2xtN3BtN3RtN3htN3xtN4htN4xtN5BtN5RtN5htN6RtN6htN7BtN7xtN8BtN8RtN8htN9RtN+BtN+RtN+htN+xtN/htNARxNAhxNAxxNBBxNBRxNCBxNCRxNChxNCxxNDBxNDxxNEBxNERxNEhxNExxNFRxNGBxNGRxNGhxNGxxNHBxNHhxNIRxNIhxNIxxNJRxNJhxNKRxNKhxNKxxNLBxNLRxNLxxNMhxNMxxNNBxNNxxNOhxNOxxNPBxNPRxNPhxNPxxNQBxNQRxNQxxNRhxNRxxNSBxNSRxNShxNTBxNTRxNThxNTxxNUBxNURxNVBxNVRxNVhxNVxxNWRxNXBxNXxxNYBxNYRxNYhxNZRxNaBxNaRxNahxNaxxNbBxNbRxNcBxNcRxNchxNcxxNdBxNdRxNeBxNeRxNehxNfRxNgBxNgRxNghxNhRxNhhxNhxxNiBxNiRxNixxlKE2OHE2PHE2QHE2RHE2SHE2THE2WHE2XHE2YHE2ZHE2aHE2bHE2eHE2fHE2hHE2iHE2lHE2mHE2nHE2oHE2rHE2uHE2vHE2wHE2xHE2zHE22HE25HE26HE27HE28HE29HE2/HE3CHE3DHE3EHE3FHE3GHE3HHE3IHE3JHE3KHE3NHE3OHE3PHE3SHE3VHE3WHE3XHE3aHE3dHE3eHE3fHE3gHE3hHE3iHE0WHU0XHU0YHU0ZHU0aHU0bHU0eHU0fHU0hHU09HU0+HU0/HU1AHU1BHU1DHU1GHU1HHU1IHU1LHU1MHU1PHU1QHU1RHU1SHU1THU1UHU1VHU1WHU1XHU1aHU1bHU1cHU1dHU1eHU1fHU1iHU1jHU1kHU1lHU1mHU1oHU1rHU1sHU1tHU1uHU1wHU1zHU12HU13HU14HU15HU18HU1/HU2AHU2BHU2CHU2DHU2EHU2HHU2IHU2JHU2KHU2LHU2OHU2PHU2QHU2RHU2UHU2XHU2YHU2aHU2bHU2eHU2fHU2gHU2hHU2jHU2mHU2pHU2qHU2rHU2sHU2vHU2yHU2zHU20HU21HU22HU23HU26HU27HU29HU2+HU3BHU3CHU3DHU3EHU3FHU3HHU3KHU3MHU3NHU3PHU3QHU3RHU3UHU3VHU3WHU3XHU3YHU3bHU3cHU3dHU3gHU3hHU3iHU3jHU3mHU3pHU3qHU3rHU3sHU3tHU3uHU3xHU3yHU3zHU30HU31HU32HU35HU36HU37HU3+HU0BHk0CHk0EHk0HHk0IHk0JHk0KHk0MHk0PHk0SHk0THk0UHk0WHk0XHk0aHk0bHk0cHk0fHk0iHk0jHk0lHk0mHk0pHk0qHk0rHk0sHk0tHk0vHk0yHk0zHk00Hk01Hk02Hk03Hk04Hk05Hk07Hk0+Hk0/Hk1AHk1DHk1GHk1HHk1IHk1JHk1MHk1PHk1QHk1RHk1UHk1XHk1YHk1ZHk1cHk1fHk1gHk1hHk1iHk1jHk1lHk1oHk1pHk1qHk1rHk1sHk1tHk1wHk1xHk1yHk1zHk10Hk11Hk14Hk15Hk16Hk17Hk19Hk2AHk2DHk2EHk2FHk2GHk2JHk2MHk2NHk2OHk2PHk2QHk2THk2UHk2VHk2WHk2XHk2ZHk2cHk2dHk2eHk2fHk2gHk2jHk2kHk2lHk2mHk2nHk2oHk2rHk2sHk2uHk2vHk2yHk2zHk20Hk21Hk22Hk23Hk26Hk27Hk28Hk29Hk2+Hk3AHk3DHk3EHk3GHk3JHk3KHk3LHk3MHk3NHk3PHk3SHk3THk3UHk3VHk3WHk3XHk3aHk3bHk3cHk3dHk3eHk0OH00PH00QH00TH00WH00XH00YH00ZH00aH00bH00cH00dH00eH02sH02tH02uH02xH020H021H022H03oH03pH03sH03tH03vH03wH00+IE0/IE1AIE1BIE1EIE1HIE1IIE1KIE1NIE1OIE1PIE1QIE1TIE1WIE1XIE1YIE1ZIE1aIE1bIE1cIE1dIE1eIE1hIE1iIE1jIE1kIE1lIE1oIE1pIE1qIE1rIE1sIE1tIE1uIE1vIE1xIE10IE11IE14IE15IE16IE19IE2AIE2BIE2CIE2DIE2EIE2FIE2GIE2HIE2JIE2MIE2NIE2OIE2PIE2QIE2SIE2VIE2WIE2XIE2YIE2ZIE2cIE2dIE2eIE2fIE2gIE2hIE2iIE2jIE2lIE2oIE2pIE2qIE2tIE2wIE2xIE2yIE2zIE20IE23IE24IE25IE26IE28IE2/IE3CIE3DIE3EIE3FIE3GIE3IIE3LIE3MIE3NIE3PIE3QIE3TIE3UIE3VIE3WIE3XIE3YIE3bIE3cIE3dIE3gIE3hIE3iIE3jIE3kIE3mIE3pIE3qIE3sIE3vIE3wIE3xIE3yIE31IE34IE35IE36IE37IE3+IE0BIU0CIU0DIU0EIU0HIU0KIU0LIU0MIU0NIU0OIU0PIU0SIU0TIU0WIU0XIU0YIU0ZIU0aIU0cIU0fIU0gIU0hIU0kIU0lIU0nIU0oIU0rIU0sIU0tIU1HIk1IIk1JIk1KIk1NIk1QIk1RIk1TIk1UIk1XIk1YIk1bIk1cIk1dIk1eIk1hIk1kIk1lIk1mIk1nIk1oIk1pIk1sIk1tIk1uIk1vIk1wIk1zIk10Ik11Ik12Ik13Ik15Ik16Ik17Ik18Ik19Ik1+Ik2BIk2CIk2DIk2GIk2JIk2KIk2LIk2MIk2NIk2PIk2SIk2TIk2WIk2XIk2YIk2ZIk2bIk2eIk2hIk2iIk2jIk2mIk2pIk2qIk2rIk2sIk2tIk2uIk2vIk2wIk2xIk20Ik21Ik22Ik25Ik26Ik28Ik29Ik3AIk3BIk3CIk3DIk3EIk3HIk3IIk3JIk3KIk3MIk3PIk3SIk3TIk3UIk3VIk3WIk3YIk3bIk3cIk3dIk3eIk3fIk3iIk3jIk3kIk3lIk3mIk3nIk3qIk3rIk3tIk3wIk3xIk3yIk30Ik31Ik34Ik35Ik36Ik37Ik38Ik3/Ik0AI00BI00CI00FI00II00JI00KI00LI00MI00PI00QI00RI00UI00XI00YI00ZI00aI00bI00cI00fI00gI00hI00iI00jI00mI00nI00oI00pI00qI00sI00vI00wI00xI00yI00zI001I004I005I007I008I00/I01AI01BI01CI01FI01II01JI01KI01LI01MI01PI01QI01RI01SI01VI01YI01ZI01bI01cI01fI01gI01jI01kI01nI01oI01pI01qI01rI01sI01tI01uI01vI01yI01zI011I014I015I016I017I018I01+I02BI02CI02DI02EI02HI02KI02LI02NI02QI02RI02SI02TI02UI02VI02YI02ZI02aI02bI02cI02dI02gI02hI02iI02jI02kI02nI02oI02pI02qI02rI02tI02wI02xI02yI02zI021I024I027I028I029I03AI03DI03EI03GI03JI03KI03LI03OI03RI03SI03TI03UI03VI03XI03aI03bI03cI03dI03eI03fI03iI03jI03kI03lI03mI03nI03qI03rI03sI03vI03wI03xI03yI030I033I036I037I038I039I03+I00AJE0DJE0EJE0FJE0GJE0HJE0JJE0MJE0NJE0OJE0RJE0UJE0VJE0WJE0XJE0YJE0aJE0bJE0cJE0dJE0eJE0fJE0iJE0jJE0kJE0nJE0qJE0rJE0sJE0tJE0uJE0xJE0yJE0zJE00JE01JE03JE06JE07JE08JE09JE0+JE1AJE1DJE1EJE1FJE1GJE1HJE1IJE1JJE1KJE1MJE1PJE1QJE2KJE2LJE2MJE2NJE2OJE2PJE2QJE2RJE2TJE2WJE2XJE2ZJE1xJU1yJU1zJU10JU12JU15JU18JU19JU1/JU1hJk1iJk1jJk1kJk1lJk1nJk1qJk1rJk1sJk1tJk1uJk1vJk1wJk1xJk1zJk12Jk13Jk15Jk18Jk19Jk1+Jk1/Jk2AJk2BJk2EJk2FJk2GJk2HJk2IJk2JJk2KJk2LJk2MJk2PJk2QJk2RJk2SJk2VJk2YJk2ZJk2aJk2bJk2cJk2dJk2gJk2hJk2iJk2jJk2mJk2pJk2qJk2rJk2uJk2xJk2yJk21Jk22Jk23Jk24Jk26Jk29Jk3AJk3BJk3CJk3DJk3EJk3GJk3JJk3KJk3LJk3MJk3OJk3RJk3vJk3wJk3xJk30Jk31Jk34Jk35Jk36Jk37Jk3+Jk0BJ00CJ00DJ00EJ00FJ00GJ00JJ00KJ00LJ00MJ00PJ00SJ00TJ00UJ00VJ00WJ00YJ00bJ00cJ01bJ01cJ01dJ01eJ01fJ01gJ01hJ01iJ01kJ01nJ01oJ01pJ01qJ01rJ01uJ01vJ01wJ01zJ012J013J014J015J016J017J018J019J01+J02BJ02CJ02DJ02EJ02FJ02GJ2UoTZ0nTZ4nTZ8nTaInTaMnTaUnTagnTaonTasnTa0nTa4nTa8nTbInTbMnTbQnTbUnTbYnTbcnTbgnTbknTbsnTb4nTb8nTcAnTcEnTcQnTccnTcgnTcknTconTcsnTc0nTdAnTdEnTdInTdMnTdQnTdUnTdgnTdknTdonTdsnTdwnTd4nTeEnTeInTeUnTeYnTegnTesnTewnTe0nTe4nTe8nTfInTfMnTfQnTfUnTfgnTfsnTfwnTf0nTQAoTQMoTQQoTQUoTQgoTQsoTQwoTQ0oTQ4oTREoTRQoTRUoTRYoTRcoTRooTR0oTR4oTR8oTSAoTSEoTSMoTSYoTScoTSgoTSkoTSwoTS8oTTAoTTEoTTIoTTMoTTQoTTcoTTgoTTkoTTooTTsoTTwoTT0oTT4oTT8oTUIoTUMoTUQoTUUoTUYoTUkoTUooTUsoTUwoTU8oTVIoTVMoTVQoTVUoTVgoTVsoTV0oTV4oTWAoTWEoTWIoTWUoTWYoTWcoTWgoTWkoTWsoTW4oTXAoTXEoTXMoTXQoTXUoTXgoTXkoTXooTXsoTXwoTX0oTX4oTX8oTYEoTYQoTYUoTYYoTYcoTYgoTYkoTb8oTcAoTcEoTcIoTcMoTcQoTccoTcgoTcooTc0oTc4oTc8oTdAoTdMoTdYoTdcoTdgoTdkoTdooTdsoTdwoTd0oTd4oTeEoTeIoTeQoTecoTegoTekoTeooTesoTe0oTfAoTfEoTfIoTfMoTfUoTfgoTfsoTfwoTf0oTf4oTf8oTR8pTSApTSEpTSQpTSUpTSYpTSkpTSwpTS0pTS4pTS8pTTApTTEpTTQpTTUpTTYpTTkpTTwpTT0pTT4pTT8pTUApTUIpTUUpTUYpTUcpTUgpTUkpTUwpTU0pTU4pTU8pTVApTVEpTVQpTVUpTVcpTVopTVspTVwpTV8pTWApTWEpTWIpTWMpTWQpTWUpTWYpTWgpTWspTWwpTW0pTXApTXMpTXQpTXUpTXYpTXcpTXkpTXwpTX4pTX8pTYEpTYIpTYMpTYYpTYcpTYgpTYkpTYspTY4pTZEpTZIpTZMpTZYpTZkpTZopTZspTZwpTZ0pTZ8pTaIpTaMpTaQpTaUpTaYpTakpTaopTaspTawpTa0pTa4pTbEpTbIpTbMpTbQpTbYpTbkpTbwpTb0pTb4pTb8pTcIpTcUpTcYpTccpTcgpTcspTc4pTc8pTdApTeQpTeUpTeYpTecpTegpTekpTewpTe0pTe4pTe8pTfApTfEpTREqTRIqTRQqTRUqTRgqTRkqTRoqTRsqTRwqTR0qTSAqTSEqTSMqTSQqTScqTSgqTSkqTSwqTS8qTTAqTTEqTTIqTTMqTTQqTTcqTTgqTTsqTTwqTT0qTUAqTUEqTUIqTUMqTUQqTUcqTUgqTUkqTUwqTU0qTU4qTVEqTVIqTVMqTVQqTVUqTVYqTVcqTVgqTVkqTVwqTV0qTV4qTV8qTWAqTWIqTWUqTWYqTWcqTWgqTWkqTWoqTWsqTWwqTW4qTXEqTXIqTXMqTXQqTXUqTXYqTXcqTXgqTXkqTXwqTX0qTX4qTYEqTYQqTYUqTYcqTYgqTYsqTYwqTY4qTY8qTZIqTZMqTZQqTZUqTZYqTZcqTZoqTZsqTZwqTZ8qTaIqTaMqTaQqTaUqTacqTaoqTa0qTa4qTa8qTbAqTbEqTbMqTbYqTbcqTbgqTbkqTbsqTb4qTcEqTcIqTcMqTcQqTcUqTcYqTccqTcgqTcoqTc0qTc4qTdAqTdEqTdQqTdUqTdcqTdoqTdsqTd0qTd4qTeEqTeIqTeMqTeQqTeUqTecqTeoqTesqTewqTe0qTfAqTfMqTfQqTfUqTfYqTfcqTfoqTfsqTfwqTf0qTf4qTf8qTQIrTQMrTQQrTQcrTQorTQsrTQwrTQ8rTRArTRIrTRMrTRYrTRcrTRgrTRkrTRorTRsrTR4rTR8rTSArTSErTSIrTSMrTSYrTSgrTSkrTSsrTSwrTS0rTTArTTErTTIrTTMrTTYrTUcrTUgrTUorTUsrTXYrTXcrTXgrTXkrTXsrTX4rTYErTYIrTYMrTYQrTYUrTYYrTYkrTYorTYsrTY4rTZErTZIrTZMrTZQrTZUrTZYrTZkrTZorTZwrTZ8rTaArTaErTaIrTaUrTagrTakrTaorTasrTawrTa0rTbArTbErTbQrTbUrTbgrTbkrTborTb0rZUsDXXJEFgAAKE1nAU1oAU1pAU1qAU1rAU1tAU1wAU1xAU1yAU1zAU10AU12AU15AU16AU17AU1+AU2BAU2CAU2DAU2EAU2FAU2GAU2JAU2KAU2LAU2MAU2NAU2OAU2RAU2SAU0JBE0KBE0LBE0OBE0RBE0SBE0TBE0UBE0XBE0aBE0bBE0cBE0dBE0eBE0hBE0iBE0jBE0mBE0nBE0oBE0pBE0qBE0rBE0sBE0tBE0vBE0yBE00BE01BE03BE04BE05BE08BE09BE0+BE0/BE1CBE1FBE1GBE1HBE1IBE1JBE1LBE1OBE1PBE1QBE1RBE1SBE1TBE1UBE1VBE1XBE1aBE1bBE1cBE1dBE1eBE1hBE1iBE1kBE1lBE1oBE1pBE1qBE1rBE1sBE1tBE1wBE1xBE1yBE1zBE10BE11BE12BE13BE15BE18BE1+BE1/BE2BBE2CBE2DBE2GBE2HBE2IBE2JBE2KBE2LBE2OBE2PBE2QBE2RBE2TBE2WBE2ZBE2aBE2bBE2cBE2dBE2fBE2iBE2jBE2kBE2lBE2mBE2oBE2rBE2sBE2tBE2uBE2vBE2wBE2zBE20BE21BE22BE23BE26BE27BE28BE2/BE3CBE3DBE3FBE3IBE3JBE3LBE3MBE3PBE3QBE3RBE3UBE3XBE3YBE3ZBE3aBE3bBE3dBE3gBE3hBE3iBE3lBE3mBE3nBE3qBE3tBE3uBE3vBE3wBE3xBE3yBE3RCk3SCk3TCk3UCk3XCk3aCk3bCk3cCk3dCk3eCk3fCk25C026C027C028C02/C03CC03DC03EC03FC03GC03HC03IC03JC03KC03NC03OC03PC03QC03RC03SC03TC03UC03WC03ZC03aC03bC03cC03dC03fC03iC03jC03kC03lC03mC03nC03oC03pC03qC03tC03uC03vC03wC03xC03yC03YDE3ZDE3bDE3cDE3fDE3gDE3hDE3iDE3jDE3kDE3lDE3mDE3nDE3qDE3rDE3sDE3vDE3yDE3zDE30DE33DE36DE37DE3+DE3/DE0BDU0EDU0FDU0GDU0HDU0IDU0JDU0MDU0NDU0ODU0PDU0QDU0TDU0VDU0WDU0YDU0ZDU0aDU0dDU0eDU0fDU0gDU0jDU0mDU0nDU0oDU0pDU0qDU0rDU3PE03QE03RE03UE03XE03YE03ZE03aE03bE03cE03fE03gE03hE03iE03jE03mE03nE03oE03pE03qE03rE02LFk2MFk2OFk2RFk2SFk2TFk2UFk2VFk2WFk1LF01MF01NF01QF01TF01UF01VF01WF01XF01YF01bF01cF01dF01gF01hF01kF01lF01nF01qF01rF01sF01tF01uF01xF01yF01zF012F013F014F015F016F017F01+F01/F02AF02BF02CF02EF02HF02IF02JF02KF02LF02NF02QF02RF02UF02VF02WF02XF02YF02ZF02cF02dF02eF02fF02gF02hF02kF02lF02mF02nF02qF02tF02uF02wF02xF020F021F022F023F024F027F028F029F02+F02/F03BF03EF03FF03GF03HF03IF03hHk3iHk3kHk3nHk3oHk3pHk3sHk3vHk3wHk3xHk3yHk3zHk30Hk31Hk32Hk33Hk36Hk37Hk38Hk39Hk3/Hk0CH00FH00GH00HH00IH00JH00LH00hH00iH00jH00kH00nH00qH00rH00sH00tH00uH00vH00wH00xH00yH001H002H003H004H005H006H007H008H00+H01BH01CH01DH01EH01FH01HH01KH01LH01MH01NH01OH01RH01SH01TH01UH01WH01ZH01cH01dH01eH01fH01iH01lH01mH01nH01oH01pH01qH01tH01uH01vH01yH011H012H013H016H019H01+H01/H02AH02BH02CH02DH02EH02GH02JH02LH02MH02OH02PH02QH02TH02VH02WH02YH02ZH02aH02dH02eH02fH02iH02kH02lH02nH02oH02pH025H026H027H028H029H02+H02/H03AH03CH03FH03GH03HH03IH03JH03KH03NH03OH03PH03SH03VH03WH03XH03aH03bH03cH03dH03eH03hH03iH03jH03kH03lH00RIE0SIE0TIE0UIE0VIE0XIE0aIE0bIE0cIE0dIE0eIE0fIE0gIE0hIE0jIE0mIE0nIE0oIE0pIE0qIE0tIE0uIE0vIE0wIE0xIE0zIE02IE03IE04IE05IE06IE07IE0wIU0xIU0yIU0zIU00IU02IU05IU06IU07IU08IU09IU0+IU0/IU1AIU1CIU1FIU1GIU1HIU1IIU1JIU1KIU1LIU1MIU1NIU1QIU1RIU1SIU1TIU1UIU1VIU1WIU1XIU1YIU1bIU1cIU1dIU1eIU1fIU1gIU1hIU1iIU1kIU19IU1+IU1/IU2BIU2CIU2FIU2GIU2HIU2KIU2NIU2OIU2PIU2QIU2RIU2SIU2TIU2UIU2VIU2YIU2ZIU2aIU2bIU2cIU2dIU2eIU2fIU2gIU1TJE1UJE1XJE1YJE1ZJE1aJE1bJE1cJE1dJE1eJE1fJE1iJE1jJE1kJE1nJE1qJE1rJE1tJE1wJE1xJE1yJE1zJE10JE13JE14JE16JE17JE1+JE1/JE2AJE2BJE2CJE2FJE2GJE2HJE2cJE2dJE2eJE2fJE2gJE2jJE2kJE2lJE2mJE2nJE2oJE2rJE2sJE2tJE2uJE2vJE2yJE2zJE20JE21JE22JE25JE26JE27JE2+JE2/JE3AJE3BJE3CJE3EJE3HJE3IJE3JJE3KJE3LJE3OJE3PJE3QJE3RJE3UJE3XJE3YJE3ZJE3aJE3bJE3dJE3gJE3hJE3kJE3lJE3mJE3nJE3oJE3qJE3tJE3uJE3wJE3zJE30JE31JE32JE33JE35JE0sJU0tJU0uJU0vJU0yJU01JU02JU03JU04JU05JU06JU09JU0+JU0/JU1AJU1BJU1CJU1FJU1GJU1JJU1KJU1LJU1MJU1NJU1OJU1RJU1SJU1UJU1VJU1YJU1ZJU1aJU1bJU1cJU1dJU1gJU1hJU1iJU1kJU1lJU1oJU1pJU1qJU1rJU1uJU0XJk0YJk0ZJk0aJk0bJk0dJk0gJk0hJk0iJk0jJk0kJk0mJk0pJk0qJk0rJk0uJk0xJk0yJk0zJk00Jk01Jk02Jk05Jk06Jk07Jk08Jk09Jk0+Jk1BJk1CJk1DJk1EJk1FJk1GJk1JJk1KJk1LJk1MJk1NJk1PJk1SJk1TJk1UJk1VJk1WJk1XJk1aJk1bJk1cJk1dJk1eJk3UJk3VJk3WJk3YJk3ZJk3cJk3dJk3eJk3fJk3gJk3hJk3kJk3lJk3mJk3pJk3qJk3sJk2JJ02KJ02LJ02MJ02NJ02OJ02PJ02QJ02SJ02VJ02WJ02XJ02YJ02ZJ02aJ02MKE2NKE2OKE2RKE2UKE2VKE2WKE2XKE2aKE2dKE2eKE2fKE2gKE2hKE2iKE2lKE2mKE2nKE2oKE2pKE2qKE2tKE2uKE2vKE2wKE2zKE22KE23KE24KE25KE28KE0CKU0DKU0EKU0FKU0GKU0HKU0KKU0LKU0MKU0NKU0OKU0PKU0SKU0TKU0UKU0XKU0YKU0ZKU0cKU3TKU3UKU3VKU3WKU3ZKU3cKU3dKU3eKU3hKU30KU32KU33KU35KU36KU37KU3+KU3/KU0AKk0BKk0CKk0DKk0GKk0HKk0IKk0JKk0KKk0LKk0MKk0NKk0OKk05K006K008K00/K01AK01BK01CK01DK01EK01OK01PK01SK01TK01UK01VK01WK01XK01aK01bK01cK01dK01eK01fK01gK01hK01jK01mK01nK01oK01pK01sK01vK01wK01yK01zK03SL03TL03UL03XL03YL03ZL2UoTdovTdsvTdwvTd0vTd4vTeAvTeMvTeUvTeYvTegvTekvTeovTe0vTe4vTe8vTfAvTfMvTfYvTfcvTfgvTfkvTfovTfwvTf8vTQAwTQEwTQIwTQMwTQQwTQUwTQYwTQgwTQswTQwwTQ0wTQ4wTQ8wTRIwTRMwTRUwTRYwTRkwTRowTRswTRwwTR0wTR4wTSEwTSIwTSMwTSQwTSUwTSYwTScwTSgwTSowTS0wTS8wTTAwTTIwTTMwTTQwTTcwTTgwTTkwTTowTTswTTwwTT8wTUAwTUEwTUIwTUQwTUcwTUowTUswTUwwTU0wTU4wTVAwTVMwTVQwTVUwTVYwTVcwTVkwTVwwTV0wTV4wTV8wTWAwTWEwTWQwTWUwTWYwTWcwTWgwTWswTWwwTW0wTXAwTXMwTXQwTXYwTXkwTXowTXwwTX0wTYAwTYEwTYIwTYUwTYgwTYkwTYowTYswTYwwTY4wTZEwTZIwTZMwTZYwTZcwTZgwTZswTZ4wTZ8wTaAwTaEwTaIwTaMwTaYwTacwTagwTakwTaswTa4wTZsyTZwyTZ0yTZ4yTaAyTaMyTaYyTacyTagyTakyTaoyTasyTa4yTa8yTbEyTbQyTbUyTbYyTbcyTbgyTboyTc4yTc8yTdAyTdEyTdMyTdYyTdkyTdoyTdsyTdwyTd0yTd4yTeEyTeIyTeMyTeQyTecyTeoyTesyTewyTe8yTfIyTfMyTfQyTfUyTfYyTfcyTYo3TYs3TYw3TY03TY43TZA3TZM3TZQ3TZU3TZY3TZc3TZg3TZk3TZo3TZs3TZ43TZ83TaA3TaE3TaI3TaM3TaY3Tac3Tag3Tak3Tao3Taw3Ta83TbA3TbE3TbI3TbM3TbY3Tbc3Tbg3Tbk3Tbo3Tbs3TaM4TaQ4TaU4Tag4Tas4Taw4Ta84TbA4TbI4TbU4TbY4Tbc4Tbg4Tbk4Tbo4Tb04Tb44Tb84TcA4TcE4TcQ4TcY4Tcc4Tck4Tco4Tcs4Tc44Tc84TdA4TdE4TdQ4Tdc4Tdg4Tdk4Tdo4Tds4Tdw4Td84TeE4TeI4TeQ4TeU4TeY4Tek4Teo4Tes4Tew4Te04Te44TfE4TfI4TX08TX48TX88TYA8TYE8TYI8TYU8TYY8TYg8TYk8TYw8TY08TY48TY88TZA8TZI8TZU8TZY8TZc8TZg8TZk8TZw8TZ08TZ48TZ88TaA8TaI8TaU8TaY8Tac8Tag8Tak8Tao8Tas8Taw8Ta48TbE8TbI8TbM8TbQ8TbU8TatKTaxKTa1KTa5KTbBKTbNKTbZKTbdKTbhKTblKTbpKTbxKTb9KTcBKTcFKTcRKTcdKTchKTclKTcpKTctKTcxKTc1KTc5KTc9KTdJKTdNKTdRKTdVKTdhKTfZQTfdQTfpQTftQTfxQTf1QTf5QTf9QTQJRTQNRTQVRTQZRTQlRTQpRTQtRTQxRTQ1RTQ5RTRFRTRJRTRNRTRVRTRZRTRlRTRpRTRtRTRxRTR9RTSJRTSNRTSRRTSVRTSdRTSpRTS1RTS5RTTBRTTNRTTRRTTZRTeJRTeNRTeRRTeVRTeZRTedRTepRTetRTexRTe1RTe5RTe9RTfJRTfNRTfRRTfVRTfZRTfdRTfpRTftRTfxRTf1RTf5RTQBSTQNSTQRSTQVSTQZSTQdSTQhSTQtSTQxSTQ1STQ5STQ9STRJSTRNSTRRSTRVSTRZSTRhSTRtSTRxSTR1STR5STR9STSBSTSFSTSJSTSRSTSdSTShSTSpSTZVSTZZSTZdSTZpSTZtSTZ1STaBSTaFSTaJSTaVSTaZSTalSTapSTatSTaxSTa9SZUsEXXJFFgAAKE3XAk3YAk3ZAk3cAk3fAk3gAk3hAk3iAk3lAk3oAk3pAk3qAk3sAk3tAk3wAk3xAk3yAk31Ak32Ak33Ak34Ak35Ak37Ak3+Ak3/Ak0AA00BA00CA031Bk32Bk33Bk34Bk35Bk36Bk39Bk3+Bk0AB00HEU0IEU0KEU0LEU0OEU0PEU0QEU0REU0UEU0XEU0YEU0bEU0cEU0dEU0fEU0gEU0jEU0kEU0lEU0mEU0oEU0rEU2gEU2hEU2iEU2jEU2kEU2lEU2oEU2pEU2qEU2rEU2sEU2tEU2wEU2xEU2yEU2zEU20EU21EU22EU23EU24EU27EU28EU29EU2+EU2/EU3BEU3EEU3FEU3HEU3IEU3LEU3MEU3NEU3QEU3TEU3UEU3VEU3WEU3YEU3bEU3eEU3fEU3gEU3hEU3iEU3kEU3nEU3oEU3pEU3qEU3rEU3uEU3vEU3xEU3yEU31EU32EU33EU34EU35EU38EU39EU3+EU3/EU0AEk0CEk0FEk0GEk0HEk0IEk0LEk0OEk0PEk0QEk0REk0SEk0TEk2JEk2KEk2LEk2MEk2NEk2QEk2REk2SEk2TEk2WEk2ZEk2aEk2bEk2cEk2dEk2eEk2hEk2iEk2kEk2nEk2oEk2rEk2sEk2tEk2uEk2vEk1EFU1FFU1GFU1HFU1JFU1MFU1PFU1QFU1RFU1SFU1TFU1UFU1XFU1YFU1aFU1dFU1eFU1fFU1gFU1iFU1lFU1oFU1pFU1qFU1rFU1sFU1uFU1xFU1yFU1zFU10FU11FU12FU15FU16FU17FU18FU19FU1+FU2BFU2CFU2DFU2GFU2JFU2KFU2NFU2OFU2PFU2QFU2RFU2SFU2VFU2WFU2XFU2YFU2aFU2dFU2gFU2hFU2iFU2lFU2oFU2pFU2qFU2rFU2sFU2uFU2xFU2yFU2zFU20FU23FU26FU27FU29FU3AFU3BFU0kHU0lHU0mHU0nHU0qHU0tHU0uHU0vHU0wHU0xHU0yHU01HU02HU03HU06HU3zH030H031H034H035H036H037H038H039H00AIE0BIE0CIE0DIE0EIE0FIE0IIE0JIE0KIE0LIE0MIE0OIE1nIU1oIU1qIU1tIU1uIU1vIU1yIU11IU12IU13IU14IU15IU16IU38JE39JE3+JE3/JE0AJU0CJU0FJU0GJU0HJU0IJU0JJU0KJU0NJU0OJU0PJU0QJU0RJU0TJU0WJU0XJU0ZJU0cJU0dJU0eJU0fJU0gJU0jJU0kJU0lJU0mJU0nJU0pJU3EJU3FJU3GJU3HJU3IJU3JJU3KJU3LJU3MJU3PJU3QJU3RJU3SJU3TJU3UJU3XJU3YJU3ZJU3aJU3dJU3gJU3hJU3iJU3lJU3mJU3nJU3oJU3pJU3rJU3uJU3vJU3yJU3zJU30JU31JU32JU33JU34JU35JU37JU3+JU3/JU0AJk0BJk0CJk0EJk0HJk0IJk0JJk0KJk0NJk0QJk0RJk0SJk0TJk0UJk0fJ00gJ00hJ00kJ00nJ00oJ00pJ00qJ00tJ00wJ00xJ00yJ00zJ000J001J004J005J006J009J00+J00/J01AJ01BJ01CJ01FJ01GJ01HJ01IJ01JJ01MJ01NJ01PJ01SJ01TJ01UJ01VJ01WJ01YJ02WUU2XUU2YUU2ZUU2aUU2cUU2fUU2gUU2jUU2kUU2lUU2mUU2nUU2oUU2pUU2qUU2sUU2vUU2wUU2xUU2yUU2zUU21UU24UU25UU26UU27UU2+UU3BUU3CUU3DUU3EUU3FUU3IUU3JUU3KUU3LUU3MUU3OUU3RUU3SUU3TUU3UUU3VUU3XUU3aUU3bUU3cUU3fUWVLBV1yRhYAAChNDQNNDgNNDwNNEgNNFQNNFgNNGANNGwNNHANNHQNNHgNNHwNNIANNIQNNIgNNIwNNYANNYQNNYwNNZgNNZwNNaANNaQNNagNNawNNbANNbQNNbgNNcQNNcgNNcwNNdANNdQNNdgNNeQNNegNNewNNfANNfQNNgANNgQNNggNNgwNNhgNNiQNNigNNiwNNjANNjwNNkgNNkwNNlANNlwNNmgNNmwNNnANNnQNNngNNoANNowNNpANNpQNNpgNNpwNNqQNNrANNrgNNrwNNsQNNsgNNswNNtgNNtwNNuANNuQNNvANNvwNNwANNwQNNwgNNxANNxwNNygNNzANNzQNNzwNN0ANN0QNN1ANN1QNN1gNN1wNN2ANN2wNN3ANN3QNN3gNN3wNN4ANN4wNN5ANN5QNN5gNN5wNN6ANN6QNN6gNN6wNN7gNN7wNN8gNN8wNN9ANN9wNNNgVNOAVNOQVNOwVNPAVNPQVNQAVNQQVNQgVNRAVNRQVNSAVNSQVNSgVNSwVNTAVNTQVNUAVNUQVNUgVNUwVNVAVNVgVNWQVNWgVNWwVNXAVNXQVNXgVNXwVNYAVNYQVNdgZNdwZNeAZNeQZNfAZNfwZNgAZNgQZNhAZNhwZNiAZNiQZNigZNiwZNjgZNjwZNkAZNkQZNkgZNkwZNlgZNlwZNmAZNmwZNngZNnwZNoAZNowZNpAZNpgZNqQZNqgZNrQZNrgZNrwZNsAZNsQZNtAZNtQZNtgZNuQZNvAZNvQZNvgZN0A5N0Q5N0g5N0w5N1A5N1g5N1w5N2A5N2Q5N2g5N2w5N3g5N3w5N4A5N4g5N4w5N5g5N5w5N6Q5N6g5N7Q5N7g5N7w5N8A5N8g5N9Q5N+A5N+Q5N+g5N+w5N/A5N/g5NAQ9NAg9NBA9NLw9NMA9NMQ9NMg9NMw9NNg9NNw9NOA9NOQ9NOg9NPA9NPQ9NPg9NPw9NQA9NQQ9NRA9NRQ9NRg9NSQ9NTA9NTQ9NTg9NTw9NUA9NUQ9NUg9NUw9NVA9NVw9NWA9NWQ9NWg9NXQ9NYA9NYQ9NYg9NYw9NZg9NaQ9Nag9Naw9NbA9NbQ9NcA9NcQ9Ncg9Ncw9NdA9Ndw9NeA9NeQ9NfA9Nfw9NgA9NgQ9Ngg9Ngw9NhQ9NiA9NiQ9NjA9NjQ9Njg9NkQ9Nkg9NlA9NpQ9Npg9NqA9Nqw9NrA9NrQ9Nrg9Nrw9NsA9NsQ9Nsg9Nsw9Ntg9Ntw9NuA9NuQ9Nug9Nuw9Nvg9Nvw9NwA9NwQ9NxA9Nxw9NyA9NyQ9Nyg9NzA9Nzw9N0g9N0w9N1A9N1g9N1w9N2g9N2w9N3Q9N3g9N4Q9N4g9N4w9N5g9N6Q9N6g9N6w9N7A9N7Q9N7g9N7w9N8A9N8Q9N9A9N9Q9N9g9N+Q9N/A9N/Q9N/g9N/w9NABBNAhBNBRBNBhBNBxBNChBNDRBNDhBNDxBNEBBNERBNEhBNFRBNFhBNFxBNGBBNGRBNHBBNHRBNHhBNIRBNJBBNJRBNJhBNJxBNKhBNLRBNLhBNLxBNMBBNMRBNMxBNNhBNNxBNOBBNORBNOhBNPRBNPhBNPxBNQBBNQRBNQhBNRRBNRhBNRxBNSBBNSRBNTBBNTRBNThBNTxBNUBBNUhBNxRZNxhZNxxZNyBZNyRZNyhZNzRZNzhZNzxZN0BZN0xZN1hZN1xZN2BZN2RZN2hZN3BZN3xZN4BZN4RZN5BZN5RZN5hZN5xZN6hZN7RZN7hZN7xZN8BZN8RZN9BZN9RZN9xZN+hZN+xZN/hZN/xZNABdNARdNBBdNBxdNCBdNCxdNDBdNDRdNEBdNExdNFBdNFhdNGRdNGhdNGxdNHBdNHRdNHhdNIRdNIxdNJBdNJhdNJxdNKBdNKxdNLBdNLRdNLhdNMRdNNBdNNhdNNxdNORdNOhdNOxdN5RhN5hhN5xhN6BhN6xhN7hhN7xhN8BhN8RhN8xhN9hhN+RhN+hhN+xhN/RhN/hhNARlNAhlNAxlNBBlNBRlNBxlNChlNCxlNDBlNDRlNDxlNEhlNFRlNFhlNFxlNGBlNGRlNGhlNHRlNHhlNHxlNIBlNIxlNJhlNJxlNKBlNKRlNLBlNLxlNMBlNMxlNNBlNNRlNNhlNNxlNOBlNOxlNPBlNPRlNPhlNPxlNQRlNRBlNRRlNRhlNRxlNShlNWRlNWhlNXBlNXxlNYBlNYRlNYhlNZRlNaBlNaRlNahlNaxlNbBlNbRlNcBlNcRlNchlNcxlNdBlNdRlNeBlNeRlNehlNexlNfBlNfhlNgRlNghlNgxlNhBlNhxlNihlNjBlNjRlNjxlNkBlNkRlNlBlNlRlNlhlNlxlNmBlNmxlNnBlNnRlNnhlNnxlNohlNoxlNpBlNpRlNqBlNPxpNQBpNQRpNQhpNRBpNRxpNShpNSxpNTBpNTxpNUhpNUxpNVBpNVhpNVxpNWhpNWxpNXBpNXRpNXhpNXxpNYBpNYRpNYxpNZhpNZxpNaBpNaRpNahpNuhpNuxpNvRpNwBpNwRpNwhpNxRpNyBpNyRpNyhpNyxpNzBpNzRpNzhpNzxpN0RpN1BpN1RpN1hpN2RpN3BpN3RpN3hpN3xpN4BpN4xpN5BpN5RpN6BpN6xpN7RpN7hpN8BpN8RpN8hpN9RpN9hpN9xpN+BpN+RpN+hpN/RpN/hpN/xpNABtNARtNoyFNpCFNpSFNpiFNpyFNqSFNrCFNrSFNryFNsCFNsyFNtCFNtSFNtiFNuSFNvCFNvSFNviFNvyFNwCFNwSFNxCFNxSFNxyFNyCFNyyFNzCFNzSFNziFNzyFN0CFN0yFN1CFN1SFN2CFN2SFN2iFN3SFN4CFN4SFN5CFN5SFN5iFN5yFN6iFN7SFN7iFN7yFN8CFN8SFN8iFN9SFN9iFN9yFN+CFN+iFN/SFNACJNASJNAiJNAyJNBCJNBiJNCSJNCiJNCyJNDCJNDiJNESJNFCJNFSJNFiJNFyJNGCJNGyJNHCJNHSJNHiJNHyJNICJNIyJNJCJNJSJNJiJNJyJNKCJNKyJNLCJNLSJNLiJNMSJNNCJNNSJNNyJNOCJNOyJNPCJNPSJNQCJNQyJNRCJNgiVNgyVNhSVNiCVNiSVNiiVNiyVNjCVNjSVNjiVNjyVNkCVNkyVNlCVNlSVNliVNmSVNnCVNnSVNniVNnyVNoCVNoiVNpSVNpiVNpyVNqiVNrSVNriVNryVNsCVNsSVNtCVNtSVNtiVNtyVNuCVNuSVNvCVNvSVNviVNwSVNHjJNHzJNIDJNITJNJDJNJzJNKDJNKTJNKjJNLTJNMDJNMTJNMjJNNTJNODJNOTJNOjJNOzJNPDJNPzJNQDJNQTJNQjJNQzJNRDJNRzJNSDJNSTJNTDJNTzJNUDJNUTJNVDJNVTJNVzJNWjJNWzJNXjJNXzJNYDJNYTJNYjJNZTJNZjJNZzJNajJNbTJNbjJNbzJNcjJNczJNdDJNdTJNdjJNeDJNezJNfDJNfTJNgDJNgTJNgjJNgzJNhDJNhTJNUUJNUkJNU0JNVEJNVUJNVkJNV0JNWEJNWUJNXEJNXUJNXkJNX0JNYEJNYkJNhUZNhkZNh0ZNikZNjUZNjkZNj0ZNkEZNkUZNlEZNlUZNlkZNmUZNnEZNnkZNn0ZNoUZNokZNo0ZNpkZNp0ZNqEZNqUZNqkZNq0ZNrkZNr0ZNsEZNsUZNskZNtUZNtkZNt0ZNuEZNuUZNvEZNvUZNvkZNv0ZNwkZNxUZNxkZNyEZlSwZdckcWAAAoTfEFTfIFTfMFTfQFTfUFTfcFTfoFTfsFTfwFTf0FTf4FTf8FTWIGTWMGTWQGTWUGTWYGTWcGTWgGTWkGTWoGTW0GTW4GTW8GTXAGTXMGTc8GTdAGTdEGTdIGTdMGTdQGTdcGTdgGTdkGTdoGTdsGTdwGTd8GTeAGTeIGTeUGTeYGTecGTeoGTesGTewGTe0GTe8GTfIGTQMHTQQHTQUHTQYHTQcHTQkHTQwHTQ0HTQ8HTRIHTRMHTRQHTRUHTRcHTRoHTR0HTR4HTR8HTSAHTSIHTSUHTSgHTSkHTSoHTSsHTSwHTS0HTXIHTXMHTXQHTXUHTXgHTXsHTXwHTX0HTX4HTX8HTYEHTc0HTc4HTc8HTdAHTdEHTdIHTdUHTdYHTdgHTdsHTdwHTd0HTd4HTd8HTeAHTeMHTeQHTecHTegHTekHTeoHTesHTewHTWUQTWYQTWcQTWgQTWkQTWoQTW0QTW4QTW8QTXAQTXEQTXIQTa8QTbAQTbEQTbIQTbMQTbQQTbUQTbYQTbgQTbsQTbwQTb0QTcAQTcMQTcQQTcUQTcYQTckQTcwQTc0QTc4QTc8QTdAQTdEQTdQQTdUQTdcQTdgQTdsQTdwQTd0QTd4QTd8QTeEQTeQQTeUQTeYQTecQTegQTesQTewQTe0QTe4QTe8QTfEQTfQQTfUQTfYQTfcQTfgQTfkQTfoQTfsQTf0QTTcRTTgRTTkRTToRTTsRTT4RTT8RTUARTUMRTUQRTUURTUYRTUcRTUgRTUkRTUoRTUsRTU4RTU8RTVARTVERTVIRTVMRTVYRTVcRTVkRTVwRTV0RTWARTWERTWIRTWMRTWYRTWkRTWoRTWsRTWwRTW8RTXIRTXMRTXQRTXURTXYRTXgRTXsRTXwRTX0RTX4RTX8RTYERTYQRTYURTYYRTYkRTYoRTYsRTYwRTY0RTY4RZUsHXXJIFgAAKE0uDU0wDU0xDU0zDU00DU01DU04DU05DU06DU07DU08DU09DU1ADU1BDU1EDU1FDU1GDU1HDU1KDU1NDU1ODU1PDU1QDU1RDU1SDU1VDU1XDU1YDU1aDU1bDU1cDU1fDU1gDU1hDU1kDU1lDU1mDU1nDU1oDU1pDU1sDU1tDU1uDU1vDU1wDU1xDU10DU11DU12DU13DU15DU18DU1/DU2ADU2BDU2CDU2EDU2HDU2KDU2LDU2MDU2NDU2QDU0HD00ID00JD00KD00ND00QD00RD00SD00TD00WD00ZD00aD00cD00dD00gD00hD00iD00jD00kD00lD00oD00pD00rD00sD03lHE3mHE3oHE3pHE3sHE3tHE3uHE3vHE3wHE3yHE31HE32HE33HE36HE37HE38HE39HE0AHU0DHU0EHU0FHU0GHU0IHU0LHU0OHU0PHU0SHU0THWVLCV1ySRYAAChNoS5Noi5Noy5Npi5Npy5NqC5NqS5Nqi5NrC5Nry5NsC5NsS5Nsi5Nsy5Nti5Nty5NuC5Nuy5Nvi5Nvy5NwC5Nwy5Nxi5Nxy5NyS5NvTJNvjJNwDJNwzJNxDJNxTJNxjJNyDJNyzJNUj5NUz5NVT5NWD5NWT5NXD5NXT5NXj5NXz5NYD5NYz5NZD5NZT5NZj5NaT5NbD5NbT5Nbj5NcT5NdD5NdT5Ndj5Ndz5NeT5NfD5lSwpdckoWAAAoTfU4TfY4Tfc4Tfg4Tfs4Tf44Tf84TQA5TQE5TQI5TQM5TQY5TQg5TQk5TQs5TQw5TQ05TRA5TRE5TRI5TRU5TRY5TRc5TRg5TRk5TRo5TR05TR45TR85TSA5TSE5TSI5TSU5TSY5TSc5TSg5TSo5TS05TTA5TTE5TTI5TTM5TTU5TTg5TTs5TTw5TT05TT45TUE5TUQ5TUU5TUY5TUc5TUo5TU05TU45TU85TVI5TVU5TVY5TVc5TVg5TVk5TVo5TVs5TVw5TV05TatITaxITa1ITa5ITbFITbRITbVITbZITbdITblITbxITb9ITcBITcNITcRITcdITchITclITcpITctITcxITc9ITdBITdJITdVITdZITddITdhITdtIZUsLXXJLFgAAKE2BOk2COk2DOk2EOk2FOk2HOk2IOk2JOk2KOk2LOk2MOk2POk2QOk2ROk2TOk2UOk2XOk2YOk2aOk2bOk2eOk2fOk2gOk2hOk2jOk2mOk2pOk2qOk2rOk2sOk2tOk2vOk2yOk2zOk21Ok24Ok25Ok26Ok27Ok2+Ok3BOk3COk3DOk3EOk3HOk3KOk3LOk3NOk3OOk3ROk3SOk3TOk3UOk3VOk3WOk3ZOk3aOk3cOk3dOk3gOk3hOk3iOk3jOk3kOk3nOk3oOk3pOk3qOk3rOk3tOk3uOk3vOk3wOk3xOk3yOk2QQk2RQk2SQk2VQk2WQk2XQk2YQk2bQk2eQk2fQk2gQk2hQk2iQk2lQk2mQk2oQk2rQk2sQk2vQk2wQk2xQk2yQk21Qk24Qk25Qk28Qk29Qk2+Qk3BQk3EQk3FQk3HQk3KQk3LQk3MQk3NQk3OQk3PQk3SQk3UQk3VQk3XQk3YQk3ZQk3cQk3dQk3eQk3fQk3iQk3lQk3nQk3oQk3qQk3rQk3sQk3vQk3wQk3xQk3yQk3zQk30Qk33Qk34Qk35Qk38Qk39Qk3+Qk0BQ02yRE2zRE20RE21RE22RE24RE27RE28RE29RE2+RE3ARE3DRE3GRE3HRE3IRE3JRE3KRE3LRE3ORE3PRE3QRE3RRE3URE3XRE3YRE3ZRE3aRE3dRE3gRE3hRE3kRE3lRE3mRE3nRE3oRE3pRE3sRE3tRE3uRE3vRE3wRE3yRE31RE32RE33RE34RE37RE3+RE3/RE0ARU0BRU0CRU0DRU0GRU0HRU0KRU0LRU0NRU0hRU0iRU0jRU0kRU0lRU0mRU0pRU0qRU0rRU0sRU0tRU0vRU0yRU0zRU00RU01RU04RU07RU09RU0+RU1ARU1BRU1CRU1FRU1GRU1HRU1IRU1JRU1MRU1NRU1ORU1PRU1QRU1TRU1URU1VRU1WRU1ZRU1cRU1dRU1eRU1hRU1kRU1lRU1nRU1oRU1rRU1sRU1tRU1uRU1xRU0LRk0MRk0NRk0ORk0PRk0QRk0RRk0SRk0URk0XRk0YRk0ZRk0aRk0bRk0eRk0fRk0gRk0jRk0mRk0nRk0oRk0pRk0sRk0vRk0wRk0xRk0yRk01RmVLDF1yTBYAAChNETtNEjtNEztNFDtNFztNGjtNGztNHDtNHTtNHjtNITtNIjtNIztNJDtNJTtNKDtNKTtNKjtNLTtNMDtNMTtNMjtNMztNNDtNNjtNOTtNOjtNPTtNPjtNPztNQjtNQztNRTtNSDtNSTtNSjtNTTtNTjtNTztNUDtNUztNVjtNVztNWTtlSw1dck0WAAAoTbg8Tbk8Tbs8Tbw8Tb88TcA8TcE8TcI8TcU8Tcg8Tck8Tcw8Tc08Tc48TdA8TdE8TdQ8TdU8TdY8Tdc8Tdk8Tdw8Td88TeA8TeE8TeI8TeM8TeU8Teg8Tek8Teo8Tes8Tew8Te88TfA8TfE8TcdQTchQTcpQTc1QTc5QTc9QTdBQTdFQTdRQTdVQTdZQTddQTdhQTdpQTd1QTd5QTd9QTeBQTeNQTeZQTedQTehQTelQTepQTetQTe5QTe9QTfBQTfFQTfJQTfNQTe5STe9STfBSTfFSTfJSTfNSTfZSTfdSTfhSTflSTfpSTf1STf5STQBTTQNTTQRTTQVTTQZTTQdTTQlTTQxTTQ1TTQ5TTQ9TTRBTTRFTTRJTTRNTTRVTTRhTTRlTTRpTTRtTTRxTTR9TTSBTTSFTTSRTZUsOXXJOFgAAKE2XP02YP02ZP02aP02bP02cP02fP02gP02iP02jP02GS02HS02IS02LS02MS02NS02OS02PS02SS02TS02US02VS02WS02ZS02aS02dS02eS02gS02hS02kS02lS02mS01jUE1kUE1lUE1mUE1nUE1qUE1rUE1sUE1vUE1wUE1xUE1yUE1zUE11UE14UE15UE16UE17UE18UE1/UE2AUE2BUE2CUE2FUE2IUE2JUE2KUE2LUE2MUE2OUE2RUE2SUE2VUE2WUE2XUE2YUE2ZUE2bUE2eUE2fUE2hUE2kUE2lUE2mUE2nUE2oUE2qUE2tUE2uUE2vUE2wUE2xUE2zUE22UE23UE24UE25UE26UE27UE2+UE2/UE3AUE3BUE3CUE3EUE1WVE1XVE1YVE1ZVE1aVE1bVE1eVE1fVE1gVE1hVE1kVE1nVE1oVE1pVE1qVE1tVE1wVE1xVE1yVE1zVE10VE11VE14VE15VE17VE1+VE1/VE2AVE2BVE2EVGVLD11yTxYAAChNEUNNEkNNFUNNFkNNGENNG0NNHENNHUNNHkNNH0NNIkNNI0NNJENNJ0NNKENNKUNNKkNNK0NNLENNL0NNMENNMUNNMkNNM0NNNUNNOENNOUNNOkNNO0NNPENNPkNNQUNNQkNNRUNNRkNNR0NNSENNSUNNSkNNTUNNTkNNT0NNUENNUUNNUkNNVUNNVkNNV0NNWENNW0NNVE1NVU1NVk1NV01NWE1NWk1NXU1NXk1NYE1NYU1NZE1NZU1NZk1NZ01Nak1NbU1Nbk1Nb01NcE1NcU1Nck1NdU1Ndk1NeE1NeU1NfE1NfU1Nfk1Nf01NgE1NgU1NhE1NhU1Nhk1NiU1Nik1Ni01Njk1NkU1Nkk1NlU1Nlk1Nl01NmE1Nm01Nnk1Nn01NoE1NoU1Nok1No01Npk1Np01NqE1NqU1Nq01Nrk1NsU1Nsk1Ns01NtE1NtU1Nt01Nuk1Nu01NvE1NvU1Nv01Nwk1NxU1Nxk1Nx01NyE1NyU1NzE1NzU1Nzk1Nz01N0E1N0U1N1E1N1U1N1k1N101N2E1N2U1N3E1N3U1N3k1N301N4k1N5U1N5k1N6E1N6U1N7E1N7U1N7k1N8U1N9E1N9U1N+E1N+U1N+k1N+01N/k1NAU5NAk5NBE5NBU5NCE5NCU5lSxBdclAWAAAoTfJKTfNKTfRKTfVKTfZKTfhKTftKTfxKTf1KTf5KTf9KTQJLTQNLTQRLTQVLTQdLTQpLTQ1LTQ5LTQ9LTRBLTRNLTRZLTRdLTRhLTRlLTRpLTRtLTR5LTR9LTSBLTSNLTSZLTSdLTShLTStLTS5LTS9LTTBLTTFLTTJLTTNLTTRLTTVLTTdLTTpLTTxLTT1LTT9LTUBLTUFLTURLTUZLTUdLTUlLTUpLTUtLTU5LTU9LTVBLTVNLTVVLTVZLTVhLTVlLTVpLTV1LTV5LTV9LTWJLTWVLTWZLTWdLTWpLTWtLTWxLTW1LTW5LTW9LTXBLTXFLTXNLTbFLTbJLTbNLTbRLTbVLTbZLTblLTbpLTbtLTbxLTb1LTb9LTcJLTcNLTcRLTcVLTcZLTchLTctLTcxLTc1LTc5LTc9LTdBLTdFLTdJLTdRLTddLTdhLTdlLTdpLTdtLTd5LTd9LTeBLTeFLTeJLTeRLTedLTehLTelLTepLTetLTexLTe9LTfBLTfFLTfJLTfVLTfhLTflLTftLTf5LTf9LTQBMTQFMTQRMTfZMTfdMTfhMTflMTfpMTftMTfxMTf1MTf5MTQFNTQJNTQNNTQRNTQVNTQZNTQdNTQhNTQlNTQxNTQ1NTQ5NTQ9NTRBNTRFNTRJNTRNNTRVNTRhNTRlNTRtNTR5NTR9NTSBNTSNNTSZNTSdNTShNTSlNTSpNTStNTcJVTcNVTcVVTcZVTclVTcpVTctVTcxVTc1VTc5VTdFVTdJVTdRVTdVVTRdXTRhXTRlXTRpXTR1XTSBXTSFXTSNXTSRXTSdXTShXTSlXTSpXTSxXTS9XTTJXTTNXTTRXTTVXTTZXTTdXTTpXTTtXTTxXTT9XZUsRXXJRFgAAKE1NUU1OUU1PUU1QUU1RUU1TUU1WUU1XUU1YUU1bUU1eUU1fUU1gUU1hUU1iUU1lUU1mUU1nUU1oUU1pUU1qUU1tUU1uUU1vUU1yUU11UU12UU13UU14UU15UU16UU17UU18UU19UU2AUU2BUU2CUU2DUU2EUU2FUU2IUU2JUU2KUU2LUU2OUU2RUU2SUU2TUWVLEl1yUhYAAChNdVdNdldNeFdNeldNfFdNfldNgFdNgVdNhFdNh1dNjFdNjVdNj1dNkVdNk1dNlVdNl1dNmFdNm1dNnVdNoldNo1dNpVdNp1dNqVdNq1dNrldNsFdNsVdNtldNt1dNuVdNu1dNvVdNv1dNwVdNwldNxVdNyFdNzVdNzldN0FdN0ldN1FdN1ldN2FdN2VdN3FdN3ldN41dN5FdN5ldN6FdN6ldN7FdN7ldN71dN8ldN9VdN+ldN+1dN/VdN/1dNAVhNA1hNBVhNBlhNCVhNC1hNEFhNEVhNE1hNFVhNF1hNGVhNHFhNHlhNH1hNJFhNJVhNJ1hNKVhNK1hNLVhNL1hNMFhNM1hNNlhNO1hNPFhNPlhNQFhNQlhNRFhNR1hNSVhNSlhNT1hNUFhNUlhNVFhNVlhNWFhNWlhNW1hNXlhNYVhNZlhNZ1hNaVhNa1hNbVhNb1hNclhNdFhNdVhNelhNe1hNfVhNf1hNgVhNg1hNhlhNiFhNiVhNjlhNj1hNkVhNk1hNlVhNl1hNmlhNnFhNnVhNolhNo1hNpVhNp1hNqVhNq1hNrlhNsFhNsVhNtlhNt1hNuVhNu1hNvVhNv1hNwVhNwlhNxVhNx1hNzFhNzVhNz1hN0VhN01hN1VhN11hN2FhN21hN3lhN41hN5FhN5lhN6FhN6lhN7FhN7lhN71hN8lhN9FhN+VhN+lhN/FhN/lhNAFlNAllNBFlNBVlNCFlNC1lNEFlNEVlNE1lNFVlNF1lNGVlNHFlNHllNH1lNJFlNJVlNJ1lNKVlNK1lNLVlNMFlNMllNM1lNOFlNOVlNO1lNPVlNP1lNQVlNQ1lNRFlNR1lNSVlNTllNT1lNUVlNU1lNVVlNV1lNWVlNWllNXVlNYFlNZVlNZllNaFlNallNbFlNbllNcFlNcVlNdFlNdllNe1lNfFlNfllNgFlNgllNhFlNhllNh1lNillNjFlNkVlNkllNlFlNlllNmFlNmllNnFlNnVlNoFlNollNp1lNqFlNqllNrFlNrllNsFlNs1lNtVlNtllNu1lNvFlNvllNwFlNwllNxFlNxllNx1lNyllNzFlN0VlN0llN1FlN1llN2FlN2llN3FlN3VlN4FlN41lN6FlN6VlN61lN7VlN71lN8VlN9FlN9llN91lN/FlN/VlN/1lNAVpNA1pNBVpNB1pNCFpNC1pNDVpNElpNE1pNFVpNF1pNGVpNG1pNHVpNHlpNIVpNI1pNKFpNKVpNK1pNLVpNL1pNMVpNM1pNNFpNN1pNOlpNP1pNQFpNQlpNRFpNRlpNSFpNS1pNTVpNTlpNU1pNVFpNVlpNWFpNWlpNXFpNX1pNYVpNYlpNZ1pNaFpNalpNbFpNblpNcFpNclpNc1pNdlpNeFpNfVpNflpNgFpNglpNhFpNhlpNiFpNiVpNjFpNjlpNk1pNlFpNllpNmFpNmlpNnFpNnlpNn1pNolpNpFpNqVpNqlpNrFpNrlpNsFpNslpNtFpNtVpNuFpNulpNv1pNwFpNwlpNxFpNxlpNyFpNy1pNzVpNzlpN01pN1FpN1lpN2FpN2lpN3FpN3lpN31pN4lpN5FpN6VpN6lpN7FpN7lpN8FpN8lpN9FpN9VpN+FpN+lpN/1pNAFtNAltNBFtNBltNCFtNCltNC1tNDltNEVtNFltNF1tNGVtNG1tNHVtNH1tNIVtNIltNJVtNKFtNLVtNLltNMFtNMltNNFtNNltNOVtNO1tNPFtNQVtNQltNRFtNRltNSFtNSltNTVtNT1tNUFtNVVtNVltNWFtNWltNXFtNXltNYFtNYVtNZFtNZltNa1tNbFtNbltNcFtNcltNdFtNdltNd1tNeltNfVtNgltNg1tNhVtNh1tNiVtNi1tNjltNkFtNkVtNlltNl1tNmVtNm1tNnVtNn1tNoltNpFtNpVtNqltNq1tNrVtNr1tNsVtNs1tNtltNuFtNuVtNvltNv1tNwVtNw1tNxVtNx1tNyVtNyltNzVtN0FtN1VtN1ltN2FtN2ltN3FtN3ltN4VtN41tN5FtN6VtN6ltN7FtN7ltN8FtN8ltN9VtN91tN+FtN/VtN/ltNAFxNAlxNBFxNBlxNCFxNCVxNDFxNDlxNE1xNFFxNFlxNGFxNGlxNHFxNH1xNIVxNIlxNJ1xNKFxNKlxNLFxNLlxNMFxNM1xNNVxNNlxNO1xNPFxNPlxNQFxNQlxNRFxNRlxNR1xNSlxNTFxNUVxNUlxNVFxNVlxNWFxNWlxNXFxNXVxNYFxNYlxNZ1xNaFxNalxNbFxNblxNcFxNc1xNdVxNdlxNe1xNfFxNflxNgFxNglxNhFxNh1xNiVxNilxNj1xNkFxNklxNlFxNllxNmFxNm1xNnVxNnlxNo1xNpFxNplxNqFxNqlxNrFxNrlxNr1xNslxNtVxNulxNu1xNvVxNv1xNwVxNw1xNxVxNxlxNyVxNy1xN0FxN0VxN01xN1VxN11xN2VxN21xN3FxN31xN4VxN5lxN51xN6VxN61xN7VxN71xN8VxN8lxN9VxN91xN/FxN/VxN/1xNAV1NA11NBV1NB11NCF1NC11NDV1NEl1NE11NFV1NF11NGV1NG11NHV1NHl1NIV1NI11NKF1NKV1NK11NLV1NL11NMV1NM11NNF1NN11NOl1NP11NQF1NQl1NRF1NRl1NSF1NS11NTV1NTl1NU11NVF1NVl1NWF1NWl1NXF1NXl1NX11NYl1NZV1Nal1Na11NbV1Nb11NcV1Nc11Ndl1NeF1NeV1lSxNdclMWAAAoSwBLBEsJSw5LFEscSyRLKkstSzNLNktCS0hLUEtUS1xLZEtsS3BLd0t8S39LhUuMS5BLlkueS6NLqkuyS7lLwUvKS9ZL3EvfS+ZL7UvzS/lL/E0CAU0FAU0QAU0WAU0ZAU0gAU0oAU0sAU0xAU00AU07AU1DAU1IAU1KAU1LAU1OAU1QAU1TAU1YAU1eAU1mAU1sAU1vAU11AU14AU19AU2AAU2IAU2QAU2UAU2ZAU2hAU2pAU20AU28AU3CAU3GAU3PAU3WAU3bAU3kAU3pAU3wAU31AU33AU34AU37AU0DAk0JAk0MAk0RAk0TAk0UAk0XAk0eAk0jAk0oAk0qAk0rAk0uAk0zAk01Ak02Ak05Ak0+Ak1AAk1BAk1EAk1QAk1XAk1cAk1eAk1fAk1iAk1nAk1pAk1qAk1tAk1zAk12Ak17Ak1+Ak2DAk2FAk2GAk2JAk2RAk2XAk2jAk2rAk2xAk20Ak29Ak3FAk3QAk3WAk3bAk3eAk3nAk3vAk30Ak36Ak39Ak0EA00MA00UA00aA00lA00wA00yA001A006A00/A01BA01CA01FA01NA01WA01fA01lA01wA014A01/A02IA02RA02ZA02fA02iA02oA02rA02tA02wA021A02+A03DA03FA03GA03JA03LA03OA03TA03aA03iA03tA03xA032A035A00BBE0IBE0QBE0ZBE0gBE0lBE0xBE0zBE02BE07BE1EBE1KBE1NBE1ZBE1gBE1nBE1vBE17BE19BE2ABE2FBE2NBE2SBE2UBE2VBE2YBE2eBE2hBE2nBE2qBE2yBE25BE3BBE3HBE3OBE3WBE3cBE3fBE3kBE3sBE30BE35BE37BE38BE3/BE0HBU0PBU0bBU0jBU0oBU0wBU01BU03BU06BU0/BU1HBU1PBU1VBU1YBU1jBU1oBU1qBU1rBU1uBU1yBU10BU13BU18BU2HBU2PBU2XBU2gBU2kBU2sBU20BU25BU28BU3DBU3LBU3QBU3TBU3ZBU3hBU3oBU3wBU32BU35BU0BBk0MBk0UBk0aBk0dBk0lBk0sBk0yBk01Bk08Bk1IBk1NBk1QBk1WBk1ZBk1hBk1sBk11Bk1+Bk2DBk2GBk2NBk2VBk2aBk2dBk2iBk2oBk2sBk2zBk27Bk3ABk3GBk3JBk3OBk3WBk3eBk3kBk3pBk3uBk3wBk3xBk30Bk38Bk0CB00IB00LB00RB00WB00YB00ZB00cB00hB00jB00kB00nB00vB004B009B01AB01IB01QB01VB01bB01eB01mB01tB01xB016B02AB02DB02JB02MB02RB02UB02YB02gB02rB02vB020B023B02/B03HB03MB03UB03aB03iB03mB03uB031B038B00BCE0ECE0PCE0VCE0YCE0eCE0jCE0mCE0xCE05CE1BCE1GCE1PCE1XCE1cCE1iCE1lCE1tCE1zCE12CE1+CE2ECE2KCE2NCE2VCE2cCE2oCE2wCE24CE3ACE3ICE3QCE3VCE3YCE3gCE3oCE3tCE3zCE32CE3+CE0CCU0KCU0QCU0TCU0fCU0kCU0sCU00CU0/CU1HCU1MCU1RCU1XCU1aCU1fCU1iCU1qCU1wCU14CU19CU2FCU2NCU2VCU2bCU2jCU2rCU2zCU24CU26CU27CU2+CU3FCU3KCU3NCU3UCU3dCU3lCU3sCU3yCU31CU36CU0BCk0JCk0PCk0UCk0aCk0iCk0qCk0wCk0zCk04Ck06Ck07Ck0+Ck1KCk1SCk1bCk1dCk1gCk1lCk1nCk1qCk1vCk11Ck14Ck2ACk2ICk2PCk2XCk2fCk2lCk2oCk2tCk21Ck28Ck3BCk3DCk3ECk3HCk3NCk3QCk3WCk3ZCk3hCk3oCk3xCk33Ck36Ck0GC00MC00PC00YC00gC00rC002C00+C01EC01HC01NC01TC01WC01bC01eC01iC01uC01zC013C02DC02LC02TC02XC02bC02gC02mC02sC02vC024C03BC03MC03YC03eC03hC03sC030C036C039C00EDE0MDE0UDE0dDE0jDE0mDE0uDE02DE06DE1BDE1KDE1TDE1bDE1jDE1qDE1wDE1zDE17DE2ADE2DDE2IDE2KDE2LDE2ODE2XDE2fDE2nDE2vDE20DE22DE23DE26DE3ADE3DDE3JDE3MDE3RDE3TDE3UDE3XDE3eDE3pDE3xDE32DE35DE39DE0DDU0LDU0SDU0UDU0XDU0cDU0iDU0lDU0tDU0vDU0yDU03DU0/DU1DDU1MDU1UDU1WDU1ZDU1eDU1jDU1rDU1zDU14DU16DU17DU1+DU2DDU2FDU2GDU2JDU2PDU2SDU2bDU2jDU2uDU26DU3BDU3MDU3UDU3aDU3dDU3lDU3qDU3tDU3yDU30DU31DU34DU0BDk0HDk0KDk0SDk0bDk0hDk0kDk0sDk00Dk07Dk1GDk1LDk1NDk1ODk1RDk1ZDk1gDk1sDk14Dk1/Dk2DDk2KDk2SDk2XDk2cDk2eDk2fDk2iDk2mDk2rDk2uDk20Dk25Dk27Dk28Dk2/Dk3KDk3PDk3VDk3dDk3lDk3sDk3xDk3zDk30Dk33Dk39Dk0AD00GD00PD00YD00fD00nD00uD001D007D01DD01ID01LD01WD01fD01oD01vD012D01+D02ED02HD02LD02QD02WD02bD02hD02kD02qD021D029D03GD03LD03ND03OD03RD03ZD03gD03lD03oD03zD037D00BEE0EEE0JEE0MEE0UEE0bEE0gEE0jEE0sEE0yEE01EE08EE1EEE1LEE1REE1UEE1WEE1ZEE1eEE1kEE1sEE10EE2AEE2JEE2VEE2gEE2nEE2uEE26EE2/EE3CEE3LEE3TEE3aEE3gEE3jEE3qEE3wEE3zEE3/EE0GEU0NEU0WEU0aEU0iEU0nEU0pEU0qEU0tEU0zEU02EU09EU1CEU1NEU1VEU1bEU1fEU1oEU1uEU1xEU13EU16EU2AEU2DEU2IEU2QEU2XEU2fEU2nEU2vEU26EU3AEU3DEU3KEU3PEU3SEU3XEU3ZEU3aEU3dEU3jEU3mEU3tEU30EU37EU0BEk0EEk0KEk0NEk0VEk0bEk0eEk0nEk0vEk07Ek1GEk1MEk1PEk1VEk1YEk1gEk1pEk1vEk16Ek2CEk2IEk2PEk2YEk2gEk2mEk2qEk2xEk26Ek3CEk3HEk3JEk3KEk3NEk3YEk3dEk3gEk3lEk3rEk3zEk33Ek3+Ek0KE00ME00PE00UE00cE00kE00sE00yE001E009E01FE01LE01OE01WE01cE01fE01nE01yE016E02CE02HE02KE02TE02cE02hE02kE02tE021E029E03FE03OE03WE03eE03lE03tE030E038E00DFE0LFE0WFE0fFE0nFE0sFE0uFE0vFE0yFE07FE1DFE1LFE1UFE1dFE1iFE1kFE1lFE1oFE1wFE12FE15FE2AFE2MFE2RFE2TFE2WFE2bFE2jFE2uFE22FE2+FE3EFE3HFE3OFE3WFE3cFE3fFE3lFE3oFE3wFE32FE35FE3+FE0AFU0BFU0EFU0JFU0LFU0MFU0PFU0UFU0WFU0XFU0aFU0mFU0tFU0xFU03FU0/FU1DFU1IFU1KFU1LFU1OFU1WFU1cFU1hFU1jFU1kFU1nFU1tFU1wFU14FU2AFU2FFU2IFU2MFU2UFU2ZFU2bFU2cFU2fFU2nFU2tFU2wFU22FU25FU2/FU3DFU3JFU3MFU3TFU3bFU3jFU3rFU32FU3+FU0EFk0HFk0NFk0VFk0ZFk0kFk0pFk0uFk0xFk02Fk04Fk05Fk08Fk1BFk1EFk1PFk1XFk1dFk1gFk1oFk1wFk1yFk11Fk16Fk2CFk2KFk2QFk2YFmUoTZ8WTaoWTbAWTbMWTbwWTcQWTcwWTdIWTdUWTdsWTd4WTeMWTekWTewWTfMWTfkWTf0WTQMXTQYXTQoXTRIXTRgXTSAXTSIXTSUXTSoXTTMXTTUXTTgXTT0XTUUXTUoXTU8XTVIXTVoXTV8XTWMXTWkXTXAXTXUXTX0XTYMXTYYXTYwXTY8XTZMXTZsXTaMXTakXTawXTbMXTboXTcAXTcMXTcoXTdEXTdkXTeIXTeoXTfEXTfcXTfoXTQEYTQkYTQ0YTRIYTRQYTRUYTRgYTRoYTR0YTSIYTSgYTSsYTTIYTTsYTUAYTUMYTUsYTVIYTVoYTWMYTWsYTXAYTXUYTXcYTXgYTXsYTYQYTYkYTYwYTZIYTZUYTZwYTaMYTakYTawYTbIYTbUYTbkYTb8YTcIYTcgYTcsYTdAYTdMYTdkYTd4YTeAYTeEYTeQYTe0YTfIYTfQYTfUYTfgYTQAZTQYZTQkZTQ4ZTRAZTREZTRQZTRwZTSUZTS4ZTTIZTToZTUAZTUMZTUwZTVQZTVgZTV4ZTWQZTWcZTW8ZTXcZTX0ZTYAZTYkZTYsZTY4ZTZMZTZoZTaEZTaoZTa8ZTbIZTbkZTb8ZTcIZTcoZTdAZTdMZTdgZTdsZTeQZTeoZTe0ZTfUZTQEaTQkaTRUaTSEaTSkaTS8aTTIaTTcaTToaTT4aTUMaTUUaTUYaTUkaTVEaTVkaTWUaTWwaTXQaTXoaTX0aTYYaTY4aTZYaTZ4aTaMaTaYaTasaTa0aTa4aTbEaTbkaTb8aTccaTdMaTdsaTeIaTeoaTewaTe8aTfQaTfwaTQMbTQobTRAbTRMbTRkbTSQbTSwbTTIbTTUbTT0bTUUbTUsbTVMbTVsbTWAbTWMbTWkbTWwbTXMbTXsbTYIbTYcbTYkbTYobTY0bTZMbTZsbTaEbTaQbTakbTawbTbEbTbMbTbQbTbcbTbsbTcEbTcQbTcobTdIbTdcbTdobTeEbTegbTe4bTfcbTQAcTQccTQ4cTRQcTRccTR0cTSAcTSgcTS4cTTEcTTYcTTkcTUUcTUscTVMcTVgcTVocTVscTV4cTWQcTWccTW8cTXccTXwcTX8cTYQcTYocTY0cTZUcTZ0cTaQcTaocTa0cTbIcTbQcTbUcTbgcTb4cTcEcTcwcTdQcTdkcTdwcTeQcTescTfEcTfQcTfkcTQIdTQcdTQkdTQodTQ0dTREdTRUdTR0dTSMdTSwdTTQdTTwdTUIdTUUdTUodTU4dTVkdTWEdTWcdTWodTW8dTXEdTXIdTXUdTXsdTX4dTYYdTY0dTZYdTZ0dTaIdTaQdTaUdTagdTa4dTbEdTbkdTcAdTcYdTckdTcsdTc4dTdMdTdodTd8dTeUdTegdTfAdTfgdTQAeTQYeTQseTQ0eTQ4eTREeTRkeTR4eTSEeTSgeTS4eTTEeTT0eTUUeTU4eTVMeTVYeTV4eTWQeTWceTW8eTXceTXweTX4eTX8eTYIeTYseTZIeTZgeTZseTaIeTaoeTbEeTbkeTb8eTcIeTcgeTc4eTdEeTdkeTeAeTeYeTe4eTfkeTf4eTQAfTQEfTQQfTQofTQ0fTRUfTSAfTSYfTSkfTTQfTUAfTUYfTUkfTVAfTVUfTVcfTVgfTVsfTWQfTWwfTXEfTXQfTXkfTXwfTYgfTYofTY0fTZIfTZQfTZcfTZwfTaEfTaMfTaYfTasfTbMfTbgfTcQfTcwfTdEfTdQfTdkfTeAfTecfTesfTfIfTfcfTf8fTQcgTQ0gTRAgTRYgTRkgTSUgTSwgTTIgTTUgTT0gTUYgTUwgTVUgTWAgTWcgTXMgTXcgTX8gTYsgTZEgTZQgTZsgTacgTa8gTbYgTbsgTb0gTb4gTcEgTccgTcogTdIgTdogTd8gTeUgTeggTe4gTfcgTf0gTQAhTQkhTREhTRUhTRshTR4hTSMhTSohTS8hTTUhTTghTUQhTU8hTVohTWYhTWwhTXEhTXQhTXwhTYQhTYkhTYwhTZchTaIhTaghTashTbIhTbshTcMhTcohTdIhTdchTdwhTd8hTeMhTewhTfQhTfkhTfshTfwhTf8hTQUiTQgiTQ0iTQ8iTRAiTRMiTRoiTSIiTSoiTTMiTToiTT8iTUIiTUYiTU8iTVYiTVoiTWMiTWsiTXIiTXgiTYAiTYgiTY4iTZEiTZUiTZoiTZwiTZ0iTaAiTagiTbMiTbgiTb8iTcYiTcsiTc0iTc4iTdEiTdciTdoiTeEiTekiTe8iTfciTf4iTQQjTQcjTQ4jTRMjTRYjTR4jTSUjTSsjTS4jTTQjTTcjTT4jTUcjTU4jTVQjTVcjTV4jTWIjTWYjTXEjTXcjTX0jTYAjTYkjTY8jTZcjTZ8jTaYjTawjTa8jTbQjTbYjTbcjTbojTb8jTcIjTcgjTdAjTdYjTdkjTeEjTekjTe4jTfMjTfUjTfYjTfkjTf8jTQIkTQgkTQskTRMkTRkkTSEkTSkkTTAkTTYkTTkkTT8kTUIkTU4kTVIkTVYkTWEkTWkkTW8kTXYkTX0kTYQkTYkkTZUkTZskTaIkTaokTbEkTbgkTb0kTcMkTcYkTc0kTdYkTdwkTd8kTeMkTekkTewkTfIkTfgkTfskTQElTQQlTQwlTRIlTRUlTRslTSIlTSglTSslTTQlTTwlTUQlTUglTVAlTVclTV8lTWclTXAlTXUlTXclTXglTXslTYElTYclTZIlTZslTaElTaQlTaklTawlTbMlTbslTcMlTc4lTdYlTd8lTeQlTeolTe0lTfElTf0lTQMmTQYmTQ8mTRYmTRwmTR8mTSUmTSgmTTAmTTgmTUAmTUgmTU4mTVEmTVkmTWAmTWYmTWkmTXUmTXsmTYMmTY4mTZcmTZ8mTagmTa0mTbAmTbQmTbkmTbsmTbwmTb8mTcUmTcgmTc0mTc8mTdAmTdMmTdsmTeMmTegmTe4mTfMmTfcmTQAnTQgnTQ4nTREnTRcnTRonTR4nTSMnTSYnTS8nTTcnTTwnTUQnTUsnTVEnTVcnTVonTWYnTW0nTXInTXUnTYAnTYgnTZQnTZwnTaEnTacnTaknTawnTbEnTb0nTcYnTcwnTc8nTdcnTd0nTeAnTeQnTeonTfEnTfonTQIoTQcoTQooTRMoTRkoTRwoTSIoTSUoTSsoTS4oTTYoTUEoTUgoTVEoTVcoTVooTVwoTV8oTWQoTWooTW0oTW8oTXIoTXcoTYMoTYsoTZMoTZwoTaQoTawoTbUoTbsoTb4oTcYoTcwoTdUoTeAoTeYoTewoTe8oTfQoTfYoTfcoTfooTQEpTQkpTREpTRYpTR4pTSMpTSgpTSspTTMpTTspTUEpTUQpTUspTVMpTVkpTV4pTWopTW8pTXIpTXgpTXspTX0pTYApTYUpTYopTYwpTY0pTZApTZgpTZ4pTaEpTagpTbApTbUpTbcpTbgpTbspTcQpTcopTc0pTdIpTdspTeApTeMpTespTfMpTfUpTfgpTf0pTQUqTRAqTRcqTR8qTSYqTSsqTS4qTTYqTToqTT8qTUYqTUsqTVAqTVsqTWEqTWQqTXAqTXsqTYMqTYoqTZEqTZkqTaEqTaYqTagqTakqTawqTbIqTbUqTboqTbwqTb0qTcAqTcwqTdMqTdkqTeAqTeYqTekqTfIqTfkqTQErTQkrTQ4rTRUrTR0rTSUrTScrTSorTS8rTTUrTTgrTT4rTUYrTU0rTVErTVkrTWUrTW4rTXUrTXorTXwrTX0rTYArTYgrTZArTZgrTZ4rTaQrTacrTa8rTbMrTbcrTcArTcYrTc4rTdYrTdwrTd8rTeUrTegrTfQrTforTQIsTQYsTQ4sTRYsTR4sTSIsTSksTS4sTTEsTTcsTT4sTUIsTUgsTVAsTVUsTVwsTWQsTWssTXMsTXssTYcsTY0sTZAsTZcsTZ4sTaQsTaosTa0sTbMsTbYsTcEsTccsTcosTdEsTdksTd0sTeIsTeUsTewsTfQsTfksTfssTfwsTf8sZShNAS1NBC1NCS1NDy1NFy1NHS1NIC1NJi1NKS1NLi1NMS1NOS1NQS1NRS1NSi1NUi1NWi1NZS1NbS1Ncy1Ndy1NgC1Nhy1NjC1NlS1Nmi1NoS1Npi1NqC1NqS1NrC1NtC1Nui1NvS1Nwi1NxC1NxS1NyC1Nzy1N1C1N2S1N2y1N3C1N3y1N5C1N5i1N5y1N6i1N7y1N8S1N8i1N9S1NAS5NCC5NDS5NDy5NEC5NEy5NGC5NGi5NGy5NHi5NJC5NJy5NLC5NLy5NNC5NNi5NNy5NOi5NQi5NSC5NVC5NXC5NYi5NZS5Nbi5Ndi5NgS5Nhy5NjC5Njy5NmC5NoC5NpS5Nqy5Nri5NtS5NvS5NxS5Nyy5N1i5N4S5N4y5N5i5N6y5N8C5N8i5N8y5N9i5N/i5NBy9NEC9NFi9NIS9NKS9NMC9NOS9NQi9NSi9NUC9NUy9NWS9NXC9NXi9NYS9NZi9Nby9NdC9Ndi9Ndy9Nei9NfC9Nfy9NhC9Niy9Nky9Nni9Noi9Npy9Nqi9Nsi9NuS9NwS9Nyi9N0S9N1i9N4i9N5C9N5y9N7C9N9S9N+y9N/i9NCjBNETBNGDBNIDBNLDBNLjBNMTBNNjBNPjBNQzBNRTBNRjBNSTBNTzBNUjBNWDBNWzBNYzBNajBNcjBNeDBNfzBNhzBNjTBNkDBNlTBNnTBNpTBNqjBNrDBNrTBNsDBNuDBNwDBNzDBN1DBN2TBN4TBN5jBN6DBN6zBN8DBN+DBNADFNBjFNCTFNFDFNGTFNGzFNHDFNHzFNIzFNJTFNKDFNLTFNODFNQDFNSDFNUTFNVTFNXTFNZTFNajFNbTFNdDFNfDFNgTFNhDFNijFNkjFNmTFNoTFNpzFNqjFNsjFNvTFNxTFNyzFNzjFN1jFN3TFN4zFN5jFN7TFN+TFN/jFNATJNBzJNCjJNEjJNHTJNJjJNLzJNNDJNNzJNPjJNRjJNSzJNTjJNUzJNWTJNXTJNZDJNbDJNcTJNdzJNejJNfzJNhzJNjzJNlTJNmjJNnzJNoTJNojJNpTJNrTJNszJNuTJNvDJNwjJNxzJNyTJNyjJNzTJN0jJN1DJN1TJN2DJN4DJN6TJN7jJN8TJN+TJNATNNBjNNDDNNDzNNFzNNHjNNIjNNKzNNMTNNNDNNOjNNPTNNQjNNRTNNSTNNUTNNXDNNYDNNZTNNaDNNcDNNeDNNfTNNhTNNizNNkzNNlzNNnzNNpjNNrTNNsjNNtTNNwDNNxjNNyTNNzzNN1DNN1zNN4jNN6jNN8jNN9zNNADRNCDRNDTRNEzRNFjRNHjRNJDRNJzRNLzRNNTRNOzRNPjRNRjRNTTRNWTRNYTRNaTRNcTRNeTRNgTRNhjRNiTRNkTRNmTRNnjRNpDRNpzRNrzRNszRNuzRNwTRNxDRN0DRN1TRN3TRN5TRN8DRN+DRN/TRNAjVNCDVNCzVNEDVNEzVNGzVNITVNKTVNLjVNNjVNPjVNRjVNTDVNVDVNXDVNZDVNaTVNazVNbDVNbzVNdjVNezVNfjVNhTVNjjVNljVNnTVNozVNpjVNqzVNsjVNujVNwDVNxTVNyzVN0zVN2zVN4TVN5DVN6TVN6zVN7DVN7zVN+zVNAzZNDDZNDjZNETZNFjZNGDZNGzZNIDZNJjZNKTZNMTZNOTZNQDZNSDZNUDZNVjZNWTZNXjZNZjZNbTZNcjZNdDZNdTZNeDZNfjZNgTZNhzZNijZNkjZNmTZNojZNqDZNqzZNtzZNvTZNwDZNyTZN0TZN3DZN5zZN7zZN9TZN+DZN/jZNBDdNBzdNDDdNDzdNEzdNHzdNJDdNKDdNNDdNPDdNRDdNSDdNTDdNUTdNVzdNXTdNYDdNaTdNcjdNfTdNiTdNjzdNkjdNnTdNpTdNqzdNrjdNtTdNvTdNxTdNzjdN1DdN1zdN3zdN5zdN6zdN8jdN+zdNBDhNDDhNFDhNGzhNIThNJDhNLDhNMThNNDhNOThNOzhNPDhNPzhNSDhNUDhNWDhNYDhNZThNZzhNaDhNazhNcThNdDhNejhNfThNgjhNhDhNhThNiDhNjzhNmjhNojhNpzhNqjhNrjhNtDhNvDhNwzhNxThNyDhNzThN0zhN1jhN3jhN4DhN4zhN6DhN8DhN9DhN/ThNBTlNBzlNCjlNDzlNFDlNHDlNJDlNKTlNKzlNLDlNLzlNNDlNNjlNNzlNOjlNQDlNQzlNTDlNVDlNXzlNazlNcjlNfTlNhTlNizlNjjlNljlNmzlNnjlNozlNpTlNpjlNqTlNsjlNuDlNuzlNwzlNzDlN0jlN1TlN3TlN5TlN7DlN9zlN/DlN/jlN/zlNAjpNCjpNETpNHTpNKTpNMDpNNDpNOzpNQzpNSDpNTTpNTzpNUDpNUzpNVzpNXDpNXzpNZTpNajpNbDpNbTpNcDpNezpNgDpNhjpNjjpNljpNnTpNojpNpDpNpTpNqDpNrjpNsTpNtzpNwDpNyTpN0DpN2DpN3zpN5jpN7DpN9DpN+TpN/DpNBztNEDtNGTtNIDtNJztNLztNNTtNODtNPDtNQTtNRztNTDtNUjtNVTtNWztNZjtNbjtNdztNfDtNfjtNfztNgjtNijtNkTtNljtNmTtNpDtNrDtNsjtNtTtNujtNvTtNxTtNzDtN0TtN1DtN3TtN4ztN5jtN7TtN9TtN/DtNAjxNBTxNBzxNCjxNDzxNFTxNHTxNJTxNMTxNOjxNRjxNUTxNWDxNXzxNazxNcDxNczxNfDxNhDxNizxNkTxNlDxNmzxNoTxNpDxNsDxNtzxNvjxNxzxNyzxN0zxN2DxN2jxN2zxN3jxN5DxN5zxN7jxN8zxN/jxNBj1NDD1NED1NGT1NHz1NIj1NKD1NKz1NMT1NND1NOT1NQT1NSD1NUD1NWD1NYD1Naz1NcT1NdD1Nez1NgD1Ngz1NiD1Nij1Niz1Njj1NlD1Nlz1Nnj1NpT1NrD1Nsj1NtT1Nuz1Nvj1Nxj1NzD1Nzz1N2D1N4D1N7D1N9z1N/T1NAD5NBj5NCT5NET5NGj5NID5NKz5NMz5NOT5NQD5NST5NUT5NVz5NWz5NYj5Naz5Ncz5NeD5Nej5Nez5Nfj5NiT5Njj5NkT5Nlj5NnD5NpD5NqD5Nrz5Nuz5NvT5NwD5NxT5NzT5N1T5N3T5N4z5N5j5N7j5N9j5N/D5N/z5NBz9NDT9NED9NGD9NIz9NKz9NMz9NOD9NOz9NRD9NTT9NUj9NVT9NXj9NZj9Nbj9Ndj9Nfz9Nhz9Njz9Nlj9Nnj9NpT9NrT9NtD9NvD9Nxz9N0D9N2D9N3T9N3z9N4D9N4z9N7D9N9D9N/D9NBUBNDkBNE0BNFUBNFkBNGUBNIUBNJ0BNKkBNMUBNPUBNQkBNREBNR0BNTEBNVEBNX0BNZ0BNb0BNdUBNeEBNf0BNh0BNjUBNkEBNlkBNmUBNoUBNp0BNqkBNr0BNsUBNskBNtUBNukBNvEBNvUBNwEBNxUBNx0BNyEBNy0BN10BN3kBN4kBN6EBN8EBN9EBN+UBN+0BN/EBN/0BNB0FNDUFNEkFNFEFNFUFNGEFNHkFNIUFNKUFNMUFNNkFNOUFNPUFNRUFNSkFNTEFNTUFNUEFNWEFNXkFNYUFNZ0FNakFNcEFNdEFNekFNfUFNhEFNjEFNlEFNnEFNp0FNr0FNtUFNuEFNvkFNxkFNykFN1UFN2kFN30FN4kFN50FN6UFN6kFN7UFN8kFN9UFNAEJNCEJNDkJNEUJNGUJNIUJNI0JNJkJNK0JNM0JNO0JNQUJNSUJNUEJNW0JNYUJNZEJNbUJNdUJNfUJNg0JNhkJNjEJNj0JNlEJNmkJNnUJNpEJNqkJNrkJNtEJNt0JNu0JNw0JNyUJN0UJN00JN1kJN20JN5EJN5kJN6UJN7kJN9kJN+0JNAENNA0NNC0NNEENNFENNGkNNIUNNJkNNLkNNNENNN0NNPUNNQENNRENNTENNVENNWkNNXUNNZENNa0NNcUNNdENNe0NNgkNNikNlKE2TQ02bQ02iQ02oQ02rQ02yQ026Q02+Q03DQ03FQ03GQ03JQ03LQ03OQ03TQ03ZQ03cQ03jQ03sQ03xQ030Q038Q00DRE0LRE0URE0cRE0hRE0mRE0oRE0pRE0sRE01RE06RE09RE1DRE1GRE1NRE1URE1aRE1dRE1jRE1mRE1qRE1wRE1zRE15RE18RE2BRE2ERE2KRE2PRE2RRE2SRE2VRE2eRE2jRE2lRE2mRE2pRE2xRE23RE26RE2/RE3BRE3CRE3FRE3NRE3WRE3fRE3jRE3rRE3xRE30RE39RE0FRU0JRU0PRU0VRU0YRU0gRU0oRU0uRU0xRU06RU08RU0/RU1ERU1LRU1SRU1bRU1gRU1jRU1qRU1wRU1zRU17RU2BRU2ERU2JRU2MRU2VRU2bRU2eRU2mRU2yRU26RU3GRU3SRU3aRU3gRU3jRU3oRU3rRU3vRU30RU32RU33RU36RU0CRk0KRk0WRk0dRk0lRk0rRk0uRk03Rk0/Rk1HRk1PRk1URk1XRk1cRk1eRk1fRk1iRk1qRk1wRk14Rk2ERk2MRk2TRk2bRk2dRk2gRk2lRk2tRk20Rk27Rk3BRk3ERk3KRk3VRk3dRk3jRk3mRk3uRk32Rk38Rk0ER00MR00RR00UR00aR00dR00kR00sR00zR004R006R007R00+R01ER01MR01SR01VR01aR01dR01iR01kR01lR01oR01sR01yR011R017R02DR02IR02LR02SR02ZR02fR02oR02xR024R02/R03FR03IR03OR03RR03ZR03fR03iR03nR03qR032R038R00ESE0JSE0LSE0MSE0PSE0VSE0YSE0gSE0oSE0tSE0wSE01SE07SE0+SE1GSE1OSE1VSE1bSE1eSE1jSE1lSE1mSE1pSE1vSE1ySE19SE2FSE2KSE2NSE2VSE2cSE2iSE2lSE2qSE2zSE24SE26SE27SE2+SE3CSE3GSE3OSE3USE3dSE3lSE3tSE3zSE32SE37SE3/SE0KSU0SSU0YSU0bSU0gSU0iSU0jSU0mSU0sSU0vSU03SU0+SU1HSU1OSU1TSU1VSU1WSU1ZSU1fSU1iSU1qSU1xSU13SU16SU18SU1/SU2ESU2LSU2QSU2WSU2ZSU2hSU2pSU2xSU23SU28SU2+SU2/SU3CSU3KSU3PSU3SSU3ZSU3fSU3iSU3uSU32SU3/SU0ESk0HSk0PSk0VSk0YSk0gSk0oSk0tSk0vSk0wSk0zSk08Sk1DSk1JSk1MSk1TSk1bSk1iSk1qSk1wSk1zSk15Sk1/Sk2CSk2KSk2RSk2XSk2fSk2qSk2vSk2xSk2ySk21Sk27Sk2+Sk3GSk3RSk3XSk3aSk3lSk3xSk33Sk36Sk0BS00GS00IS00JS00MS00VS00dS00iS00lS00qS00tS005S007S00+S01DS01FS01IS01NS01SS01US01XS01cS01kS01pS011S019S02CS02FS02KS02RS02YS02cS02jS02oS02wS024S02+S03BS03HS03KS03WS03dS03jS03mS03uS033S039S00GTE0RTE0YTE0kTE0oTE0wTE08TE1CTE1FTE1MTE1YTE1gTE1nTE1sTE1uTE1vTE1yTE14TE17TE2DTE2LTE2QTE2WTE2ZTE2fTE2oTE2uTE2xTE26TE3CTE3GTE3MTE3PTE3UTE3bTE3gTE3mTE3pTE31TE0ATU0LTU0XTU0dTU0iTU0lTU0tTU01TU06TU09TU1ITU1TTU1ZTU1cTU1jTU1sTU10TU17TU2DTU2ITU2NTU2QTU2UTU2dTU2lTU2qTU2sTU2tTU2wTU22TU25TU2+TU3ATU3BTU3ETU3LTU3TTU3bTU3kTU3rTU3wTU3zTU33TU0ATk0HTk0LTk0UTk0cTk0jTk0pTk0xTk05Tk0/Tk1CTk1GTk1LTk1NTk1OTk1RTk1ZTk1kTk1pTk1wTk13Tk18Tk1+Tk1/Tk2CTk2ITk2LTk2STk2aTk2gTk2oTk2vTk21Tk24Tk2/Tk3ETk3HTk3PTk3WTk3cTk3fTk3lTk3oTk3vTk34Tk3/Tk0FT00IT00PT00TT00XT00iT00oT00uT00xT006T01AT01IT01QT01XT01dT01gT01lT01nT01oT01rT01wT01zT015T02BT02HT02KT02ST02aT02fT02kT02mT02nT02qT02wT02zT025T028T03ET03KT03ST03aT03hT03nT03qT03wT03zT03/T00DUE0HUE0SUE0aUE0gUE0nUE0uUE01UE06UE1GUE1MUE1TUE1bUE1iUE1pUE1uUE10UE13UE1+UE2HUE2NUE2QUE2UUE2aUE2dUE2jUE2pUE2sUE2yUE21UE29UE3DUE3GUE3MUE3TUE3ZUE3cUE3lUE3tUE31UE35UE0BUU0IUU0QUU0YUU0hUU0mUU0oUU0pUU0sUU0yUU04UU1DUU1MUU1SUU1VUU1aUU1dUU1kUU1sUU10UU1/UU2HUU2QUU2VUU2bUU2eUU2iUU2uUU20UU23UU3AUU3HUU3NUU3QUU3WUU3ZUU3hUU3pUU3xUU35UU3/UU0CUk0KUk0RUk0XUk0aUk0mUk0sUk00Uk0/Uk1IUk1QUk1ZUk1eUk1hUk1lUk1qUk1sUk1tUk1wUk12Uk15Uk1+Uk2AUk2BUk2EUk2MUk2UUk2ZUk2fUk2kUk2oUk2xUk25Uk2/Uk3CUk3IUk3LUk3PUk3UUk3XUk3gUk3oUk3tUk31Uk38Uk0CU00IU00LU00XU00eU00jU00mU00xU005U01FU01NU01SU01YU01aU01dU01iU01uU013U019U02AU02IU02OU02RU02VU02bU02iU02rU02zU024U027U03EU03KU03NU03TU03WU03cU03fU03nU03yU035U00CVE0IVE0LVE0NVE0QVE0VVE0bVE0eVE0gVE0jVE0oVE00VE08VE1EVE1NVE1VVE1dVE1mVE1sVE1vVE13VE19VE2GVE2RVE2XVE2dVE2gVE2lVE2nVE2oVE2rVE2yVE26VE3CVE3HVE3PVE3UVE3ZVE3cVE3kVE3sVE3yVE31VE38VE0EVU0KVU0PVU0bVU0gVU0jVU0pVU0sVU0uVU0xVU02VU07VU09VU0+VU1BVU1JVU1PVU1SVU1ZVU1hVU1mVU1oVU1pVU1sVU11VU17VU1+VU2DVU2MVU2RVU2UVU2cVU2kVU2mVU2pVU2uVU22VU3BVU3IVU3QVU3XVU3cVU3fVU3nVU3rVU3wVU33VU38VU0BVk0MVk0SVk0VVk0hVk0sVk00Vk07Vk1CVk1KVk1SVk1XVk1ZVk1aVk1dVk1jVk1mVk1rVk1tVk1uVk1xVk19Vk2EVk2KVk2RVk2XVk2aVk2jVk2qVk2yVk26Vk2/Vk3GVk3OVk3WVk3YVk3bVk3gVk3mVk3pVk3vVk33Vk3+Vk0CV00KV00WV00fV00mV00rV00tV00uV00xV005V01BV01JV01PV01VV01YV01gV01kV01oV019V01/V02DV02FV02GV02UV02WV02ZV02aV02cV02qV02tV02+V03AV03EV03GV03HV03VV03XV03aV03bV03dV03rV03tV03xV03zV030V00CWE0EWE0HWE0IWE0KWE0YWE0bWE0dWE0sWE0uWE0yWE00WE01WE1DWE1GWE1IWE1XWE1ZWE1dWE1fWE1gWE1uWE1xWE2CWE2FWE2WWE2ZWE2qWE2tWE2+WE3AWE3DWE3EWE3GWE3UWE3WWE3aWE3cWE3dWE3rWE3tWE3wWE3xWE3zWE0BWU0DWU0HWU0JWU0KWU0YWU0bWU0dWU0sWU0vWU1AWU1CWU1FWU1GWU1IWU1WWU1YWU1cWU1eWU1fWU1tWU1vWU1yWU1zWU11WU2DWU2FWU2IWU2JWU2LWU2ZWU2bWU2eWU2fWU2hWU2vWU2yWU3DWU3FWU3IWWUoTclZTctZTdlZTdtZTd9ZTeFZTeJZTfBZTfNZTfVZTQRaTQZaTQlaTQpaTQxaTRpaTRxaTR9aTSBaTSJaTTBaTTJaTTZaTThaTTlaTUdaTUpaTVtaTV5aTW9aTXFaTXRaTXVaTXdaTYVaTYdaTYpaTYtaTY1aTZtaTZ1aTaBaTaFaTaNaTbFaTbNaTbZaTbdaTblaTcdaTcpaTdtaTd1aTeBaTeFaTeNaTfFaTfNaTfZaTfdaTflaTQdbTQlbTQ1bTQ9bTRBbTR5bTSBbTSRbTSZbTSdbTTVbTThbTTpbTUlbTUxbTV1bTV9bTWJbTWNbTWVbTXNbTXVbTXlbTXtbTXxbTYpbTY1bTZ5bTaFbTaNbTbJbTbVbTbdbTcZbTchbTcxbTc5bTc9bTd1bTeBbTfFbTfRbTQVcTQdcTQpcTQtcTQ1cTRtcTR5cTS9cTTJcTTRcTUNcTUVcTUhcTUlcTUtcTVlcTVtcTV5cTV9cTWFcTW9cTXJcTXRcTYNcTYZcTZdcTZpcTatcTa1cTbFcTbNcTbRcTcJcTcRcTcdcTchcTcpcTdhcTdpcTd1cTd5cTeBcTe5cTfBcTfNcTfRcTfZcTQRdTQZdTQldTQpdTQxdTRpdTRxdTR9dTSBdTSJdTTBdTTJdTTZdTThdTTldTUddTUpdTVtdTV1dTWFdTWNdTWRdTXJdTXVdZUsUXXJUFgAAKEsDSwhLDUsRSxNLG0sgSyFLI0ssSzVLP0tBS0VLR0tPS1NLW0tgS2FLY0trS29Lc0t2S3tLfkuCS4RLi0uPS51LokupS7FLtUu4S71LvkvAS8ZLx0vJS9NL1UveS+VL7EvwS/JL+00EAU0PAU0YAU0fAU0nAU0rAU0wAU0zAU03AU06AU0/AU1AAU1CAU1NAU1XAU1bAU1dAU1lAU1uAU13AU18AU1/AU2HAU2PAU2TAU2YAU2gAU2oAU2zAU24AU25AU27AU2/AU3BAU3FAU3LAU3MAU3OAU3SAU3VAU3aAU3gAU3hAU3jAU3oAU3sAU3vAU36AU0CAk0LAk0WAk0aAk0dAk0iAk0tAk04Ak1DAk1NAk1PAk1TAk1WAk1hAk1sAk11Ak16Ak19Ak2IAk2QAk2WAk2gAk2iAk2qAk2wAk2zAk25Ak26Ak28Ak3EAk3PAk3TAk3VAk3aAk3dAk3jAk3kAk3mAk3uAk3zAk38Ak0DA00IA00JA00LA00QA00RA00TA00XA00ZA00kA00vA005A01EA01MA01SA01TA01VA01bA01cA01eA01iA01kA01vA013A01+A02EA02FA02HA02NA02OA02QA02VA02WA02YA02hA02qA020A026A027A029A03IA03SA03ZA03hA03sA03wA031A034A00ABE0HBE0MBE0NBE0PBE0VBE0WBE0YBE0fBE0kBE0uBE0wBE06BE1ABE1BBE1DBE1MBE1WBE1YBE1fBE1jBE1mBE1uBE14BE16BE2EBE2MBE2XBE2gBE2pBE2xBE24BE29BE2+BE3ABE3EBE3GBE3KBE3NBE3SBE3TBE3VBE3eBE3jBE3oBE3pBE3rBE3zBE3+BE0GBU0OBU0YBU0aBU0iBU0nBU0vBU00BU0+BU1GBU1OBU1XBU1iBU1tBU1xBU17BU2GBU2OBU2WBU2cBU2dBU2fBU2jBU2oBU2pBU2rBU2zBU24BU27BU3CBU3HBU3IBU3KBU3PBU3SBU3WBU3YBU3dBU3eBU3gBU3nBU3sBU3tBU3vBU34BU0ABk0LBk0TBk0ZBk0cBk0kBk0rBk0xBk00Bk04Bk07Bk1FBk1HBk1MBk1PBk1VBk1YBk1gBk1rBk1xBk1yBk10Bk16Bk17Bk19Bk2CBk2FBk2MBk2UBk2ZBk2cBk2hBk2lBk2nBk2rBk2yBk23Bk24Bk26Bk2/Bk3IBk3NBk3VBk3dBk3hBk3jBk3oBk3zBk37Bk3/Bk0BB00KB00OB00QB00bB00mB00uB000B001B003B008B00/B01HB01PB01UB01aB01dB01lB01sB01wB012B013B015B02CB02LB02QB02TB02XB02fB02qB02uB02zB022B02+B03GB03LB03TB03XB03ZB03hB03lB03tB03xB030B037B00ACE0DCE0OCE0XCE0bCE0dCE0iCE0lCE0wCE01CE02CE04CE1ACE1FCE1LCE1MCE1OCE1TCE1UCE1WCE1bCE1kCE1sCE1yCE11CE19CE2BCE2DCE2MCE2RCE2SCE2UCE2YCE2bCE2lCE2nCE2sCE2tCE2vCE20CE21CE23CE28CE29CE2/CE3HCE3MCE3NCE3PCE3UCE3XCE3fCE3nCE3sCE3yCE31CE39CE0BCU0GCU0HCU0JCU0PCU0SCU0cCU0eCU0jCU0oCU0pCU0rCU0zCU0+CU1GCU1LCU1QCU1ZCU1eCU1hCU1pCU1tCU1vCU10CU11CU13CU18CU2ECU2MCU2UCU2YCU2aCU2fCU2gCU2iCU2qCU2yCU29CU3ECU3JCU3MCU3QCU3TCU3ZCU3aCU3cCU3kCU3oCU3rCU30CU35CU0ACk0ICk0MCk0OCk0TCk0XCk0ZCk0hCk0pCk0yCk09Ck1HCk1JCk1OCk1PCk1RCk1XCk1YCk1aCk1kCk1uCk10Ck13Ck18Ck19Ck1/Ck2HCk2LCk2OCk2WCk2eCk2nCk2sCk20Ck27Ck3GCk3MCk3PCk3VCk3YCk3gCk3nCk3tCk3uCk3wCk35Ck0DC00FC00OC00UC00VC00XC00fC00qC001C006C007C009C01DC01GC01KC01MC01VC01aC01dC01hC01rC01tC01yC012C02AC02CC02KC02PC02QC02SC02WC02aC02fC02jC02lC02rC02uC020C021C023C029C02+C03AC03LC03VC03XC03gC03rC03zC038C00DDE0LDE0TDE0ZDE0aDE0cDE0lDE0tDE0yDE0zDE01DE05DE09DE1ADE1GDE1HDE1JDE1PDE1QDE1SDE1aDE1iDE1pDE1yDE16DE1/DE2CDE2NDE2TDE2UDE2WDE2bDE2cDE2eDE2mDE2uDE25DE3CDE3IDE3LDE3WDE3aDE3dDE3oDE3tDE3uDE3wDE31DE34DE38DE0ADU0CDU0KDU0RDU0bDU0hDU0kDU0sDU02DU0+DU1CDU1IDU1JDU1LDU1TDU1dDU1iDU1qDU1yDU19DU2IDU2ODU2RDU2XDU2YDU2aDU2fDU2gDU2iDU2tDU23DU25DU3ADU3LDU3TDU3cDU3hDU3iDU3kDU3pDU3sDU33DU39DU3+DU0ADk0JDk0RDk0XDk0YDk0aDk0jDk0rDk0zDk03Dk06Dk1FDk1QDk1YDk1fDk1pDk1rDk11Dk13Dk1+Dk2CDk2JDk2RDk2WDk2hDk2lDk2qDk2tDk2xDk2zDk2+Dk3JDk3ODk3cDk3kDk3oDk3rDk32Dk3/Dk0DD00FD00LD00MD00OD00UD00VD00XD00bD00eD00mD00qD00tD000D01CD01HD01KD01VD01bD01cD01eD01kD01lD01nD01uD011D016D017D019D02GD02KD02PD02TD02VD02aD02gD02jD02nD02pD020D028D03CD03DD03FD03QD03YD03cD03fD03kD03nD03yD033D034D036D00DEE0IEE0LEE0TEE0aEE0fEE0iEE0oEE0pEE0rEE00EE07EE1DEE1KEE1TEE1dEE1hEE1jEE1rEE1zEE19EE1/EE2FEE2GEE2IEE2SEE2UEE2fEE2jEE2mEE2tEE23EE25EE2+EE3BEE3HEE3IEE3KEE3SEE3WEE3ZEE3iEE3pEE3yEE38EE3+EE0FEU0JEU0MEU0SEU0TEU0VEU0ZEU0hEU0sEU01EU08EU1BEU1MEU1UEU1YEU1aEU1eEU1kEU1lEU1nEU1tEU1wEU15EU2CEU2HEU2PEU2WEU2bEU2cEU2eEU2mEU2uEU25EU3CEU3GEU3JEU3OEU3REU3cEU3lEU3sEU3wEU3zEU36EU0DEk0JEk0MEk0UEk0dEk0jEk0kEk0mEk0rEk0sEk0uEk04Ek06Ek1FEk1OEk1XEk1fEk1lEk1mEk1oEk1uEk15Ek1+Ek1/Ek2BEk2FEk2HEk2OEk2UEk2VEk2XEk2fEk2jEk2lEk2pEk2wEk22Ek23Ek25Ek2+Ek2/Ek3BEk3MEk3XEk3cEk3fEk3kEk3oEk3qEk3yEk32Ek36Ek39Ek0HE00JE00TE00YE00ZE00bE00jE00rE000E008E01EE01NE01SE01TE01VE01eE01jE01kE01mE01xE015E01+E01/E02BE02GE02JE02PE02QE02SE02YE02ZE02bE02gE02jE02pE02qE02sE02xE02yE020E028E03EE03KE03LE03NE03SE03TE03VE03dE03kE03sE03wE03zE037E03/E00CFE0KFE0VFE0bFE0cFE0eFE0jFE0kFE0mFE0xFE03FE04FE06FE1CFE1KFE1QFE1RFE1TFE1ZFE1aFE1cFE1nFE1vFE14FE18FE1/FE2JFE2LFE2QFE2aFE2iFE2tFE2yFE2zFGUoTbUUTboUTbsUTb0UTcYUTc0UTdUUTd4UTeQUTecUTe8UTfgUTQMVTQ4VTRkVTSMVTSUVTSkVTSwVTTAVTT4VTUIVTU0VTVUVTVkVTVsVTWYVTW8VTXcVTX8VTYQVTYcVTYsVTZMVTZ4VTaMVTaQVTaYVTa8VTbUVTbgVTbwVTb4VTcIVTcsVTc8VTdIVTdoVTeIVTecVTegVTeoVTfUVTf0VTQYWTQoWTQwWTREWTRIWTRQWTRgWTSMWTSgWTS0WTTAWTTsWTUAWTUMWTU4WTVYWTVwWTV8WTWcWTW8WTXkWTX4WTX8WTYEWTYYWTYcWTYkWTY0WTY8WTZcWTZsWTZ4WTakWTbIWTbgWTbkWTbsWTcAWTcEWTcMWTcsWTdEWTdQWTd0WTeIWTegWTesWTfIWTfYWTfgWTfwWTQIXTQUXTQkXTQ4XTQ8XTREXTRUXTRcXTR8XTSkXTS8XTTAXTTIXTTwXTUQXTUkXTU4XTVEXTVkXTV4XTWIXTWYXTWgXTW8XTXQXTXwXTYUXTY4XTZIXTZoXTaIXTagXTasXTa8XTbIXTbkXTcIXTckXTdAXTdUXTdYXTdgXTd4XTd8XTeEXTekXTfAXTfkXTQAYTQgYTQwYTRcYTSEYTSoYTTEYTTcYTTgYTToYTT8YTUIYTUoYTVEYTVkYTV8YTWAYTWIYTWoYTW8YTXoYTYAYTYEYTYMYTYgYTYsYTZEYTZQYTZgYTZsYTZ8YTaIYTagYTasYTbQYTbgYTb4YTcEYTcoYTc8YTdIYTdYYTdgYTeMYTekYTeoYTewYTfcYTf8YTQgZTRMZTRsZTSEZTSIZTSQZTSoZTSsZTS0ZTTEZTTkZTUIZTUgZTUkZTUsZTVMZTVcZTVsZTV0ZTWMZTWYZTW4ZTXYZTX8ZTYUZTYYZTYgZTZIZTZkZTaAZTaYZTacZTakZTa4ZTbEZTbUZTbgZTb4ZTcEZTckZTc8ZTdIZTdcZTdoZTeAZTeEZTeMZTewZTfQZTf4ZTQAaTQgaTRIaTRQaTR4aTSAaTSgaTS4aTTEaTTYaTTkaTT0aTUgaTU0aTU4aTVAaTVgaTWIaTWQaTWsaTXAaTXEaTXMaTXkaTXwaTYIaTYMaTYUaTY0aTZIaTZMaTZUaTZ0aTaIaTaUaTbAaTbgaTbwaTb4aTcMaTcQaTcYaTdAaTdIaTdcaTdgaTdoaTeEaTeYaTecaTekaTfMaTfsaTQIbTQkbTQ8bTRIbTRYbTRgbTSMbTSsbTTQbTTkbTTobTTwbTUEbTUIbTUQbTUgbTUobTVIbTVcbTVgbTVobTV8bTWIbTWsbTXIbTXobTX4bTYEbTYwbTZAbTZIbTZcbTZgbTZobTaMbTagbTasbTbYbTbobTcMbTccbTckbTc4bTc8bTdEbTdYbTdkbTeAbTecbTesbTe0bTfMbTfQbTfYbTfwbTf0bTf8bTQYcTQ0cTRYcTR8cTSccTTAcTTUcTTgcTUIcTUQcTVIcTV0cTWMcTWYcTW4cTXYcTXscTX4cTYMcTYwcTZQcTZwcTaAcTaMcTakcTawcTbccTcAcTcscTdAcTdEcTdMcTdgcTdscTeMcTeccTeocTfMcTfgcTf4cTf8cTQEdTQwdTRAdTRQdTRwdTSAdTSIdTSgdTSkdTSsdTTMdTTgdTTkdTTsdTUQdTUkdTU0dTVgdTWAdTWkdTXQdTXodTX0dTYUdTYwdTZIdTZMdTZUdTZkdTZwdTacdTa0dTbAdTbgdTbwdTb8dTcgdTdIdTdkdTd4dTeQdTecdTe8dTfcdTfwdTf0dTf8dTQMeTQUeTRAeTRgeTR0eTSAeTSQeTSceTTAeTToeTTweTUEeTUIeTUQeTUoeTUseTU0eTVIeTVUeTVoeTVseTV0eTWYeTW4eTXYeTYEeTYceTYgeTYoeTZEeTZoeTaEeTakeTa0eTbAeTbgeTcEeTcUeTcceTdAeTdgeTd8eTeMeTeUeTeoeTeseTe0eTfgeTQMfTQwfTREfTRIfTRQfTR8fTSUfTSgfTTMfTT0fTT8fTUgfTU8fTVofTWAfTWEfTWMfTWsfTXAfTXMfTXgfTXsfTYUfTYcfTZEfTZsfTaAfTaofTa8fTbAfTbIfTbcfTcEfTcMfTcsfTdAfTdMfTdgfTd8fTeYfTeofTe4fTfEfTfYfTf4fTQYgTQ8gTRggTSIgTSQgTSsgTTQgTTwgTUIgTUMgTUUgTUkgTUsgTVEgTVIgTVQgTV8gTWYgTXAgTXIgTXYgTXsgTXwgTX4gTYggTYogTZMgTZogTaQgTaYgTasgTawgTa4gTbUgTcAgTckgTdEgTdkgTd4gTecgTesgTe0gTfMgTfQgTfYgTfwgTf8gTQUhTQYhTQghTRAhTRQhTR0hTSIhTSYhTSkhTS4hTTchTUEhTUMhTU4hTVkhTWMhTWUhTWkhTWshTXAhTXMhTXshTYMhTYghTYshTZYhTaEhTaohTa4hTbEhTbchTbghTbohTcIhTcYhTckhTdEhTdYhTdshTd4hTeIhTeghTekhTeshTfMhTf4hTQciTRIiTRkiTSEiTSkiTS8iTTAiTTIiTTYiTTkiTT4iTUEiTUUiTUsiTUwiTU4iTVIiTVUiTVkiTV8iTWAiTWIiTWoiTXEiTX8iTYQiTYUiTYciTZAiTZQiTZ8iTaQiTaUiTaciTbIiTbciTbsiTb4iTcUiTdAiTdkiTeAiTegiTewiTe4iTfYiTf0iTQMjTQYjTQ0jTRIjTRUjTR0jTSQjTS0jTTYjTTojTT0jTUMjTUQjTUYjTU0jTVMjTVYjTVojTV0jTWEjTWUjTXAjTXQjTXYjTX8jTYUjTYYjTYgjTYwjTY4jTZYjTZ4jTaUjTa4jTbkjTb4jTcEjTcUjTccjTcwjTc0jTc8jTdgjTeAjTegjTe0jTfgjTQEkTQokTQ8kTRAkTRIkTSAkTSUkTSYkTSgkTS8kTTgkTUEkTUskTU0kTVEkTVUkTWAkTWUkTWYkTWgkTWwkTW4kTXUkTXkkTXwkTYMkTYgkTZIkTZQkTZgkTZokTaEkTakkTbAkTbckTbwkTcUkTcwkTdIkTdMkTdUkTd4kTeIkTeskTe8kTfEkTfokTQMlTQslTRQlTRglTRolTSElTSolTTAlTTElTTMlTTslTUMlTUclTU8lTVMlTVYlTV4lTWYlTWwlTW0lTW8lTXolTX4lTYAlTYQlTYYlTZElTZclTZglTZolTaMlTaglTaslTbIlTbolTb8lTcAlTcIlTc0lTdUlTdslTdwlTd4lTeMlTewlTfAlTfolTfwlTQUmTQsmTQwmTQ4mTRUmTR4mTScmTSwmTS0mTS8mTTcmTT8mTUcmTVAmTVgmTV8mTWgmTXImTXQmTXgmTXomTYImTY0mTZMmTZQmTZYmTZ4mTaQmTaUmTacmTawmTa8mTbMmTb4mTccmTdImTdomTeImTecmTesmTe0mTfImTfYmTfwmTf0mTf8mTQcnTQ0nTRAnTRknTR0nTSInTSUnTSsnTSwnTS4nTTYnTTsnTUMnTUonTU4nTVAnTVknTWMnTWUnTWwnTXEnTXQnTX8nTYcnTZEnTZMnTZsnTaAnTaQnTaYnTbAnTbonTbwnTcInTcMnTcUnTc4nTdYnTd8nTeMnTecnTeknTfAnTfYnTfcnTfknTf4nTf8nTQEoTQYoTQkoTQ8oTRAoTRIoTRgoTRsoTSQoTSooTS0oTTUoTUAoTUcoTU0oTU4oTVAoTVYoTVkoTWMoTWwoTXYoTYAoTYIoTYooTY8oTZAoTZIoTZgoTZkoTZsoTaMoTasoTbEoTbIoTbQoTbooTb0oTcUoTckoTcsoTdEoTdIoTdQoTd8oTeMoTeUoTe4oTfkoTQApTQgpTRApTRUpTRopTRspTR0pTSIpTScpTSopTTIpTTcpTTgpTTopTUMpTUopTVIpTVYpTVgpTV0pTWcpTWkpTW4pTXEpTXopTYQpTY8pTZQpTZUpTZcpTaApTacpZShNrylNuilNwClNwSlNwylNySlNzClN0SlN1ylN2ClN2ilN3ylN4ilN6ilN8ilN/ClNBCpNDypNEypNFipNHipNIipNJSpNKipNLSpNNSpNOSpNPipNRSpNSipNTypNWipNYypNbSpNbypNeipNfypNgCpNgipNhipNiSpNjSpNkCpNmCpNnSpNnipNoCpNqypNtCpNvypNySpNyypNzypN0ipN1ipN2CpN3CpN3ypN6CpN7ipN7ypN8SpN+CpNACtNBStNBitNCCtNDStNEStNFCtNHCtNJCtNLitNNCtNNytNOytNPStNRStNSStNTCtNUCtNWCtNYitNZCtNaitNaytNbStNcStNdCtNfytNhytNjCtNjStNjytNlytNmytNnStNoytNpitNritNsitNtitNuytNvCtNvitNvytNwytNxStNzStN0itN0ytN1StN3itN5ytN8StN8ytN9ytN+StNASxNBSxNDSxNEixNEyxNFSxNHSxNISxNJSxNKCxNLSxNMCxNNCxNNixNPSxNQSxNTyxNVCxNWyxNYyxNZyxNaixNbyxNcCxNcixNdyxNeCxNeixNhCxNhixNjyxNlixNnSxNoSxNoyxNrCxNtSxNwCxNySxN0CxN2CxN3CxN4SxN5CxN6CxN6yxN8CxN8SxN8yxN/ixNCC1NDC1NDi1NFi1NHy1NKC1NLS1NMC1NOC1NQC1NRC1NSS1NUS1NWS1NZC1NaS1Nai1NbC1NcC1Nci1Ndi1NfC1NfS1Nfy1Ngy1Nhi1Niy1NkS1Nki1NlC1NmS1NnS1NoC1Nqy1Nsy1NvC1Nxy1Nyy1Nzi1N0y1N3i1N6S1N9C1N/i1NAC5NBC5NBy5NEi5NHS5NJi5NKy5NLi5NOS5NQS5NRy5NUS5NUy5NWy5NYS5NZC5Nai5Nay5NbS5NdS5NgC5NhC5Nhi5Niy5Nji5NlC5NlS5Nly5Nny5NpC5NrS5NtC5NuS5Nui5NvC5NwS5Nwi5NxC5NyC5Nyi5N1S5N4C5N6i5N9S5N/S5NAy9NBC9NBi9NDC9NDS9NDy9NEy9NFS9NIC9NKC9NLy9NNS9NNi9NOC9NPi9NPy9NQS9NRi9NRy9NSS9NUi9NWy9NZS9Nay9NbC9Nbi9NeS9Ngy9Nii9Nki9NnS9NoS9Npi9NqS9NsS9NuC9NvS9Nvi9NwC9Nxi9Nxy9NyS9N0C9N1S9N3y9N4S9N6y9N8S9N8i9N9C9N/S9NBzBNCTBNEDBNFDBNFzBNHzBNKTBNKzBNNTBNPTBNSDBNUTBNWjBNYjBNaTBNbjBNbzBNcTBNdTBNdzBNezBNfjBNgzBNhDBNhjBNjzBNlDBNmTBNmjBNnDBNpDBNrzBNtzBNvzBNyTBNyzBN0zBN2DBN4DBN5TBN7zBN9zBN/zBNCDFNEzFNHjFNIjFNLDFNNzFNPzFNRzFNTTFNTjFNUDFNVDFNWTFNWjFNXDFNZDFNaTFNbDFNczFNeDFNeTFNezFNgDFNgzFNhzFNiTFNjjFNjzFNkTFNmDFNnTFNnjFNoDFNqTFNsTFNvDFNxDFNyjFNzTFN1TFN3DFN4jFN5TFN6TFN7DFN9jFN+DFN/TFNADJNBjJNCTJNETJNHDJNIjJNIzJNJTJNKzJNLDJNLjJNMzJNNjJNPTJNRTJNSjJNTTJNUjJNVjJNWDJNXDJNYzJNaDJNaTJNazJNcDJNeTJNfjJNhjJNjjJNkjJNlDJNmTJNpDJNrDJNsDJNsjJNuzJNvzJNwTJNzDJN1zJN3zJN5TJN5jJN6DJN7TJN8DJN+DJNADNNBTNNCzNNDjNNFjNNHTNNITNNJzNNKDNNKjNNMzNNPDNNQTNNRDNNSDNNUDNNWzNNXzNNZDNNZzNNbzNNdzNNfDNNhDNNiDNNijNNkjNNljNNnjNNojNNpTNNrDNNsTNNtDNNvzNNyDNNzDNNzjNN0zNN1jNN4TNN5jNN5zNN6TNN8TNN9jNN/DNN/TNN/zNNBDRNBTRNBzRNDDRNFTRNHTRNIzRNJjRNLjRNMjRNNDRNPTRNQjRNQzRNRTRNSTRNTDRNVjRNWDRNXTRNXjRNYDRNZTRNZjRNaDRNbTRNbjRNcDRNeDRNfTRNfjRNgDRNhTRNiDRNkDRNmDRNnTRNozRNpjRNrjRNsjRNtzRNuDRNujRNwDRNwzRNzTRNzzRN1DRN2TRN2jRN3DRN5DRN7zRN9zRN/DRNATVNCjVNDzVNEjVNGjVNHjVNIDVNJTVNJjVNKDVNLTVNNTVNPTVNRTVNSTVNSzVNUDVNUTVNUzVNWzVNYzVNbjVNdTVNejVNfTVNgTVNhDVNijVNizVNjTVNlTVNmTVNnDVNpTVNqjVNsTVNuTVNvTVNvzVNxDVNyDVNyjVN0jVN2jVN4zVN7jVN+DVN+jVN/zVNADZNAjZNCDZNCTZNCzZNFTZNHzZNJTZNKDZNLTZNLjZNMDZNODZNPDZNPzZNRzZNTzZNWDZNXTZNZTZNbDZNdzZNfTZNgDZNhjZNiTZNkTZNmDZNnjZNnzZNoTZNqjZNtDZNtjZNvzZNxTZNxjZNyDZN0DZN2zZN5jZN6zZN7DZN7jZN9DZN9zZN+zZN/TZNBjdNCzdNDjdNEjdNHDdNHjdNIzdNJzdNMTdNMzdNOzdNQDdNQTdNQzdNRzdNSzdNUDdNVDdNVjdNXDdNXzdNZTdNZjdNaDdNbjdNbzdNcTdNfDdNhjdNiDdNkTdNnDdNpDdNrTdNtDdNvDdNxDdNyjdNyzdNzTdN1jdN3jdN4zdN5DdN5jdN6jdN7jdN8TdN9zdN+DdN+jdNADhNAThNAzhNCzhNEzhNGjhNIzhNKzhNMDhNMzhNPjhNRDhNRThNRzhNTDhNTThNTzhNVzhNXzhNajhNczhNeThNfDhNhzhNizhNjjhNmThNnjhNnzhNoThNpjhNqThNrThNsThNszhNuzhNwjhNzDhN0jhN1ThN3ThN5zhN7zhN8zhN+ThN+jhN/DhNBDlNDjlNEzlNGzlNIzlNLjlNOTlNPzlNQjlNSDlNSTlNSzlNUDlNUTlNUzlNXjlNaDlNajlNcTlNfDlNhDlNjTlNkjlNkzlNlTlNmjlNnTlNqDlNrjlNrzlNsTlNujlNwjlNyDlNyTlNyzlN1DlN3DlN5DlN6DlN6zlN9jlNATpNCTpNEDpNGjpNHDpNJjpNKDpNLzpNMzpNOjpNQjpNRzpNUjpNVjpNWzpNXjpNYjpNZDpNbzpNejpNfzpNjTpNlTpNmTpNnDpNpzpNsDpNtDpNtjpNvDpNvTpNvzpNxTpNxjpNyDpNzDpNzzpN1zpN2zpN3jpN5TpN8zpN+DpN+zpNBjtNDDtNDTtNDztNFTtNFjtNGDtNHztNJjtNKztNLDtNLjtNNztNOztNQDtNRDtNRjtNSztNUTtNVDtNWDtNWjtNZTtNbTtNcztNdDtNdjtNgTtNiTtNjTtNkDtNlTtNmDtNoztNqDtNqTtNqztNtDtNuTtNvDtNxDtNyztN0DtN0ztN2TtN2jtN3DtN5TtN7DtN9DtN+ztNBDxNDjxNEjxNFDxNHDxNJDxNLjxNMDxNNjxNNzxNOTxNQzxNRTxNUDxNVDxNVzxNXjxNaDxNajxNbzxNcjxNeDxNeTxNezxNgzxNhzxNijxNkzxNmjxNozxNrTxNrzxNtjxNujxNvTxNwzxNxDxNxjxNyjxN0jxN3TxN5jxN7TxN8jxN/TxNBT1NCT1NCz1NDz1NFT1NFj1NGD1NHj1NIT1NKj1NMz1NOD1NQD1NRz1NTD1NTT1NTz1NVz1NXz1Naj1Ncz1Ndz1Nej1Nfz1Ngj1NjT1Nlj1NnT1NoT1NpD1Nqz1NtD1Nuj1NvT1NxT1Nzj1N1D1N1T1N1z1N3D1N3T1N3z1N6T1N6z1N9j1N/z1NCD5NED5NFj5NFz5NGT5NHz5NKj5NLz5NMD5NMj5NNj5NOD5NPz5NRT5NRj5NSD5NUD5NVD5NVj5NWj5NYT5NZz5NaD5Naj5lKE1vPk1wPk1yPk19Pk2IPk2NPk2QPk2VPk2ZPk2bPk2jPk2nPk2rPk2uPk24Pk26Pk3EPk3JPk3KPk3MPk3UPk3cPk3lPk3tPk31Pk3+Pk0DP00EP00GP00PP00UP00VP00XP00iP00qP00vP00wP00yP003P006P01AP01BP01DP01JP01KP01MP01RP01UP01aP01bP01dP01iP01jP01lP01tP011P017P018P01+P02DP02EP02GP02OP02VP02dP02hP02kP02sP02wP02zP027P03GP03MP03NP03PP03UP03VP03XP03iP03oP03pP03rP03zP037P00BQE0CQE0EQE0KQE0LQE0NQE0YQE0gQE0pQE0tQE0wQE06QE08QE1BQE1LQE1TQE1eQE1jQE1kQE1mQE1rQE1sQE1uQE13QE1+QE2GQE2PQE2VQE2YQE2gQE2pQE20QE2/QE3KQE3UQE3WQE3aQE3dQE3hQE3vQE3zQE3+QE0GQU0KQU0MQU0XQU0gQU0oQU0wQU01QU04QU08QU1EQU1PQU1UQU1VQU1XQU1gQU1mQU1pQU1tQU1vQU1zQU18QU2AQU2DQU2LQU2TQU2YQU2ZQU2bQU2mQU2uQU23QU27QU29QU3CQU3DQU3FQU3JQU3UQU3ZQU3eQU3hQU3sQU3xQU30QU3/QU0HQk0NQk0QQk0YQk0gQk0qQk0vQk0wQk0yQk03Qk04Qk06Qk0+Qk1AQk1IQk1MQk1PQk1aQk1jQk1pQk1qQk1sQk1xQk1yQk10Qk18Qk2CQk2FQk2OQk2TQk2ZQk2cQk2jQk2nQk2pQk2tQk2zQk22Qk26Qk2/Qk3AQk3CQk3GQk3IQk3QQk3aQk3gQk3hQk3jQk3tQk31Qk36Qk3/Qk0CQ00KQ00PQ00TQ00XQ00ZQ00gQ00lQ00tQ002Q00/Q01DQ01LQ01TQ01ZQ01cQ01gQ01jQ01qQ01zQ016Q02BQ02GQ02HQ02JQ02PQ02QQ02SQ02aQ02hQ02qQ02xQ025Q029Q03IQ03SQ03bQ03iQ03oQ03pQ03rQ03wQ03zQ037Q00CRE0KRE0QRE0RRE0TRE0bRE0gRE0rRE0xRE0yRE00RE05RE08RE1CRE1FRE1JRE1MRE1QRE1TRE1ZRE1cRE1lRE1pRE1vRE1yRE17RE2ARE2DRE2HRE2JRE2URE2aRE2bRE2dRE2oRE2wRE25RE3ERE3MRE3SRE3TRE3VRE3bRE3cRE3eRE3iRE3qRE3zRE35RE36RE38RE0ERU0IRU0MRU0ORU0URU0XRU0fRU0nRU0wRU02RU03RU05RU1DRU1KRU1RRU1XRU1YRU1aRU1fRU1iRU1mRU1pRU1vRU1yRU16RU2ARU2DRU2IRU2LRU2RRU2SRU2URU2dRU2lRU2vRU2xRU25RU3DRU3FRU3PRU3RRU3ZRU3fRU3iRU3nRU3qRU3uRU35RU3+RU3/RU0BRk0JRk0TRk0VRk0cRk0hRk0iRk0kRk0qRk0tRk0zRk00Rk02Rk0+Rk1DRk1ERk1GRk1ORk1TRk1WRk1hRk1pRk1tRk1vRk10Rk11Rk13Rk2BRk2DRk2IRk2JRk2LRk2SRk2XRk2YRk2aRk2kRk2sRk2zRk26Rk3ARk3DRk3HRk3JRk3URk3cRk3lRk3qRk3rRk3tRk3yRk3zRk31Rk35Rk37Rk0DR00IR00JR00LR00QR00TR00cR00jR00rR00vR00yR009R01BR01DR01IR01JR01LR01UR01ZR01cR01nR01rR010R014R016R01/R02AR02CR02HR02KR02RR02YR02cR02eR02kR02lR02nR02tR02uR02wR023R02+R03HR03QR03YR03hR03mR03pR03zR031R00DSE0OSE0USE0XSE0fSE0nSE0sSE0vSE00SE09SE1FSE1NSE1RSE1USE1aSE1dSE1oSE1xSE18SE2BSE2CSE2ESE2JSE2MSE2USE2YSE2bSE2kSE2pSE2vSE2wSE2ySE29SE3BSE3FSE3NSE3RSE3TSE3ZSE3aSE3cSE3kSE3pSE3qSE3sSE31SE36SE3+SE0JSU0RSU0aSU0lSU0rSU0uSU02SU09SU1DSU1ESU1GSU1KSU1NSU1YSU1eSU1hSU1pSU1tSU1wSU15SU2DSU2KSU2PSU2VSU2YSU2gSU2oSU2tSU2uSU2wSU20SU22SU3BSU3JSU3OSU3RSU3VSU3YSU3hSU3rSU3tSU3ySU3zSU31SU37SU38SU3+SU0DSk0GSk0LSk0MSk0OSk0XSk0fSk0nSk0ySk04Sk05Sk07Sk1CSk1LSk1SSk1aSk1eSk1hSk1pSk1ySk12Sk14Sk2BSk2JSk2QSk2USk2WSk2bSk2cSk2eSk2pSk20Sk29Sk3CSk3DSk3FSk3QSk3WSk3ZSk3kSk3uSk3wSk35Sk0AS00LS00RS00SS00US00cS00hS00kS00pS00sS002S004S01CS01MS01RS01bS01gS01hS01jS01oS01yS010S018S02BS02ES02JS02QS02XS02bS02fS02iS02nS02vS023S03AS03JS03TS03VS03cS03lS03tS03zS030S032S036S038S00CTE0DTE0FTE0QTE0XTE0hTE0jTE0nTE0sTE0tTE0vTE05TE07TE1ETE1LTE1VTE1XTE1cTE1dTE1fTE1mTE1xTE16TE2CTE2KTE2PTE2YTE2cTE2eTE2kTE2lTE2nTE2tTE2wTE22TE23TE25TE3BTE3FTE3OTE3TTE3XTE3aTE3fTE3oTE3yTE30TE3/TE0KTU0UTU0WTU0aTU0cTU0hTU0kTU0sTU00TU05TU08TU1HTU1STU1bTU1fTU1iTU1oTU1pTU1rTU1zTU13TU16TU2CTU2HTU2MTU2PTU2TTU2ZTU2aTU2cTU2kTU2vTU24TU3DTU3KTU3STU3aTU3gTU3hTU3jTU3nTU3qTU3vTU3yTU32TU38TU39TU3/TU0DTk0GTk0KTk0QTk0RTk0TTk0bTk0iTk0wTk01Tk02Tk04Tk1BTk1FTk1QTk1VTk1WTk1YTk1jTk1oTk1sTk1vTk12Tk2BTk2KTk2RTk2ZTk2dTk2fTk2nTk2uTk20Tk23Tk2+Tk3DTk3GTk3OTk3VTk3eTk3nTk3rTk3uTk30Tk31Tk33Tk3+Tk0ET00HT00LT00OT00ST00WT00hT00lT00nT00wT002T003T005T009T00/T01HT01PT01WT01fT01qT01vT01yT012T014T019T01+T02AT02JT02RT02ZT02eT02pT02yT027T03AT03BT03DT03RT03WT03XT03ZT03gT03pT03yT038T03+T00CUE0GUE0RUE0WUE0XUE0ZUE0dUE0fUE0mUE0qUE0tUE00UE05UE1DUE1FUE1JUE1LUE1SUE1aUE1hUE1oUE1tUE12UE19UE2DUE2EUE2GUE2PUE2TUE2cUE2gUE2iUE2rUE20UE28UE3FUE3JUE3LUE3SUE3bUE3hUE3iUE3kUE3sUE30UE34UE0AUU0EUU0HUU0PUU0XUU0dUU0eUU0gUU0rUU0vUU0xUU01UU03UU1CUU1IUU1JUU1LUU1UUU1ZUU1cUU1jUU1rUU1wUU1xUU1zUU1+UU2GUU2MUU2NUU2PUU2UUU2dUU2hUU2rUU2tUU22UU28UU29UU2/UU3GUU3PUU3YUU3dUU3eUU3gUU3oUU3wUU34UU0BUk0JUk0QUk0ZUk0jUk0lUk0pUk0rUk0zUk0+Uk1EUk1FUk1HUk1PUk1VUk1WUk1YUk1dUk1gUk1kUk1vUk14Uk2DUk2LUk2TUk2YUk2cUk2eUk2jUk2nUk2tUk2uUk2wUk24Uk2+Uk3BUk3KUk3OUk3TUk3WUk3cUk3dUk3fUk3nUk3sUk30Uk37Uk3/Uk0BU00KU00UU00WU00dU00iU00lU00wU004U01CU01EU2UoTUxTTVFTTVVTTVdTTWFTTWtTTW1TTXNTTXRTTXZTTX9TTYdTTZBTTZRTTZhTTZpTTaFTTadTTahTTapTTa9TTbBTTbJTTbdTTbpTTcBTTcFTTcNTTclTTcxTTdVTTdtTTd5TTeZTTfFTTfhTTf5TTf9TTQFUTQdUTQpUTRRUTR1UTSdUTTFUTTNUTTtUTUBUTUFUTUNUTUlUTUpUTUxUTVRUTVxUTWJUTWNUTWVUTWtUTW5UTXZUTXpUTXxUTYJUTYNUTYVUTZBUTZRUTZZUTZ9UTapUTbFUTblUTcFUTcZUTctUTcxUTc5UTdNUTdhUTdtUTeNUTehUTelUTetUTfRUTftUTQNVTQdVTQlVTQ5VTRhVTRpVTR9VTSJVTStVTTVVTUBVTUVVTUZVTUhVTVFVTVhVTWBVTWtVTXFVTXJVTXRVTXpVTX1VTYJVTYhVTYlVTYtVTZBVTZNVTZtVTaNVTa1VTbVVTcBVTcRVTcdVTc9VTdNVTdZVTdtVTd5VTeZVTepVTe9VTfZVTftVTQBWTQtWTRRWTR5WTSBWTStWTTBWTTFWTTNWTTdWTTpWTT5WTUFWTUlWTU5WTU9WTVFWTVxWTWVWTXBWTXpWTXxWTYBWTYNWTYdWTYlWTY1WTZBWTZlWTZ9WTaBWTaJWTalWTbFWTbZWTbdWTblWTb5WTcJWTcVWTc1WTdVWTd9WTeVWTehWTexWTe5WTfZWTfpWTf1WTQFXTQlXTRNXTRVXTRtXTRxXTR5XTSJXTSVXTTBXTThXTT1XTT5XTUBXTUhXTUxXTU5XTVRXTVdXTV9XTWNXTWdXTWxXTW1XTW9XTXBXTXJXTXNXTXRXTXdXTXlXTXtXTYJXTYlXTYpXTYtXTY5XTZBXTZJXTZ9XTaBXTaFXTaRXTaZXTahXTaxXTa9XTbNXTbRXTbVXTbhXTbpXTbxXTcNXTcpXTctXTcxXTc9XTdFXTdNXTeBXTeFXTeJXTeVXTedXTelXTfBXTfdXTfhXTflXTfxXTf5XTQBYTQ1YTQ5YTQ9YTRJYTRRYTRZYTRpYTSFYTSJYTSNYTSZYTShYTSpYTTFYTThYTTlYTTpYTT1YTT9YTUFYTUVYTUxYTU1YTU5YTVFYTVNYTVVYTVxYTWNYTWRYTWVYTWhYTWpYTWxYTXBYTXNYTXdYTXhYTXlYTXxYTX5YTYBYTYRYTYdYTYtYTYxYTY1YTZBYTZJYTZRYTZhYTZtYTZ9YTaBYTaFYTaRYTaZYTahYTaxYTa9YTbNYTbRYTbVYTbhYTbpYTbxYTclYTcpYTctYTc5YTdBYTdJYTdlYTeBYTeFYTeJYTeVYTedYTelYTfZYTfdYTfhYTftYTf1YTf9YTQZZTQ1ZTQ5ZTQ9ZTRJZTRRZTRZZTRpZTSFZTSJZTSNZTSZZTShZTSpZTS5ZTTFZTTVZTTZZTTdZTTpZTTxZTT5ZTUtZTUxZTU1ZTVBZTVJZTVRZTVtZTWJZTWNZTWRZTWdZTWlZTWtZTXhZTXlZTXpZTX1ZTX9ZTYFZTY5ZTY9ZTZBZTZNZTZVZTZdZTaRZTaVZTaZZTalZTatZTa1ZTbFZTbRZTbhZTblZTbpZTb1ZTb9ZTcFZTc5ZTc9ZTdBZTdNZTdVZTddZTd5ZTeVZTeZZTedZTepZTexZTe5ZTfJZTflZTfpZTftZTf5ZTQBaTQJaTQ9aTRBaTRFaTRRaTRZaTRhaTSVaTSZaTSdaTSpaTSxaTS5aTTVaTTxaTT1aTT5aTUFaTUNaTUVaTUlaTUxaTVBaTVFaTVJaTVVaTVdaTVlaTV1aTWBaTWRaTWVaTWZaTWlaTWtaTW1aTXpaTXtaTXxaTX9aTYFaTYNaTZBaTZFaTZJaTZVaTZdaTZlaTaZaTadaTahaTataTa1aTa9aTbxaTb1aTb5aTcFaTcNaTcVaTclaTcxaTdBaTdFaTdJaTdVaTddaTdlaTeZaTedaTehaTetaTe1aTe9aTfxaTf1aTf5aTQFbTQNbTQVbTQxbTRNbTRRbTRVbTRhbTRpbTRxbTSNbTSpbTStbTSxbTS9bTTFbTTNbTTdbTT5bTT9bTUBbTUNbTUVbTUdbTUtbTU5bTVJbTVNbTVRbTVdbTVlbTVtbTWhbTWlbTWpbTW1bTW9bTXFbTXhbTX9bTYBbTYFbTYRbTYZbTYhbTYxbTY9bTZNbTZRbTZVbTZhbTZpbTZxbTaBbTadbTahbTalbTaxbTa5bTbBbTbRbTbtbTbxbTb1bTcBbTcJbTcRbTctbTdJbTdNbTdRbTddbTdlbTdtbTd9bTeJbTeZbTedbTehbTetbTe1bTe9bTfNbTfZbTfpbTftbTfxbTf9bTQFcTQNcTRBcTRFcTRJcTRVcTRdcTRlcTR1cTSBcTSRcTSVcTSZcTSlcTStcTS1cTTFcTThcTTlcTTpcTT1cTT9cTUFcTU5cTU9cTVBcTVNcTVVcTVdcTWRcTWVcTWZcTWlcTWtcTW1cTXFcTXhcTXlcTXpcTX1cTX9cTYFcTYVcTYhcTYxcTY1cTY5cTZFcTZNcTZVcTZlcTZxcTaBcTaFcTaJcTaVcTadcTalcTbBcTbdcTbhcTblcTbxcTb5cTcBcTc1cTc5cTc9cTdJcTdRcTdZcTeNcTeRcTeVcTehcTepcTexcTflcTfpcTftcTf5cTQBdTQJdTQ9dTRBdTRFdTRRdTRZdTRhdTSVdTSZdTSddTSpdTSxdTS5dTTVdTTxdTT1dTT5dTUFdTUNdTUVdTUldTUxdTVBdTVFdTVJdTVVdTVddTVldTWBdTWddTWhdTWldTWxdTW5dTXBdTXRdTXddZUsVXXJVFgAAKEsYTZQCTesCTUMFTR4KTSoMTeEOTdUPTR4RTWwSTT8UTdIUTVMWTQUYTWcYTfwYTVUaTSQcTRUeTc4gTYAhTfMiTWMlTdcmTcorTUUuTZwuTfQwTc81Tds3TZI6TYY7Tc88TR0+TfA/TYNATQRCTbZDTRhETa1ETQZGTdVHTcZJTX9MTTFNTaROTRRRTYhSZUsWXXJWFgAAKE1xV02IV02eV02yV03JV03fV032V00MWE0gWE03WE1LWE1iWE12WE2KWE2eWE2yWE3IWE3fWE31WE0MWU0gWU00WU1KWU1hWU13WU2NWU2jWU23WU3NWU3kWU34WU0OWk0kWk07Wk1PWk1jWk15Wk2PWk2lWk27Wk3PWk3lWk37Wk0SW00pW009W01RW01nW01+W02SW02mW026W03RW03lW035W00PXE0jXE03XE1NXE1jXE13XE2LXE2fXE22XE3MXE3iXE34XE0OXU0kXU07XU1PXU1mXWV1h1UJaWRhdG1UeXBlclcWAABNel2JfYdVBmFsdExvY3JYFgAATXpdVQB9h1UFbGFiZWxyWRYAAE16XVgAAAAAfYdVDnN1cmZhY2VPcGFjaXR5cloWAABNel1Hv/AAAAAAAAB9h1UHZWxlbWVudHJbFgAATXpdSwZ9clwWAAAoSwhdcl0WAAAoSwNLCEsNSxFLE0sbSyBLIUsjSyxLNUs/S0FLRUtHS09LU0tbS2BLYUtjS2tLb0tzS3ZLe0t+S4JLhEuLS49LnUuiS6lLsUu1S7hLvUu+S8BLxkvHS8lL00vVS95L5UvsS/BL8kv7TQQBTQ8BTRgBTR8BTScBTSsBTTABTTMBTTcBTToBTT8BTUABTUIBTU0BTVcBTVsBTV0BTWUBTW4BTXcBTXwBTX8BTYcBTY8BTZMBTZgBTaABTagBTbMBTbgBTbkBTbsBTb8BTcEBTcUBTcsBTcwBTc4BTdIBTdUBTdoBTeABTeEBTeMBTegBTewBTe8BTfoBTQICTQsCTRYCTRoCTR0CTSICTS0CTTgCTUMCTU0CTU8CTVMCTVYCTWECTWwCTXUCTXoCTX0CTYgCTZACTZYCTaACTaICTaoCTbACTbMCTbkCTboCTbwCTcQCTc8CTdMCTdUCTdoCTd0CTeMCTeQCTeYCTe4CTfMCTfwCTQMDTQgDTQkDTQsDTRADTREDTRMDTRcDTRkDTSQDTS8DTTkDTUQDTUwDTVIDTVMDTVUDTVsDTVwDTV4DTWIDTWQDTW8DTXcDTX4DTYQDTYUDTYcDTY0DTY4DTZADTZUDTZYDTZgDTaEDTaoDTbQDTboDTbsDTb0DTcgDTdIDTdkDTeEDTewDTfADTfUDTfgDTQAETQcETQwETQ0ETQ8ETRUETRYETRgETR8ETSQETS4ETTAETToETUAETUEETUMETUwETVYETVgETV8ETWMETWYETW4ETXgETXoETYQETYwETZcETaAETakETbEETbgETb0ETb4ETcAETcQETcYETcoETc0ETdIETdMETdUETd4ETeMETegETekETesETfMETf4ETQYFTQ4FTRgFTRoFTSIFTScFTS8FTTQFTT4FTUYFTU4FTVcFTWIFTW0FTXEFTXsFTYYFTY4FTZYFTZwFTZ0FTZ8FTaMFTagFTakFTasFTbMFTbgFTbsFTcIFTccFTcgFTcoFTc8FTdIFTdYFTdgFTd0FTd4FTeAFTecFTewFTe0FTe8FTfgFTQAGTQsGTRMGTRkGTRwGTSQGTSsGTTEGTTQGTTgGTTsGTUUGTUcGTUwGTU8GTVUGTVgGTWAGTWsGTXEGTXIGTXQGTXoGTXsGTX0GTYIGTYUGTYwGTZQGTZkGTZwGTaEGTaUGTacGTasGTbIGTbcGTbgGTboGTb8GTcgGTc0GTdUGTd0GTeEGTeMGTegGTfMGTfsGTf8GTQEHTQoHTQ4HTRAHTRsHTSYHTS4HTTQHTTUHTTcHTTwHTT8HTUcHTU8HTVQHTVoHTV0HTWUHTWwHTXAHTXYHTXcHTXkHTYIHTYsHTZAHTZMHTZcHTZ8HTaoHTa4HTbMHTbYHTb4HTcYHTcsHTdMHTdcHTdkHTeEHTeUHTe0HTfEHTfQHTfsHTQAITQMITQ4ITRcITRsITR0ITSIITSUITTAITTUITTYITTgITUAITUUITUsITUwITU4ITVMITVQITVYITVsITWQITWwITXIITXUITX0ITYEITYMITYwITZEITZIITZQITZgITZsITaUITacITawITa0ITa8ITbQITbUITbcITbwITb0ITb8ITccITcwITc0ITc8ITdQITdcITd8ITecITewITfIITfUITf0ITQEJTQYJTQcJTQkJTQ8JTRIJTRwJTR4JTSMJTSgJTSkJTSsJTTMJTT4JTUYJTUsJTVAJTVkJTV4JTWEJTWkJTW0JTW8JTXQJTXUJTXcJTXwJTYQJTYwJTZQJTZgJTZoJTZ8JTaAJTaIJTaoJTbIJTb0JTcQJTckJTcwJTdAJTdMJTdkJTdoJTdwJTeQJTegJTesJTfQJTfkJTQAKTQgKTQwKTQ4KTRMKTRcKTRkKTSEKTSkKTTIKTT0KTUcKTUkKTU4KTU8KTVEKTVcKTVgKTVoKTWQKTW4KTXQKTXcKTXwKTX0KTX8KTYcKTYsKTY4KTZYKTZ4KTacKTawKTbQKTbsKTcYKTcwKTc8KTdUKTdgKTeAKTecKTe0KTe4KTfAKTfkKTQMLTQULTQ4LTRQLTRULTRcLTR8LTSoLTTULTToLTTsLTT0LTUMLTUYLTUoLTUwLTVULTVoLTV0LTWELTWsLTW0LTXILTXYLTYALTYILTYoLTY8LTZALTZILTZYLTZoLTZ8LTaMLTaULTasLTa4LTbQLTbULTbcLTb0LTb4LTcALTcsLTdULTdcLTeALTesLTfMLTfwLTQMMTQsMTRMMTRkMTRoMTRwMTSUMTS0MTTIMTTMMTTUMTTkMTT0MTUAMTUYMTUcMTUkMTU8MTVAMTVIMTVoMTWIMTWkMTXIMTXoMTX8MTYIMTY0MTZMMTZQMTZYMTZsMTZwMTZ4MTaYMTa4MTbkMTcIMTcgMTcsMTdYMTdoMTd0MTegMTe0MTe4MTfAMTfUMTfgMTfwMTQANTQINTQoNTRENTRsNTSENTSQNTSwNTTYNTT4NTUINTUgNTUkNTUsNTVMNTV0NTWINTWoNTXINTX0NTYgNTY4NTZENTZcNTZgNTZoNTZ8NTaANTaINTa0NTbcNTbkNTcANTcsNTdMNTdwNTeENTeINTeQNTekNTewNTfcNTf0NTf4NTQAOTQkOTREOTRcOTRgOTRoOTSMOTSsOTTMOTTcOTToOTUUOTVAOTVgOTV8OTWkOTWsOTXUOTXcOTX4OTYIOTYkOTZEOTZYOTaEOTaUOTaoOTa0OTbEOTbMOTb4OTckOTc4OTdwOTeQOTegOTesOTfYOTf8OTQMPTQUPTQsPTQwPTQ4PTRQPTRUPTRcPTRsPTR4PTSYPTSoPTS0PTTQPTUIPTUcPTUoPTVUPTVsPTVwPTV4PTWQPTWUPTWcPTW4PTXUPTXoPTXsPTX0PTYYPTYoPTY8PTZMPTZUPTZoPTaAPTaMPTacPTakPTbQPTbwPTcIPTcMPTcUPTdAPTdgPTdwPTd8PTeQPTecPTfIPTfcPTfgPTfoPTQMQTQgQTQsQTRMQTRoQTR8QTSIQTSgQTSkQTSsQTTQQTTsQTUMQTUoQTVMQTV0QTWEQTWMQTWsQTXMQTX0QTX8QTYUQTYYQTYgQTZIQTZQQTZ8QTaMQTaYQTa0QTbcQTbkQTb4QTcEQTccQTcgQTcoQTdIQTdYQTdkQTeIQTekQTfIQTfwQTf4QTQURTQkRTQwRTRIRTRMRTRURTRkRTSERTSwRTTURTTwRTUERTUwRTVQRTVgRTVoRTV4RTWQRTWURTWcRTW0RTXARTXkRTYIRTYcRTY8RTZYRTZsRTZwRTZ4RTaYRTa4RTbkRTcIRTcYRTckRTc4RTdERTdwRTeURTewRTfARTfMRTfoRTQMSTQkSTQwSTRQSTR0STSMSTSQSTSYSTSsSTSwSTS4STTgSTToSTUUSTU4STVcSTV8STWUSTWYSTWgSTW4STXkSTX4STX8STYESTYUSTYcSTY4STZQSTZUSTZcSTZ8STaMSTaUSTakSTbASTbYSTbcSTbkSTb4STb8STcESTcwSTdcSTdwSTd8STeQSTegSTeoSTfISTfYSTfoSTf0STQcTTQkTTRMTTRgTTRkTTRsTTSMTTSsTTTQTTTwTTUQTTU0TTVITTVMTTVUTTV4TTWMTTWQTTWYTTXETTXkTTX4TTX8TTYETTYYTTYkTTY8TTZATTZITTZgTTZkTTZsTTaATTaMTTakTTaoTTawTTbETTbITTbQTTbwTTcQTTcoTTcsTTc0TTdITTdMTTdUTTd0TTeQTTewTTfATTfMTTfsTTf8TTQIUTQoUTRUUTRsUTRwUTR4UTSMUTSQUTSYUTTEUTTcUTTgUTToUTUIUTUoUTVAUTVEUTVMUTVkUTVoUTVwUTWcUTW8UTXgUTXwUTX8UTYkUTYsUTZAUTZoUTaIUTa0UTbIUTbMUZShNtRRNuhRNuxRNvRRNxhRNzRRN1RRN3hRN5BRN5xRN7xRN+BRNAxVNDhVNGRVNIxVNJRVNKRVNLBVNMBVNPhVNQhVNTRVNVRVNWRVNWxVNZhVNbxVNdxVNfxVNhBVNhxVNixVNkxVNnhVNoxVNpBVNphVNrxVNtRVNuBVNvBVNvhVNwhVNyxVNzxVN0hVN2hVN4hVN5xVN6BVN6hVN9RVN/RVNBhZNChZNDBZNERZNEhZNFBZNGBZNIxZNKBZNLRZNMBZNOxZNQBZNQxZNThZNVhZNXBZNXxZNZxZNbxZNeRZNfhZNfxZNgRZNhhZNhxZNiRZNjRZNjxZNlxZNmxZNnhZNqRZNshZNuBZNuRZNuxZNwBZNwRZNwxZNyxZN0RZN1BZN3RZN4hZN6BZN6xZN8hZN9hZN+BZN/BZNAhdNBRdNCRdNDhdNDxdNERdNFRdNFxdNHxdNKRdNLxdNMBdNMhdNPBdNRBdNSRdNThdNURdNWRdNXhdNYhdNZhdNaBdNbxdNdBdNfBdNhRdNjhdNkhdNmhdNohdNqBdNqxdNrxdNshdNuRdNwhdNyRdN0BdN1RdN1hdN2BdN3hdN3xdN4RdN6RdN8BdN+RdNABhNCBhNDBhNFxhNIRhNKhhNMRhNNxhNOBhNOhhNPxhNQhhNShhNURhNWRhNXxhNYBhNYhhNahhNbxhNehhNgBhNgRhNgxhNiBhNixhNkRhNlBhNmBhNmxhNnxhNohhNqBhNqxhNtBhNuBhNvhhNwRhNyhhNzxhN0hhN1hhN2BhN4xhN6RhN6hhN7BhN9xhN/xhNCBlNExlNGxlNIRlNIhlNJBlNKhlNKxlNLRlNMRlNORlNQhlNSBlNSRlNSxlNUxlNVxlNWxlNXRlNYxlNZhlNbhlNdhlNfxlNhRlNhhlNiBlNkhlNmRlNoBlNphlNpxlNqRlNrhlNsRlNtRlNuBlNvhlNwRlNyRlNzxlN0hlN1xlN2hlN4BlN4RlN4xlN7BlN9BlN/hlNABpNCBpNEhpNFBpNHhpNIBpNKBpNLhpNMRpNNhpNORpNPRpNSBpNTRpNThpNUBpNWBpNYhpNZBpNaxpNcBpNcRpNcxpNeRpNfBpNghpNgxpNhRpNjRpNkhpNkxpNlRpNnRpNohpNpRpNsBpNuBpNvBpNvhpNwxpNxBpNxhpN0BpN0hpN1xpN2BpN2hpN4RpN5hpN5xpN6RpN8xpN+xpNAhtNCRtNDxtNEhtNFhtNGBtNIxtNKxtNNBtNORtNOhtNPBtNQRtNQhtNRBtNSBtNShtNUhtNVxtNWBtNWhtNXxtNYhtNaxtNchtNehtNfhtNgRtNjBtNkBtNkhtNlxtNmBtNmhtNoxtNqBtNqxtNthtNuhtNwxtNxxtNyRtNzhtNzxtN0RtN1htN2RtN4BtN5xtN6xtN7RtN8xtN9BtN9htN/BtN/RtN/xtNBhxNDRxNFhxNHxxNJxxNMBxNNRxNOBxNQhxNRBxNUhxNXRxNYxxNZhxNbhxNdhxNexxNfhxNgxxNjBxNlBxNnBxNoBxNoxxNqRxNrBxNtxxNwBxNyxxN0BxN0RxN0xxN2BxN2xxN4xxN5xxN6hxN8xxN+BxN/hxN/xxNAR1NDB1NEB1NFB1NHB1NIB1NIh1NKB1NKR1NKx1NMx1NOB1NOR1NOx1NRB1NSR1NTR1NWB1NYB1NaR1NdB1Neh1NfR1NhR1NjB1Nkh1Nkx1NlR1NmR1NnB1Npx1NrR1NsB1NuB1NvB1Nvx1NyB1N0h1N2R1N3h1N5B1N5x1N7x1N9x1N/B1N/R1N/x1NAx5NBR5NEB5NGB5NHR5NIB5NJB5NJx5NMB5NOh5NPB5NQR5NQh5NRB5NSh5NSx5NTR5NUh5NVR5NWh5NWx5NXR5NZh5Nbh5Ndh5NgR5Nhx5NiB5Nih5NkR5Nmh5NoR5NqR5NrR5NsB5NuB5NwR5NxR5Nxx5N0B5N2B5N3x5N4x5N5R5N6h5N6x5N7R5N+B5NAx9NDB9NER9NEh9NFB9NHx9NJR9NKB9NMx9NPR9NPx9NSB9NTx9NWh9NYB9NYR9NYx9Nax9NcB9Ncx9NeB9Nex9NhR9Nhx9NkR9Nmx9NoB9Nqh9Nrx9NsB9Nsh9Ntx9NwR9Nwx9Nyx9N0B9N0x9N2B9N3x9N5h9N6h9N7h9N8R9N9h9N/h9NBiBNDyBNGCBNIiBNJCBNKyBNNCBNPCBNQiBNQyBNRSBNSSBNSyBNUSBNUiBNVCBNXyBNZiBNcCBNciBNdiBNeyBNfCBNfiBNiCBNiiBNkyBNmiBNpCBNpiBNqyBNrCBNriBNtSBNwCBNySBN0SBN2SBN3iBN5yBN6yBN7SBN8yBN9CBN9iBN/CBN/yBNBSFNBiFNCCFNECFNFCFNHSFNIiFNJiFNKSFNLiFNNyFNQSFNQyFNTiFNWSFNYyFNZSFNaSFNayFNcCFNcyFNeyFNgyFNiCFNiyFNliFNoSFNqiFNriFNsSFNtyFNuCFNuiFNwiFNxiFNySFN0SFN1iFN2yFN3iFN4iFN6CFN6SFN6yFN8yFN/iFNByJNEiJNGSJNISJNKSJNLyJNMCJNMiJNNiJNOSJNPiJNQSJNRSJNSyJNTCJNTiJNUiJNVSJNWSJNXyJNYCJNYiJNaiJNcSJNfyJNhCJNhSJNhyJNkCJNlCJNnyJNpCJNpSJNpyJNsiJNtyJNuyJNviJNxSJN0CJN2SJN4CJN6CJN7CJN7iJN9iJN/SJNAyNNBiNNDSNNEiNNFSNNHSNNJCNNLSNNNiNNOiNNPSNNQyNNRCNNRiNNTSNNUyNNViNNWiNNXSNNYSNNZSNNcCNNdCNNdiNNfyNNhSNNhiNNiCNNjCNNjiNNliNNniNNpSNNriNNuSNNviNNwSNNxSNNxyNNzCNNzSNNzyNN2CNN4CNN6CNN7SNN+CNNASRNCiRNDyRNECRNEiRNICRNJSRNJiRNKCRNLyRNOCRNQSRNSyRNTSRNUSRNVSRNYCRNZSRNZiRNaCRNbCRNbiRNdSRNeSRNfCRNgyRNiCRNkiRNlCRNmCRNmiRNoSRNqSRNsCRNtyRNvCRNxSRNzCRN0iRN0yRN1SRN3iRN4iRN6yRN7yRN8SRN+iRNAyVNCyVNFCVNGCVNGiVNISVNKiVNMCVNMSVNMyVNOyVNQyVNRyVNTyVNUyVNViVNXiVNZiVNbCVNbSVNbyVNeiVNfiVNgCVNhCVNhiVNkSVNlyVNmCVNmiVNoyVNqCVNqyVNsiVNuiVNvyVNwCVNwiVNzSVN1SVN2yVN3CVN3iVN4yVN7CVN8CVN+iVN/CVNBSZNCyZNDCZNDiZNFSZNHiZNJyZNLCZNLSZNLyZNNyZNPyZNRyZNUCZNWCZNXyZNaCZNciZNdCZNeCZNeiZNgiZNjSZNkyZNlCZNliZNniZNpCZNpSZNpyZNrCZNryZNsyZNviZNxyZN0iZN2iZN4iZN5yZN6yZN7SZN8iZN9iZN/CZN/SZN/yZNBydNDSdNECdNGSdNHSdNIidNJSdNKydNLCdNLidNNidNOydNQydNSidNTidNUCdNWSdNYydNZSdNbCdNcSdNdCdNfydNhydNkSdNkydNmydNoCdNpCdNpidNsCdNuidNvCdNwidNwydNxSdNzidN1idN3ydN4ydN5ydN6SdN8CdN9idN9ydN+SdN/idN/ydNAShNBihNCShNDyhNEChNEihNGChNGyhNJChNKihNLShNNShNQChNRyhNTShNTihNUChNVihNWShNYyhNbChNdihNgChNgihNiihNjyhNkChNkihNmChNmShNmyhNoyhNqyhNsShNsihNtChNuihNvShNxShNyShNyyhN0ShN0ihN1ChN3yhN4yhN5ShN7ihN+ShNAClNCClNEClNFSlNGilNGylNHSlNIilNJylNKilNMilNNylNOClNOilNQylNSilNUilNVilNWClNXSlNZylNaSlNbilNcSlNeilNhClNjylNlClNlSlNlylNoClNpyllKE2vKU26KU3AKU3BKU3DKU3JKU3MKU3RKU3XKU3YKU3aKU3fKU3iKU3qKU3yKU38KU0EKk0PKk0TKk0WKk0eKk0iKk0lKk0qKk0tKk01Kk05Kk0+Kk1FKk1KKk1PKk1aKk1jKk1tKk1vKk16Kk1/Kk2AKk2CKk2GKk2JKk2NKk2QKk2YKk2dKk2eKk2gKk2rKk20Kk2/Kk3JKk3LKk3PKk3SKk3WKk3YKk3cKk3fKk3oKk3uKk3vKk3xKk34Kk0AK00FK00GK00IK00NK00RK00UK00cK00kK00uK000K003K007K009K01FK01JK01MK01QK01YK01iK01kK01qK01rK01tK01xK010K01/K02HK02MK02NK02PK02XK02bK02dK02jK02mK02uK02yK022K027K028K02+K02/K03DK03FK03NK03SK03TK03VK03eK03nK03xK03zK033K035K00BLE0FLE0NLE0SLE0TLE0VLE0dLE0hLE0lLE0oLE0tLE0wLE00LE02LE09LE1BLE1PLE1ULE1bLE1jLE1nLE1qLE1vLE1wLE1yLE13LE14LE16LE2ELE2GLE2PLE2WLE2dLE2hLE2jLE2sLE21LE3ALE3JLE3QLE3YLE3cLE3hLE3kLE3oLE3rLE3wLE3xLE3zLE3+LE0ILU0MLU0OLU0WLU0fLU0oLU0tLU0wLU04LU1ALU1ELU1JLU1RLU1ZLU1kLU1pLU1qLU1sLU1wLU1yLU12LU18LU19LU1/LU2DLU2GLU2LLU2RLU2SLU2ULU2ZLU2dLU2gLU2rLU2zLU28LU3HLU3LLU3OLU3TLU3eLU3pLU30LU3+LU0ALk0ELk0HLk0SLk0dLk0mLk0rLk0uLk05Lk1BLk1HLk1RLk1TLk1bLk1hLk1kLk1qLk1rLk1tLk11Lk2ALk2ELk2GLk2LLk2OLk2ULk2VLk2XLk2fLk2kLk2tLk20Lk25Lk26Lk28Lk3BLk3CLk3ELk3ILk3KLk3VLk3gLk3qLk31Lk39Lk0DL00EL00GL00ML00NL00PL00TL00VL00gL00oL00vL001L002L004L00+L00/L01BL01GL01HL01JL01SL01bL01lL01rL01sL01uL015L02DL02KL02SL02dL02hL02mL02pL02xL024L029L02+L03AL03GL03HL03JL03QL03VL03fL03hL03rL03xL03yL030L039L00HME0JME0QME0UME0XME0fME0pME0rME01ME09ME1IME1RME1aME1iME1pME1uME1vME1xME11ME13ME17ME1+ME2DME2EME2GME2PME2UME2ZME2aME2cME2kME2vME23ME2/ME3JME3LME3TME3YME3gME3lME3vME33ME3/ME0IMU0TMU0eMU0iMU0sMU03MU0/MU1HMU1NMU1OMU1QMU1UMU1ZMU1aMU1cMU1kMU1pMU1sMU1zMU14MU15MU17MU2AMU2DMU2HMU2JMU2OMU2PMU2RMU2YMU2dMU2eMU2gMU2pMU2xMU28MU3EMU3KMU3NMU3VMU3cMU3iMU3lMU3pMU3sMU32MU34MU39MU0AMk0GMk0JMk0RMk0cMk0iMk0jMk0lMk0rMk0sMk0uMk0zMk02Mk09Mk1FMk1KMk1NMk1SMk1WMk1YMk1cMk1jMk1oMk1pMk1rMk1wMk15Mk1+Mk2GMk2OMk2SMk2UMk2ZMk2kMk2sMk2wMk2yMk27Mk2/Mk3BMk3MMk3XMk3fMk3lMk3mMk3oMk3tMk3wMk34Mk0AM00FM00LM00OM00WM00dM00hM00nM00oM00qM00zM008M01BM01EM01IM01QM01bM01fM01kM01nM01vM013M018M02EM02IM02KM02SM02WM02eM02iM02lM02sM02xM020M02/M03IM03MM03OM03TM03WM03hM03mM03nM03pM03xM032M038M039M03/M00ENE0FNE0HNE0MNE0VNE0dNE0jNE0mNE0uNE0yNE00NE09NE1CNE1DNE1FNE1JNE1MNE1WNE1YNE1dNE1eNE1gNE1lNE1mNE1oNE1tNE1uNE1wNE14NE19NE1+NE2ANE2FNE2INE2QNE2YNE2dNE2jNE2mNE2uNE2yNE23NE24NE26NE3ANE3DNE3NNE3PNE3UNE3ZNE3aNE3cNE3kNE3vNE33NE38NE0BNU0KNU0PNU0SNU0aNU0eNU0gNU0lNU0mNU0oNU0tNU01NU09NU1FNU1JNU1LNU1QNU1RNU1TNU1bNU1jNU1uNU11NU16NU19NU2BNU2ENU2KNU2LNU2NNU2VNU2ZNU2cNU2lNU2qNU2xNU25NU29NU2/NU3ENU3INU3KNU3SNU3aNU3jNU3uNU34NU36NU3/NU0ANk0CNk0INk0JNk0LNk0VNk0fNk0lNk0oNk0tNk0uNk0wNk04Nk08Nk0/Nk1HNk1PNk1YNk1dNk1lNk1sNk13Nk19Nk2ANk2GNk2JNk2RNk2YNk2eNk2fNk2hNk2qNk20Nk22Nk2/Nk3FNk3GNk3INk3QNk3bNk3mNk3rNk3sNk3uNk30Nk33Nk37Nk39Nk0GN00LN00ON00SN00cN00eN00jN00nN00xN00zN007N01AN01BN01DN01HN01LN01QN01UN01WN01cN01fN01lN01mN01oN01uN01vN01xN018N02GN02IN02RN02cN02kN02tN020N028N03EN03KN03LN03NN03WN03eN03jN03kN03mN03qN03uN03xN033N034N036N00AOE0BOE0DOE0LOE0TOE0aOE0jOE0rOE0wOE0zOE0+OE1EOE1FOE1HOE1MOE1NOE1POE1XOE1fOE1qOE1zOE15OE18OE2HOE2LOE2OOE2ZOE2eOE2fOE2hOE2mOE2pOE2tOE2xOE2zOE27OE3COE3MOE3SOE3VOE3dOE3nOE3vOE3zOE35OE36OE38OE0EOU0OOU0TOU0bOU0jOU0uOU05OU0/OU1COU1IOU1JOU1LOU1QOU1ROU1TOU1eOU1oOU1qOU1xOU18OU2EOU2NOU2SOU2TOU2VOU2aOU2dOU2oOU2uOU2vOU2xOU26OU3COU3IOU3JOU3LOU3UOU3cOU3kOU3oOU3rOU32OU0BOk0JOk0QOk0aOk0cOk0mOk0oOk0vOk0zOk06Ok1COk1HOk1SOk1WOk1bOk1eOk1iOk1kOk1vOk16Ok1/Ok2NOk2VOk2ZOk2cOk2nOk2wOk20Ok22Ok28Ok29Ok2/Ok3FOk3GOk3IOk3MOk3POk3XOk3bOk3eOk3lOk3zOk34Ok37Ok0GO00MO00NO00PO00VO00WO00YO00fO00mO00rO00sO00uO003O007O01AO01EO01GO01LO01RO01UO01YO01aO01lO01tO01zO010O012O02BO02JO02NO02QO02VO02YO02jO02oO02pO02rO020O025O028O03EO03LO03QO03TO03ZO03aO03cO03lO03sO030O037O00EPE0OPE0SPE0UPE0cPE0kPE0uPE0wPE02PE03PE05PE1DPE1FPE1QPE1UPE1XPE1ePE1oPE1qPE1vPE1yPE14PE15PE17PE2DPE2HPE2KPE2TPE2aPE2jPE2tPE2vPE22PE26PE29PE3DPE3EPE3GPE3KPE3SPE3dPE3mPE3tPE3yPE39PE0FPU0JPU0LPU0PPU0VPU0WPU0YPU0ePU0hPU0qPU0zPU04PU1APU1HPU1MPU1NPU1PPU1XPU1fPU1qPU1zPU13PU16PU1/PU2CPU2NPU2WPU2dPU2hPU2kPU2rPU20PU26PU29PU3FPU3OPU3UPU3VPU3XPU3cPU3dPU3fPU3pPU3rPU32PU3/PU0IPk0QPk0WPk0XPk0ZPk0fPk0qPk0vPk0wPk0yPk02Pk04Pk0/Pk1FPk1GPk1IPk1QPk1UPk1WPk1aPk1hPk1nPk1oPk1qPmUoTW8+TXA+TXI+TX0+TYg+TY0+TZA+TZU+TZk+TZs+TaM+Tac+Tas+Ta4+Tbg+Tbo+TcQ+Tck+Tco+Tcw+TdQ+Tdw+TeU+Te0+TfU+Tf4+TQM/TQQ/TQY/TQ8/TRQ/TRU/TRc/TSI/TSo/TS8/TTA/TTI/TTc/TTo/TUA/TUE/TUM/TUk/TUo/TUw/TVE/TVQ/TVo/TVs/TV0/TWI/TWM/TWU/TW0/TXU/TXs/TXw/TX4/TYM/TYQ/TYY/TY4/TZU/TZ0/TaE/TaQ/Taw/TbA/TbM/Tbs/TcY/Tcw/Tc0/Tc8/TdQ/TdU/Tdc/TeI/Teg/Tek/Tes/TfM/Tfs/TQFATQJATQRATQpATQtATQ1ATRhATSBATSlATS1ATTBATTpATTxATUFATUtATVNATV5ATWNATWRATWZATWtATWxATW5ATXdATX5ATYZATY9ATZVATZhATaBATalATbRATb9ATcpATdRATdZATdpATd1ATeFATe9ATfNATf5ATQZBTQpBTQxBTRdBTSBBTShBTTBBTTVBTThBTTxBTURBTU9BTVRBTVVBTVdBTWBBTWZBTWlBTW1BTW9BTXNBTXxBTYBBTYNBTYtBTZNBTZhBTZlBTZtBTaZBTa5BTbdBTbtBTb1BTcJBTcNBTcVBTclBTdRBTdlBTd5BTeFBTexBTfFBTfRBTf9BTQdCTQ1CTRBCTRhCTSBCTSpCTS9CTTBCTTJCTTdCTThCTTpCTT5CTUBCTUhCTUxCTU9CTVpCTWNCTWlCTWpCTWxCTXFCTXJCTXRCTXxCTYJCTYVCTY5CTZNCTZlCTZxCTaNCTadCTalCTa1CTbNCTbZCTbpCTb9CTcBCTcJCTcZCTchCTdBCTdpCTeBCTeFCTeNCTe1CTfVCTfpCTf9CTQJDTQpDTQ9DTRNDTRdDTRlDTSBDTSVDTS1DTTZDTT9DTUNDTUtDTVNDTVlDTVxDTWBDTWNDTWpDTXNDTXpDTYFDTYZDTYdDTYlDTY9DTZBDTZJDTZpDTaFDTapDTbFDTblDTb1DTchDTdJDTdtDTeJDTehDTelDTetDTfBDTfNDTftDTQJETQpETRBETRFETRNETRtETSBETStETTFETTJETTRETTlETTxETUJETUVETUlETUxETVBETVNETVlETVxETWVETWlETW9ETXJETXtETYBETYNETYdETYlETZRETZpETZtETZ1ETahETbBETblETcRETcxETdJETdNETdVETdtETdxETd5ETeJETepETfNETflETfpETfxETQRFTQhFTQxFTQ5FTRRFTRdFTR9FTSdFTTBFTTZFTTdFTTlFTUNFTUpFTVFFTVdFTVhFTVpFTV9FTWJFTWZFTWlFTW9FTXJFTXpFTYBFTYNFTYhFTYtFTZFFTZJFTZRFTZ1FTaVFTa9FTbFFTblFTcNFTcVFTc9FTdFFTdlFTd9FTeJFTedFTepFTe5FTflFTf5FTf9FTQFGTQlGTRNGTRVGTRxGTSFGTSJGTSRGTSpGTS1GTTNGTTRGTTZGTT5GTUNGTURGTUZGTU5GTVNGTVZGTWFGTWlGTW1GTW9GTXRGTXVGTXdGTYFGTYNGTYhGTYlGTYtGTZJGTZdGTZhGTZpGTaRGTaxGTbNGTbpGTcBGTcNGTcdGTclGTdRGTdxGTeVGTepGTetGTe1GTfJGTfNGTfVGTflGTftGTQNHTQhHTQlHTQtHTRBHTRNHTRxHTSNHTStHTS9HTTJHTT1HTUFHTUNHTUhHTUlHTUtHTVRHTVlHTVxHTWdHTWtHTXRHTXhHTXpHTX9HTYBHTYJHTYdHTYpHTZFHTZhHTZxHTZ5HTaRHTaVHTadHTa1HTa5HTbBHTbdHTb5HTcdHTdBHTdhHTeFHTeZHTelHTfNHTfVHTQNITQ5ITRRITRdITR9ITSdITSxITS9ITTRITT1ITUVITU1ITVFITVRITVpITV1ITWhITXFITXxITYFITYJITYRITYlITYxITZRITZhITZtITaRITalITa9ITbBITbJITb1ITcFITcVITc1ITdFITdNITdlITdpITdxITeRITelITepITexITfVITfpITf5ITQlJTRFJTRpJTSVJTStJTS5JTTZJTT1JTUNJTURJTUZJTUpJTU1JTVhJTV5JTWFJTWlJTW1JTXBJTXlJTYNJTYpJTY9JTZVJTZhJTaBJTahJTa1JTa5JTbBJTbRJTbZJTcFJTclJTc5JTdFJTdVJTdhJTeFJTetJTe1JTfJJTfNJTfVJTftJTfxJTf5JTQNKTQZKTQtKTQxKTQ5KTRdKTR9KTSdKTTJKTThKTTlKTTtKTUJKTUtKTVJKTVpKTV5KTWFKTWlKTXJKTXZKTXhKTYFKTYlKTZBKTZRKTZZKTZtKTZxKTZ5KTalKTbRKTb1KTcJKTcNKTcVKTdBKTdZKTdlKTeRKTe5KTfBKTflKTQBLTQtLTRFLTRJLTRRLTRxLTSFLTSRLTSlLTSxLTTZLTThLTUJLTUxLTVFLTVtLTWBLTWFLTWNLTWhLTXJLTXRLTXxLTYFLTYRLTYlLTZBLTZdLTZtLTZ9LTaJLTadLTa9LTbdLTcBLTclLTdNLTdVLTdxLTeVLTe1LTfNLTfRLTfZLTfpLTfxLTQJMTQNMTQVMTRBMTRdMTSFMTSNMTSdMTSxMTS1MTS9MTTlMTTtMTURMTUtMTVVMTVdMTVxMTV1MTV9MTWZMTXFMTXpMTYJMTYpMTY9MTZhMTZxMTZ5MTaRMTaVMTadMTa1MTbBMTbZMTbdMTblMTcFMTcVMTc5MTdNMTddMTdpMTd9MTehMTfJMTfRMTf9MTQpNTRRNTRZNTRpNTRxNTSFNTSRNTSxNTTRNTTlNTTxNTUdNTVJNTVtNTV9NTWJNTWhNTWlNTWtNTXNNTXdNTXpNTYJNTYdNTYxNTY9NTZNNTZlNTZpNTZxNTaRNTa9NTbhNTcNNTcpNTdJNTdpNTeBNTeFNTeNNTedNTepNTe9NTfJNTfZNTfxNTf1NTf9NTQNOTQZOTQpOTRBOTRFOTRNOTRtOTSJOTTBOTTVOTTZOTThOTUFOTUVOTVBOTVVOTVZOTVhOTWNOTWhOTWxOTW9OTXZOTYFOTYpOTZFOTZlOTZ1OTZ9OTadOTa5OTbROTbdOTb5OTcNOTcZOTc5OTdVOTd5OTedOTetOTe5OTfROTfVOTfdOTf5OTQRPTQdPTQtPTQ5PTRJPTRZPTSFPTSVPTSdPTTBPTTZPTTdPTTlPTT1PTT9PTUdPTU9PTVZPTV9PTWpPTW9PTXJPTXZPTXhPTX1PTX5PTYBPTYlPTZFPTZlPTZ5PTalPTbJPTbtPTcBPTcFPTcNPTdFPTdZPTddPTdlPTeBPTelPTfJPTfxPTf5PTQJQTQZQTRFQTRZQTRdQTRlQTR1QTR9QTSZQTSpQTS1QTTRQTTlQTUNQTUVQTUlQTUtQTVJQTVpQTWFQTWhQTW1QTXZQTX1QTYNQTYRQTYZQTY9QTZNQTZxQTaBQTaJQTatQTbRQTbxQTcVQTclQTctQTdJQTdtQTeFQTeJQTeRQTexQTfRQTfhQTQBRTQRRTQdRTQ9RTRdRTR1RTR5RTSBRTStRTS9RTTFRTTVRTTdRTUJRTUhRTUlRTUtRTVRRTVlRTVxRTWNRTWtRTXBRTXFRTXNRTX5RTYZRTYxRTY1RTY9RTZRRTZ1RTaFRTatRTa1RTbZRTbxRTb1RTb9RTcZRTc9RTdhRTd1RTd5RTeBRTehRTfBRTfhRTQFSTQlSTRBSTRlSTSNSTSVSTSlSTStSTTNSTT5STURSTUVSTUdSTU9STVVSTVZSTVhSTV1STWBSTWRSTW9STXhSTYNSTYtSTZNSTZhSTZxSTZ5STaNSTadSTa1STa5STbBSTbhSTb5STcFSTcpSTc5STdNSTdZSTdxSTd1STd9STedSTexSTfRSTftSTf9STQFTTQpTTRRTTRZTTR1TTSJTTSVTTTBTTThTTUJTTURTZShNTFNNUVNNVVNNV1NNYVNNa1NNbVNNc1NNdFNNdlNNf1NNh1NNkFNNlFNNmFNNmlNNoVNNp1NNqFNNqlNNr1NNsFNNslNNt1NNulNNwFNNwVNNw1NNyVNNzFNN1VNN21NN3lNN5lNN8VNN+FNN/lNN/1NNAVRNB1RNClRNFFRNHVRNJ1RNMVRNM1RNO1RNQFRNQVRNQ1RNSVRNSlRNTFRNVFRNXFRNYlRNY1RNZVRNa1RNblRNdlRNelRNfFRNglRNg1RNhVRNkFRNlFRNllRNn1RNqlRNsVRNuVRNwVRNxlRNy1RNzFRNzlRN01RN2FRN21RN41RN6FRN6VRN61RN9FRN+1RNA1VNB1VNCVVNDlVNGFVNGlVNH1VNIlVNK1VNNVVNQFVNRVVNRlVNSFVNUVVNWFVNYFVNa1VNcVVNclVNdFVNelVNfVVNglVNiFVNiVVNi1VNkFVNk1VNm1VNo1VNrVVNtVVNwFVNxFVNx1VNz1VN01VN1lVN21VN3lVN5lVN6lVN71VN9lVN+1VNAFZNC1ZNFFZNHlZNIFZNK1ZNMFZNMVZNM1ZNN1ZNOlZNPlZNQVZNSVZNTlZNT1ZNUVZNXFZNZVZNcFZNelZNfFZNgFZNg1ZNh1ZNiVZNjVZNkFZNmVZNn1ZNoFZNolZNqVZNsVZNtlZNt1ZNuVZNvlZNwlZNxVZNzVZN1VZN31ZN5VZN6FZN7FZN7lZN9lZN+lZN/VZNAVdNCVdNE1dNFVdNG1dNHFdNHldNIldNJVdNMFdNOFdNPVdNPldNQFdNSFdNTFdNTldNVFdNV1dNX1dNY1dNZ1dNbFdNbVdNb1dNcFdNcldNc1dNdFdNd1dNeVdNe1dNgldNiVdNildNi1dNjldNkFdNkldNn1dNoFdNoVdNpFdNpldNqFdNrFdNr1dNs1dNtFdNtVdNuFdNuldNvFdNw1dNyldNy1dNzFdNz1dN0VdN01dN4FdN4VdN4ldN5VdN51dN6VdN8FdN91dN+FdN+VdN/FdN/ldNAFhNDVhNDlhND1hNElhNFFhNFlhNGlhNIVhNIlhNI1hNJlhNKFhNKlhNMVhNOFhNOVhNOlhNPVhNP1hNQVhNRVhNTFhNTVhNTlhNUVhNU1hNVVhNXFhNY1hNZFhNZVhNaFhNalhNbFhNcFhNc1hNd1hNeFhNeVhNfFhNflhNgFhNhFhNh1hNi1hNjFhNjVhNkFhNklhNlFhNmFhNm1hNn1hNoFhNoVhNpFhNplhNqFhNrFhNr1hNs1hNtFhNtVhNuFhNulhNvFhNyVhNylhNy1hNzlhN0FhN0lhN2VhN4FhN4VhN4lhN5VhN51hN6VhN9lhN91hN+FhN+1hN/VhN/1hNBllNDVlNDllND1lNEllNFFlNFllNGllNIVlNIllNI1lNJllNKFlNKllNLllNMVlNNVlNNllNN1lNOllNPFlNPllNS1lNTFlNTVlNUFlNUllNVFlNW1lNYllNY1lNZFlNZ1lNaVlNa1lNeFlNeVlNellNfVlNf1lNgVlNjllNj1lNkFlNk1lNlVlNl1lNpFlNpVlNpllNqVlNq1lNrVlNsVlNtFlNuFlNuVlNullNvVlNv1lNwVlNzllNz1lN0FlN01lN1VlN11lN3llN5VlN5llN51lN6llN7FlN7llN8llN+VlN+llN+1lN/llNAFpNAlpND1pNEFpNEVpNFFpNFlpNGFpNJVpNJlpNJ1pNKlpNLFpNLlpNNVpNPFpNPVpNPlpNQVpNQ1pNRVpNSVpNTFpNUFpNUVpNUlpNVVpNV1pNWVpNXVpNYFpNZFpNZVpNZlpNaVpNa1pNbVpNelpNe1pNfFpNf1pNgVpNg1pNkFpNkVpNklpNlVpNl1pNmVpNplpNp1pNqFpNq1pNrVpNr1pNvFpNvVpNvlpNwVpNw1pNxVpNyVpNzFpN0FpN0VpN0lpN1VpN11pN2VpN5lpN51pN6FpN61pN7VpN71pN/FpN/VpN/lpNAVtNA1tNBVtNDFtNE1tNFFtNFVtNGFtNGltNHFtNI1tNKltNK1tNLFtNL1tNMVtNM1tNN1tNPltNP1tNQFtNQ1tNRVtNR1tNS1tNTltNUltNU1tNVFtNV1tNWVtNW1tNaFtNaVtNaltNbVtNb1tNcVtNeFtNf1tNgFtNgVtNhFtNhltNiFtNjFtNj1tNk1tNlFtNlVtNmFtNmltNnFtNoFtNp1tNqFtNqVtNrFtNrltNsFtNtFtNu1tNvFtNvVtNwFtNwltNxFtNy1tN0ltN01tN1FtN11tN2VtN21tN31tN4ltN5ltN51tN6FtN61tN7VtN71tN81tN9ltN+ltN+1tN/FtN/1tNAVxNA1xNEFxNEVxNElxNFVxNF1xNGVxNHVxNIFxNJFxNJVxNJlxNKVxNK1xNLVxNMVxNOFxNOVxNOlxNPVxNP1xNQVxNTlxNT1xNUFxNU1xNVVxNV1xNZFxNZVxNZlxNaVxNa1xNbVxNcVxNeFxNeVxNelxNfVxNf1xNgVxNhVxNiFxNjFxNjVxNjlxNkVxNk1xNlVxNmVxNnFxNoFxNoVxNolxNpVxNp1xNqVxNsFxNt1xNuFxNuVxNvFxNvlxNwFxNzVxNzlxNz1xN0lxN1FxN1lxN41xN5FxN5VxN6FxN6lxN7FxN+VxN+lxN+1xN/lxNAF1NAl1ND11NEF1NEV1NFF1NFl1NGF1NJV1NJl1NJ11NKl1NLF1NLl1NNV1NPF1NPV1NPl1NQV1NQ11NRV1NSV1NTF1NUF1NUV1NUl1NVV1NV11NWV1NYF1NZ11NaF1NaV1NbF1Nbl1NcF1NdF1Nd11lSxBdcl4WAAAoSxhNlAJN6wJNQwVNHgpNKgxN4Q5N1Q9NHhFNbBJNPxRN0hRNUxZNBRhNZxhN/BhNVRpNJBxNFR5NziBNgCFN8yJNYyVN1yZNyitNRS5NnC5N9DBNzzVN2zdNkjpNhjtNzzxNHT5N8D9Ng0BNBEJNtkNNGERNrURNBkZN1UdNxklNf0xNMU1NpE5NFFFNiFJlSw9dcl8WAAAoTXFXTYhXTZ5XTbJXTclXTd9XTfZXTQxYTSBYTTdYTUtYTWJYTXZYTYpYTZ5YTbJYTchYTd9YTfVYTQxZTSBZTTRZTUpZTWFZTXdZTY1ZTaNZTbdZTc1ZTeRZTfhZTQ5aTSRaTTtaTU9aTWNaTXlaTY9aTaVaTbtaTc9aTeVaTftaTRJbTSlbTT1bTVFbTWdbTX5bTZJbTaZbTbpbTdFbTeVbTflbTQ9cTSNcTTdcTU1cTWNcTXdcTYtcTZ9cTbZcTcxcTeJcTfhcTQ5dTSRdTTtdTU9dTWZdZUsHXXJgFgAAKEsASwRLCUsOSxRLHEskSypLLUszSzZLQktIS1BLVEtcS2RLbEtwS3dLfEt/S4VLjEuQS5ZLnkujS6pLsku5S8FLykvWS9xL30vmS+1L80v5S/xNAgFNBQFNEAFNFgFNGQFNIAFNKAFNLAFNMQFNNAFNOwFNQwFNSAFNSgFNSwFNTgFNUAFNUwFNWAFNXgFNZgFNbAFNbwFNdQFNeAFNfQFNgAFNiAFNkAFNlAFNmQFNoQFNqQFNtAFNvAFNwgFNxgFNzwFN1gFN2wFN5AFN6QFN8AFN9QFN9wFN+AFN+wFNAwJNCQJNDAJNEQJNEwJNFAJNFwJNHgJNIwJNKAJNKgJNKwJNLgJNMwJNNQJNNgJNOQJNPgJNQAJNQQJNRAJNUAJNVwJNXAJNXgJNXwJNYgJNZwJNaQJNagJNbQJNcwJNdgJNewJNfgJNgwJNhQJNhgJNiQJNkQJNlwJNowJNqwJNsQJNtAJNvQJNxQJN0AJN1gJN2wJN3gJN5wJN7wJN9AJN+gJN/QJNBANNDANNFANNGgNNJQNNMANNMgNNNQNNOgNNPwNNQQNNQgNNRQNNTQNNVgNNXwNNZQNNcANNeANNfwNNiANNkQNNmQNNnwNNogNNqANNqwNNrQNNsANNtQNNvgNNwwNNxQNNxgNNyQNNywNNzgNN0wNN2gNN4gNN7QNN8QNN9gNN+QNNAQRNCARNEARNGQRNIARNJQRNMQRNMwRNNgRNOwRNRARNSgRNTQRNWQRNYARNZwRNbwRNewRNfQRNgARNhQRNjQRNkgRNlARNlQRNmARNngRNoQRNpwRNqgRNsgRNuQRNwQRNxwRNzgRN1gRN3ARN3wRN5ARN7ARN9ARN+QRN+wRN/ARN/wRNBwVNDwVNGwVNIwVNKAVNMAVNNQVNNwVNOgVNPwVNRwVNTwVNVQVNWAVNYwVNaAVNagVNawVNbgVNcgVNdAVNdwVNfAVNhwVNjwVNlwVNoAVNpAVNrAVNtAVNuQVNvAVNwwVNywVN0AVN0wVN2QVN4QVN6AVN8AVN9gVN+QVNAQZNDAZNFAZNGgZNHQZNJQZNLAZNMgZNNQZNPAZNSAZNTQZNUAZNVgZNWQZNYQZNbAZNdQZNfgZNgwZNhgZNjQZNlQZNmgZNnQZNogZNqAZNrAZNswZNuwZNwAZNxgZNyQZNzgZN1gZN3gZN5AZN6QZN7gZN8AZN8QZN9AZN/AZNAgdNCAdNCwdNEQdNFgdNGAdNGQdNHAdNIQdNIwdNJAdNJwdNLwdNOAdNPQdNQAdNSAdNUAdNVQdNWwdNXgdNZgdNbQdNcQdNegdNgAdNgwdNiQdNjAdNkQdNlAdNmAdNoAdNqwdNrwdNtAdNtwdNvwdNxwdNzAdN1AdN2gdN4gdN5gdN7gdN9QdN/AdNAQhNBAhNDwhNFQhNGAhNHghNIwhNJghNMQhNOQhNQQhNRghNTwhNVwhNXAhNYghNZQhNbQhNcwhNdghNfghNhAhNighNjQhNlQhNnAhNqAhNsAhNuAhNwAhNyAhN0AhN1QhN2AhN4AhN6AhN7QhN8whN9ghN/ghNAglNCglNEAlNEwlNHwlNJAlNLAlNNAlNPwlNRwlNTAlNUQlNVwlNWglNXwlNYglNaglNcAlNeAlNfQlNhQlNjQlNlQlNmwlNowlNqwlNswlNuAlNuglNuwlNvglNxQlNyglNzQlN1AlN3QlN5QlN7AlN8glN9QlN+glNAQpNCQpNDwpNFApNGgpNIgpNKgpNMApNMwpNOApNOgpNOwpNPgpNSgpNUgpNWwpNXQpNYApNZQpNZwpNagpNbwpNdQpNeApNgApNiApNjwpNlwpNnwpNpQpNqApNrQpNtQpNvApNwQpNwwpNxApNxwpNzQpN0ApN1gpN2QpN4QpN6ApN8QpN9wpN+gpNBgtNDAtNDwtNGAtNIAtNKwtNNgtNPgtNRAtNRwtNTQtNUwtNVgtNWwtNXgtNYgtNbgtNcwtNdwtNgwtNiwtNkwtNlwtNmwtNoAtNpgtNrAtNrwtNuAtNwQtNzAtN2AtN3gtN4QtN7AtN9AtN+gtN/QtNBAxNDAxNFAxNHQxNIwxNJgxNLgxNNgxNOgxNQQxNSgxNUwxNWwxNYwxNagxNcAxNcwxNewxNgAxNgwxNiAxNigxNiwxNjgxNlwxNnwxNpwxNrwxNtAxNtgxNtwxNugxNwAxNwwxNyQxNzAxN0QxN0wxN1AxN1wxN3gxN6QxN8QxN9gxN+QxN/QxNAw1NCw1NEg1NFA1NFw1NHA1NIg1NJQ1NLQ1NLw1NMg1NNw1NPw1NQw1NTA1NVA1NVg1NWQ1NXg1NYw1Naw1Ncw1NeA1Neg1New1Nfg1Ngw1NhQ1Nhg1NiQ1Njw1Nkg1Nmw1Now1Nrg1Nug1NwQ1NzA1N1A1N2g1N3Q1N5Q1N6g1N7Q1N8g1N9A1N9Q1N+A1NAQ5NBw5NCg5NEg5NGw5NIQ5NJA5NLA5NNA5NOw5NRg5NSw5NTQ5NTg5NUQ5NWQ5NYA5NbA5NeA5Nfw5Ngw5Nig5Nkg5Nlw5NnA5Nng5Nnw5Nog5Npg5Nqw5Nrg5NtA5NuQ5Nuw5NvA5Nvw5Nyg5Nzw5N1Q5N3Q5N5Q5N7A5N8Q5N8w5N9A5N9w5N/Q5NAA9NBg9NDw9NGA9NHw9NJw9NLg9NNQ9NOw9NQw9NSA9NSw9NVg9NXw9NaA9Nbw9Ndg9Nfg9NhA9Nhw9Niw9NkA9Nlg9Nmw9NoQ9NpA9Nqg9NtQ9NvQ9Nxg9Nyw9NzQ9Nzg9N0Q9N2Q9N4A9N5Q9N6A9N8w9N+w9NARBNBBBNCRBNDBBNFBBNGxBNIBBNIxBNLBBNMhBNNRBNPBBNRBBNSxBNURBNVBBNVhBNWRBNXhBNZBBNbBBNdBBNgBBNiRBNlRBNoBBNpxBNrhBNuhBNvxBNwhBNyxBN0xBN2hBN4BBN4xBN6hBN8BBN8xBN/xBNBhFNDRFNFhFNGhFNIhFNJxFNKRFNKhFNLRFNMxFNNhFNPRFNQhFNTRFNVRFNWxFNXxFNaBFNbhFNcRFNdxFNehFNgBFNgxFNiBFNkBFNlxFNnxFNpxFNrxFNuhFNwBFNwxFNyhFNzxFN0hFN1xFN2RFN2hFN3RFN4xFN5hFN7RFN9BFN+xFNARJNBBJNChJNDRJNFRJNGxJNHhJNJxJNLxJNOxJNRhJNTBJNTxJNVRJNWBJNYBJNaRJNbxJNehJNghJNiBJNjxJNmBJNoBJNphJNqhJNsRJNuhJNwhJNxxJNyRJNyhJNzRJN2BJN3RJN4BJN5RJN6xJN8xJN9xJN/hJNChNNDBNNDxNNFBNNHBNNJBNNLBNNMhNNNRNNPRNNRRNNSxNNThNNVhNNXBNNXxNNZxNNchNNehNNghNNhxNNihNNkxNNnBNNoRNNpBNNrRNNtRNNvRNNxRNNzhNN1hNN3hNN5RNN7RNN9BNN/BNNAxRNCxRNFhRNHxRNJxRNLBRNLhRNLxRNMhRNOxRNQxRNSxRNVBRNXRRNYhRNZBRNZRRNaBRNcBRNdhRNeRRNgBRNjBRNkRRNkxRNlhRNmxRNoxRNrhRNthRNvhRNxBRNxxRNzhRN1hRN3BRN3xRN5RRN6BRN8BRN9hRN+RRN/hRNABVNARVNBBVNCRVNCxVNDBVNDxVNFBVNFhVNFxVNGhVNJhVNLRVNMRVNNxVNPxVNQxVNSBVNShVNSxVNThVNVhVNXBVNYRVNYxVNZBVNZxVNbRVNcBVNeBVNgBVNhRVNiBVNjBVNlBVNmRVNmxVNnBVNnxVNpxVNrRVNsBVNthVNuRVNvxVNwxVNyRVNzBVN0xVN2xVN4xVN6xVN9hVN/hVNBBZNBxZNDRZNFRZNGRZNJBZNKRZNLhZNMRZNNhZNOBZNORZNPBZNQRZNRBZNTxZNVxZNXRZNYBZNaBZNcBZNchZNdRZNehZNghZNihZNkBZNmBZlKE2fFk2qFk2wFk2zFk28Fk3EFk3MFk3SFk3VFk3bFk3eFk3jFk3pFk3sFk3zFk35Fk39Fk0DF00GF00KF00SF00YF00gF00iF00lF00qF00zF001F004F009F01FF01KF01PF01SF01aF01fF01jF01pF01wF011F019F02DF02GF02MF02PF02TF02bF02jF02pF02sF02zF026F03AF03DF03KF03RF03ZF03iF03qF03xF033F036F00BGE0JGE0NGE0SGE0UGE0VGE0YGE0aGE0dGE0iGE0oGE0rGE0yGE07GE1AGE1DGE1LGE1SGE1aGE1jGE1rGE1wGE11GE13GE14GE17GE2EGE2JGE2MGE2SGE2VGE2cGE2jGE2pGE2sGE2yGE21GE25GE2/GE3CGE3IGE3LGE3QGE3TGE3ZGE3eGE3gGE3hGE3kGE3tGE3yGE30GE31GE34GE0AGU0GGU0JGU0OGU0QGU0RGU0UGU0cGU0lGU0uGU0yGU06GU1AGU1DGU1MGU1UGU1YGU1eGU1kGU1nGU1vGU13GU19GU2AGU2JGU2LGU2OGU2TGU2aGU2hGU2qGU2vGU2yGU25GU2/GU3CGU3KGU3QGU3TGU3YGU3bGU3kGU3qGU3tGU31GU0BGk0JGk0VGk0hGk0pGk0vGk0yGk03Gk06Gk0+Gk1DGk1FGk1GGk1JGk1RGk1ZGk1lGk1sGk10Gk16Gk19Gk2GGk2OGk2WGk2eGk2jGk2mGk2rGk2tGk2uGk2xGk25Gk2/Gk3HGk3TGk3bGk3iGk3qGk3sGk3vGk30Gk38Gk0DG00KG00QG00TG00ZG00kG00sG00yG001G009G01FG01LG01TG01bG01gG01jG01pG01sG01zG017G02CG02HG02JG02KG02NG02TG02bG02hG02kG02pG02sG02xG02zG020G023G027G03BG03EG03KG03SG03XG03aG03hG03oG03uG033G00AHE0HHE0OHE0UHE0XHE0dHE0gHE0oHE0uHE0xHE02HE05HE1FHE1LHE1THE1YHE1aHE1bHE1eHE1kHE1nHE1vHE13HE18HE1/HE2EHE2KHE2NHE2VHE2dHE2kHE2qHE2tHE2yHE20HE21HE24HE2+HE3BHE3MHE3UHE3ZHE3cHE3kHE3rHE3xHE30HE35HE0CHU0HHU0JHU0KHU0NHU0RHU0VHU0dHU0jHU0sHU00HU08HU1CHU1FHU1KHU1OHU1ZHU1hHU1nHU1qHU1vHU1xHU1yHU11HU17HU1+HU2GHU2NHU2WHU2dHU2iHU2kHU2lHU2oHU2uHU2xHU25HU3AHU3GHU3JHU3LHU3OHU3THU3aHU3fHU3lHU3oHU3wHU34HU0AHk0GHk0LHk0NHk0OHk0RHk0ZHk0eHk0hHk0oHk0uHk0xHk09Hk1FHk1OHk1THk1WHk1eHk1kHk1nHk1vHk13Hk18Hk1+Hk1/Hk2CHk2LHk2SHk2YHk2bHk2iHk2qHk2xHk25Hk2/Hk3CHk3IHk3OHk3RHk3ZHk3gHk3mHk3uHk35Hk3+Hk0AH00BH00EH00KH00NH00VH00gH00mH00pH000H01AH01GH01JH01QH01VH01XH01YH01bH01kH01sH01xH010H015H018H02IH02KH02NH02SH02UH02XH02cH02hH02jH02mH02rH02zH024H03EH03MH03RH03UH03ZH03gH03nH03rH03yH033H03/H00HIE0NIE0QIE0WIE0ZIE0lIE0sIE0yIE01IE09IE1GIE1MIE1VIE1gIE1nIE1zIE13IE1/IE2LIE2RIE2UIE2bIE2nIE2vIE22IE27IE29IE2+IE3BIE3HIE3KIE3SIE3aIE3fIE3lIE3oIE3uIE33IE39IE0AIU0JIU0RIU0VIU0bIU0eIU0jIU0qIU0vIU01IU04IU1EIU1PIU1aIU1mIU1sIU1xIU10IU18IU2EIU2JIU2MIU2XIU2iIU2oIU2rIU2yIU27IU3DIU3KIU3SIU3XIU3cIU3fIU3jIU3sIU30IU35IU37IU38IU3/IU0FIk0IIk0NIk0PIk0QIk0TIk0aIk0iIk0qIk0zIk06Ik0/Ik1CIk1GIk1PIk1WIk1aIk1jIk1rIk1yIk14Ik2AIk2IIk2OIk2RIk2VIk2aIk2cIk2dIk2gIk2oIk2zIk24Ik2/Ik3GIk3LIk3NIk3OIk3RIk3XIk3aIk3hIk3pIk3vIk33Ik3+Ik0EI00HI00OI00TI00WI00eI00lI00rI00uI000I003I00+I01HI01OI01UI01XI01eI01iI01mI01xI013I019I02AI02JI02PI02XI02fI02mI02sI02vI020I022I023I026I02/I03CI03II03QI03WI03ZI03hI03pI03uI03zI031I032I035I03/I00CJE0IJE0LJE0TJE0ZJE0hJE0pJE0wJE02JE05JE0/JE1CJE1OJE1SJE1WJE1hJE1pJE1vJE12JE19JE2EJE2JJE2VJE2bJE2iJE2qJE2xJE24JE29JE3DJE3GJE3NJE3WJE3cJE3fJE3jJE3pJE3sJE3yJE34JE37JE0BJU0EJU0MJU0SJU0VJU0bJU0iJU0oJU0rJU00JU08JU1EJU1IJU1QJU1XJU1fJU1nJU1wJU11JU13JU14JU17JU2BJU2HJU2SJU2bJU2hJU2kJU2pJU2sJU2zJU27JU3DJU3OJU3WJU3fJU3kJU3qJU3tJU3xJU39JU0DJk0GJk0PJk0WJk0cJk0fJk0lJk0oJk0wJk04Jk1AJk1IJk1OJk1RJk1ZJk1gJk1mJk1pJk11Jk17Jk2DJk2OJk2XJk2fJk2oJk2tJk2wJk20Jk25Jk27Jk28Jk2/Jk3FJk3IJk3NJk3PJk3QJk3TJk3bJk3jJk3oJk3uJk3zJk33Jk0AJ00IJ00OJ00RJ00XJ00aJ00eJ00jJ00mJ00vJ003J008J01EJ01LJ01RJ01XJ01aJ01mJ01tJ01yJ011J02AJ02IJ02UJ02cJ02hJ02nJ02pJ02sJ02xJ029J03GJ03MJ03PJ03XJ03dJ03gJ03kJ03qJ03xJ036J00CKE0HKE0KKE0TKE0ZKE0cKE0iKE0lKE0rKE0uKE02KE1BKE1IKE1RKE1XKE1aKE1cKE1fKE1kKE1qKE1tKE1vKE1yKE13KE2DKE2LKE2TKE2cKE2kKE2sKE21KE27KE2+KE3GKE3MKE3VKE3gKE3mKE3sKE3vKE30KE32KE33KE36KE0BKU0JKU0RKU0WKU0eKU0jKU0oKU0rKU0zKU07KU1BKU1EKU1LKU1TKU1ZKU1eKU1qKU1vKU1yKU14KU17KU19KU2AKU2FKU2KKU2MKU2NKU2QKU2YKU2eKU2hKU2oKU2wKU21KU23KU24KU27KU3EKU3KKU3NKU3SKU3bKU3gKU3jKU3rKU3zKU31KU34KU39KU0FKk0QKk0XKk0fKk0mKk0rKk0uKk02Kk06Kk0/Kk1GKk1LKk1QKk1bKk1hKk1kKk1wKk17Kk2DKk2KKk2RKk2ZKk2hKk2mKk2oKk2pKk2sKk2yKk21Kk26Kk28Kk29Kk3AKk3MKk3TKk3ZKk3gKk3mKk3pKk3yKk35Kk0BK00JK00OK00VK00dK00lK00nK00qK00vK001K004K00+K01GK01NK01RK01ZK01lK01uK011K016K018K019K02AK02IK02QK02YK02eK02kK02nK02vK02zK023K03AK03GK03OK03WK03cK03fK03lK03oK030K036K00CLE0GLE0OLE0WLE0eLE0iLE0pLE0uLE0xLE03LE0+LE1CLE1ILE1QLE1VLE1cLE1kLE1rLE1zLE17LE2HLE2NLE2QLE2XLE2eLE2kLE2qLE2tLE2zLE22LE3BLE3HLE3KLE3RLE3ZLE3dLE3iLE3lLE3sLE30LE35LE37LE38LE3/LGUoTQEtTQQtTQktTQ8tTRctTR0tTSAtTSYtTSktTS4tTTEtTTktTUEtTUUtTUotTVItTVotTWUtTW0tTXMtTXctTYAtTYctTYwtTZUtTZotTaEtTaYtTagtTaktTawtTbQtTbotTb0tTcItTcQtTcUtTcgtTc8tTdQtTdktTdstTdwtTd8tTeQtTeYtTectTeotTe8tTfEtTfItTfUtTQEuTQguTQ0uTQ8uTRAuTRMuTRguTRouTRsuTR4uTSQuTScuTSwuTS8uTTQuTTYuTTcuTTouTUIuTUguTVQuTVwuTWIuTWUuTW4uTXYuTYEuTYcuTYwuTY8uTZguTaAuTaUuTasuTa4uTbUuTb0uTcUuTcsuTdYuTeEuTeMuTeYuTesuTfAuTfIuTfMuTfYuTf4uTQcvTRAvTRYvTSEvTSkvTTAvTTkvTUIvTUovTVAvTVMvTVkvTVwvTV4vTWEvTWYvTW8vTXQvTXYvTXcvTXovTXwvTX8vTYQvTYsvTZMvTZ4vTaIvTacvTaovTbIvTbkvTcEvTcovTdEvTdYvTeIvTeQvTecvTewvTfUvTfsvTf4vTQowTREwTRgwTSAwTSwwTS4wTTEwTTYwTT4wTUMwTUUwTUYwTUkwTU8wTVIwTVgwTVswTWMwTWowTXIwTXgwTX8wTYcwTY0wTZAwTZUwTZ0wTaUwTaowTawwTa0wTbAwTbgwTcAwTcwwTdQwTdkwTeEwTeYwTegwTeswTfAwTfgwTQAxTQYxTQkxTRQxTRkxTRsxTRwxTR8xTSMxTSUxTSgxTS0xTTgxTUAxTUgxTVExTVUxTV0xTWUxTWoxTW0xTXQxTXwxTYExTYQxTYoxTZIxTZkxTaExTacxTaoxTbIxTb0xTcUxTcsxTc4xTdYxTd0xTeMxTeYxTe0xTfkxTf4xTQEyTQcyTQoyTRIyTR0yTSYyTS8yTTQyTTcyTT4yTUYyTUsyTU4yTVMyTVkyTV0yTWQyTWwyTXEyTXcyTXoyTX8yTYcyTY8yTZUyTZoyTZ8yTaEyTaIyTaUyTa0yTbMyTbkyTbwyTcIyTccyTckyTcoyTc0yTdIyTdQyTdUyTdgyTeAyTekyTe4yTfEyTfkyTQEzTQYzTQwzTQ8zTRczTR4zTSIzTSszTTEzTTQzTTozTT0zTUIzTUUzTUkzTVEzTVwzTWAzTWUzTWgzTXAzTXgzTX0zTYUzTYszTZMzTZczTZ8zTaYzTa0zTbIzTbUzTcAzTcYzTckzTc8zTdQzTdczTeIzTeozTfIzTfczTQA0TQg0TQ00TRM0TRY0TR40TSQ0TSc0TS80TTU0TTs0TT40TUY0TU00TVk0TWE0TWk0TXE0TXk0TYE0TYY0TYk0TZE0TZk0TZ40TaQ0Tac0Ta80TbM0Tbs0TcE0TcQ0TdA0TdU0Td00TeU0TfA0Tfg0Tf00TQI1TQg1TQs1TRA1TRM1TRs1TSE1TSk1TS41TTY1TT41TUY1TUw1TVQ1TVw1TWQ1TWk1TWs1TWw1TW81TXY1TXs1TX41TYU1TY41TZY1TZ01TaM1TaY1Tas1TbI1Tbo1TcA1TcU1Tcs1TdM1Tds1TeE1TeQ1Tek1Tes1Tew1Te81Tfs1TQM2TQw2TQ42TRE2TRY2TRg2TRs2TSA2TSY2TSk2TTE2TTk2TUA2TUg2TVA2TVY2TVk2TV42TWY2TW02TXI2TXQ2TXU2TXg2TX42TYE2TYc2TYo2TZI2TZk2TaI2Tag2Tas2Tbc2Tb02TcA2Tck2TdE2Tdw2Tec2Te82TfU2Tfg2Tf42TQQ3TQc3TQw3TQ83TRM3TR83TSQ3TSg3TTQ3TTw3TUQ3TUg3TUw3TVE3TVc3TV03TWA3TWk3TXI3TX03TYk3TY83TZI3TZ03TaU3Tas3Ta43TbU3Tb03TcU3Tc43TdQ3Tdc3Td83Tec3Tes3TfI3Tfs3TQQ4TQw4TRQ4TRs4TSE4TSQ4TSw4TTE4TTQ4TTk4TTs4TTw4TT84TUg4TVA4TVg4TWA4TWU4TWc4TWg4TWs4TXE4TXQ4TXo4TX04TYI4TYQ4TYU4TYg4TY84TZo4TaI4Tac4Tao4Ta44TbQ4Tbw4TcM4TcU4Tcg4Tc04TdM4TdY4Td44TeA4TeM4Teg4TfA4TfQ4Tf04TQU5TQc5TQo5TQ85TRQ5TRw5TSQ5TSk5TSs5TSw5TS85TTQ5TTY5TTc5TTo5TUA5TUM5TUw5TVQ5TV85TWs5TXI5TX05TYU5TYs5TY45TZY5TZs5TZ45TaM5TaU5TaY5Tak5TbI5Tbg5Tbs5TcM5Tcw5TdI5TdU5Td05TeU5Tew5Tfc5Tfw5Tf45Tf85TQI6TQo6TRE6TR06TSk6TTA6TTQ6TTs6TUM6TUg6TU06TU86TVA6TVM6TVc6TVw6TV86TWU6TWo6TWw6TW06TXA6TXs6TYA6TYY6TY46TZY6TZ06TaI6TaQ6TaU6Tag6Ta46TbE6Tbc6TcA6Tck6TdA6Tdg6Td86TeY6Tew6TfQ6Tfk6Tfw6TQc7TRA7TRk7TSA7TSc7TS87TTU7TTg7TTw7TUE7TUc7TUw7TVI7TVU7TVs7TWY7TW47TXc7TXw7TX47TX87TYI7TYo7TZE7TZY7TZk7TaQ7Taw7TbI7TbU7Tbo7Tb07TcU7Tcw7TdE7TdQ7Td07TeM7TeY7Te07TfU7Tfw7TQI8TQU8TQc8TQo8TQ88TRU8TR08TSU8TTE8TTo8TUY8TVE8TVg8TV88TWs8TXA8TXM8TXw8TYQ8TYs8TZE8TZQ8TZs8TaE8TaQ8TbA8Tbc8Tb48Tcc8Tcs8TdM8Tdg8Tdo8Tds8Td48TeQ8Tec8Te48TfM8Tf48TQY9TQw9TRA9TRk9TR89TSI9TSg9TSs9TTE9TTQ9TTk9TUE9TUg9TVA9TVg9TWA9TWs9TXE9TXQ9TXs9TYA9TYM9TYg9TYo9TYs9TY49TZQ9TZc9TZ49TaU9Taw9TbI9TbU9Tbs9Tb49TcY9Tcw9Tc89Tdg9TeA9Tew9Tfc9Tf09TQA+TQY+TQk+TRE+TRo+TSA+TSs+TTM+TTk+TUA+TUk+TVE+TVc+TVs+TWI+TWs+TXM+TXg+TXo+TXs+TX4+TYk+TY4+TZE+TZY+TZw+TaQ+Tag+Ta8+Tbs+Tb0+TcA+TcU+Tc0+TdU+Td0+TeM+TeY+Te4+TfY+Tfw+Tf8+TQc/TQ0/TRA/TRg/TSM/TSs/TTM/TTg/TTs/TUQ/TU0/TVI/TVU/TV4/TWY/TW4/TXY/TX8/TYc/TY8/TZY/TZ4/TaU/Ta0/TbQ/Tbw/Tcc/TdA/Tdg/Td0/Td8/TeA/TeM/Tew/TfQ/Tfw/TQVATQ5ATRNATRVATRZATRlATSFATSdATSpATTFATT1ATUJATURATUdATUxATVRATV9ATWdATW9ATXVATXhATX9ATYdATY1ATZBATZZATZlATaFATadATapATa9ATbFATbJATbVATbpATbxATb1ATcBATcVATcdATchATctATddATd5ATeJATehATfBATfRATflATftATfxATf9ATQdBTQ1BTRJBTRRBTRVBTRhBTR5BTSFBTSlBTTFBTTZBTTlBTT1BTUVBTUpBTUxBTU1BTVBBTVhBTV5BTWFBTWdBTWpBTXBBTXRBTXpBTX1BTYRBTYxBTZRBTZxBTadBTa9BTbVBTbhBTb5BTcZBTcpBTdVBTdpBTd9BTeJBTedBTelBTepBTe1BTfJBTfVBTQBCTQhCTQ5CTRFCTRlCTSFCTSNCTSZCTStCTTNCTTtCTUFCTUlCTVBCTVtCTWFCTWRCTW1CTXVCTX1CTYNCTYZCTYxCTY9CTZRCTZpCTZ1CTaRCTapCTa5CTbRCTbdCTbtCTcNCTclCTdFCTdNCTdZCTdtCTeRCTeZCTelCTe5CTfZCTftCTQBDTQNDTQtDTRBDTRRDTRpDTSFDTSZDTS5DTTRDTTdDTT1DTUBDTURDTUxDTVRDTVpDTV1DTWRDTWtDTXFDTXRDTXtDTYJDTYpDZShNk0NNm0NNokNNqENNq0NNskNNukNNvkNNw0NNxUNNxkNNyUNNy0NNzkNN00NN2UNN3ENN40NN7ENN8UNN9ENN/ENNA0RNC0RNFERNHERNIURNJkRNKERNKURNLERNNURNOkRNPURNQ0RNRkRNTURNVERNWkRNXURNY0RNZkRNakRNcERNc0RNeURNfERNgURNhERNikRNj0RNkURNkkRNlURNnkRNo0RNpURNpkRNqURNsURNt0RNukRNv0RNwURNwkRNxURNzURN1kRN30RN40RN60RN8URN9ERN/URNBUVNCUVND0VNFUVNGEVNIEVNKEVNLkVNMUVNOkVNPEVNP0VNREVNS0VNUkVNW0VNYEVNY0VNakVNcEVNc0VNe0VNgUVNhEVNiUVNjEVNlUVNm0VNnkVNpkVNskVNukVNxkVN0kVN2kVN4EVN40VN6EVN60VN70VN9EVN9kVN90VN+kVNAkZNCkZNFkZNHUZNJUZNK0ZNLkZNN0ZNP0ZNR0ZNT0ZNVEZNV0ZNXEZNXkZNX0ZNYkZNakZNcEZNeEZNhEZNjEZNk0ZNm0ZNnUZNoEZNpUZNrUZNtEZNu0ZNwUZNxEZNykZN1UZN3UZN40ZN5kZN7kZN9kZN/EZNBEdNDEdNEUdNFEdNGkdNHUdNJEdNLEdNM0dNOEdNOkdNO0dNPkdNREdNTEdNUkdNVUdNWkdNXUdNYkdNZEdNZUdNaEdNbEdNckdNdUdNe0dNg0dNiEdNi0dNkkdNmUdNn0dNqEdNsUdNuEdNv0dNxUdNyEdNzkdN0UdN2UdN30dN4kdN50dN6kdN9kdN/EdNBEhNCUhNC0hNDEhND0hNFUhNGEhNIEhNKEhNLUhNMEhNNUhNO0hNPkhNRkhNTkhNVUhNW0hNXkhNY0hNZUhNZkhNaUhNb0hNckhNfUhNhUhNikhNjUhNlUhNnEhNokhNpUhNqkhNs0hNuEhNukhNu0hNvkhNwkhNxkhNzkhN1EhN3UhN5UhN7UhN80hN9khN+0hN/0hNCklNEklNGElNG0lNIElNIklNI0lNJklNLElNL0lNN0lNPklNR0lNTklNU0lNVUlNVklNWUlNX0lNYklNaklNcUlNd0lNeklNfElNf0lNhElNi0lNkElNlklNmUlNoUlNqUlNsUlNt0lNvElNvklNv0lNwklNyklNz0lN0klN2UlN30lN4klN7klN9klN/0lNBEpNB0pND0pNFUpNGEpNIEpNKEpNLUpNL0pNMEpNM0pNPEpNQ0pNSUpNTEpNU0pNW0pNYkpNakpNcEpNc0pNeUpNf0pNgkpNikpNkUpNl0pNn0pNqkpNr0pNsUpNskpNtUpNu0pNvkpNxkpN0UpN10pN2kpN5UpN8UpN90pN+kpNAUtNBktNCEtNCUtNDEtNFUtNHUtNIktNJUtNKktNLUtNOUtNO0tNPktNQ0tNRUtNSEtNTUtNUktNVEtNV0tNXEtNZEtNaUtNdUtNfUtNgktNhUtNiktNkUtNmEtNnEtNo0tNqEtNsEtNuEtNvktNwUtNx0tNyktN1ktN3UtN40tN5ktN7ktN90tN/UtNBkxNEUxNGExNJExNKExNMExNPExNQkxNRUxNTExNWExNYExNZ0xNbExNbkxNb0xNckxNeExNe0xNg0xNi0xNkExNlkxNmUxNn0xNqExNrkxNsUxNukxNwkxNxkxNzExNz0xN1ExN20xN4ExN5kxN6UxN9UxNAE1NC01NF01NHU1NIk1NJU1NLU1NNU1NOk1NPU1NSE1NU01NWU1NXE1NY01NbE1NdE1Ne01Ng01NiE1NjU1NkE1NlE1NnU1NpU1Nqk1NrE1NrU1NsE1Ntk1NuU1Nvk1NwE1NwU1NxE1Ny01N001N201N5E1N601N8E1N801N901NAE5NB05NC05NFE5NHE5NI05NKU5NMU5NOU5NP05NQk5NRk5NS05NTU5NTk5NUU5NWU5NZE5NaU5NcE5Nd05NfE5Nfk5Nf05Ngk5NiE5Ni05Nkk5Nmk5NoE5NqE5Nr05NtU5NuE5Nv05NxE5Nx05Nz05N1k5N3E5N305N5U5N6E5N705N+E5N/05NBU9NCE9ND09NE09NF09NIk9NKE9NLk9NMU9NOk9NQE9NSE9NUE9NV09NXU9NYE9NZU9NZ09NaE9Na09NcE9Nc09NeU9NgU9Nh09Nik9Nkk9Nmk9Nn09NpE9Npk9Np09Nqk9NsE9Ns09NuU9NvE9NxE9Nyk9N0k9N2k9N4U9N509N6k9N8E9N809N/09NA1BNB1BNElBNGlBNIFBNJ1BNLlBNNVBNOlBNRlBNTFBNU1BNW1BNYlBNaVBNblBNdFBNd1BNflBNh1BNjVBNkFBNlFBNmlBNnVBNo1BNqVBNrFBNslBNtVBNvVBNw1BNxlBNzFBN01BN2VBN3FBN5VBN7VBN9VBN+VBNAVFNCFFNEFFNGFFNIVFNJlFNKFFNKVFNLFFNMlFNOFFNQ1FNTFFNUlFNVVFNWlFNXVFNZFFNbFFNdFFNf1FNh1FNkFFNlVFNm1FNnlFNolFNrlFNtFFNt1FNwFFNx1FNzVFN0FFN1lFN2VFN4VFN6VFN8VFN+VFN/1FNAlJNClJNEVJNF1JNGlJNJlJNLFJNNFJNP1JNSFJNUFJNWVJNXlJNYVJNZVJNalJNbFJNbVJNcFJNdlJNeVJNflJNgFJNgVJNhFJNjFJNlFJNmVJNn1JNpFJNqFJNsVJNuVJNv1JNwlJNyFJNy1JNz1JN1FJN11JN4FJN6FJN7VJN9VJN/FJNAlNNCFNNC1NNF1NNHlNNI1NNJlNNMVNNOVNNRVNNTVNNUlNNWFNNWlNNXVNNYlNNblNNd1NNfVNNgFNNiFNNjlNNkVNNlVNNm1NNolNNq1NNs1NNuFNNu1NNxFNNylNNzVNN01NN1lNN3FNN31NN51NN8lNN+VNNAlRNCFRNC1RNDVRNEFRNFVRNG1RNHlRNIFRNI1RNKFRNNFRNPFRNRFRNTVRNVVRNXVRNZlRNbFRNb1RNd1RNfVRNhlRNkVRNl1RNnVRNoFRNpVRNp1RNqFRNq1RNslRNulRNwlRNx1RNz1RN1FRN2VRN3FRN5FRN7FRN8lRN9VRN/FRNBFVNClVND1VNG1VNIFVNI1VNKVVNLFVNLlVNMVVNNlVNO1VNPVVNPlVNQVVNSVVNT1VNUlVNWVVNYVVNZlVNaFVNaVVNbFVNdVVNe1VNflVNg1VNjFVNkVVNlFVNnFVNpFVNplVNqVVNrlVNtlVNwVVNyFVN0FVN11VN3FVN31VN51VN61VN8FVN91VN/FVNAVZNDFZNElZNFVZNIVZNLFZNNFZNO1ZNQlZNSlZNUlZNV1ZNWVZNWlZNXVZNY1ZNZlZNa1ZNbVZNblZNcVZNfVZNhFZNilZNkVZNl1ZNmlZNo1ZNqlZNslZNulZNv1ZNxlZNzlZN1lZN2FZN21ZN4FZN5lZN6VZN71ZN91ZN/lZNAldNCldNFldNH1dNJldNK1dNLVdNLldNMVdNOVdNQVdNSVdNT1dNVVdNWFdNYFdNZFdNaFdNfVdNf1dNg1dNhVdNhldNlFdNlldNmVdNmldNnFdNqldNrVdNvldNwFdNxFdNxldNx1dN1VdN11dN2ldN21dN3VdN61dN7VdN8VdN81dN9FdNAlhNBFhNB1hNCFhNClhNGFhNG1hNHVhNLFhNLlhNMlhNNFhNNVhNQ1hNRlhNSFhNV1hNWVhNXVhNX1hNYFhNblhNcVhNglhNhVhNllhNmVhNqlhNrVhNvlhNwFhNw1hNxFhNxlhN1FhN1lhN2lhN3FhN3VhN61hN7VhN8FhN8VhN81hNAVlNA1lNB1lNCVlNCllNGFlNG1lNHVlNLFlNL1lNQFlNQllNRVlNRllNSFlNVllNWFlNXFlNXllNX1lNbVlNb1lNcllNc1lNdVlNg1lNhVlNiFlNiVlNi1lNmVlNm1lNnllNn1lNoVlNr1lNsllNw1lNxVlNyFllKE3JWU3LWU3ZWU3bWU3fWU3hWU3iWU3wWU3zWU31WU0EWk0GWk0JWk0KWk0MWk0aWk0cWk0fWk0gWk0iWk0wWk0yWk02Wk04Wk05Wk1HWk1KWk1bWk1eWk1vWk1xWk10Wk11Wk13Wk2FWk2HWk2KWk2LWk2NWk2bWk2dWk2gWk2hWk2jWk2xWk2zWk22Wk23Wk25Wk3HWk3KWk3bWk3dWk3gWk3hWk3jWk3xWk3zWk32Wk33Wk35Wk0HW00JW00NW00PW00QW00eW00gW00kW00mW00nW001W004W006W01JW01MW01dW01fW01iW01jW01lW01zW011W015W017W018W02KW02NW02eW02hW02jW02yW021W023W03GW03IW03MW03OW03PW03dW03gW03xW030W00FXE0HXE0KXE0LXE0NXE0bXE0eXE0vXE0yXE00XE1DXE1FXE1IXE1JXE1LXE1ZXE1bXE1eXE1fXE1hXE1vXE1yXE10XE2DXE2GXE2XXE2aXE2rXE2tXE2xXE2zXE20XE3CXE3EXE3HXE3IXE3KXE3YXE3aXE3dXE3eXE3gXE3uXE3wXE3zXE30XE32XE0EXU0GXU0JXU0KXU0MXU0aXU0cXU0fXU0gXU0iXU0wXU0yXU02XU04XU05XU1HXU1KXU1bXU1dXU1hXU1jXU1kXU1yXU11XWV1h1UKbGFiZWxDb2xvcnJhFgAATXpdSwh9cmIWAAAoSwFdcmMWAAAoTW87TXA7TXE7TXI7TXU7TXg7TXk7TXo7TXs7TX07TYA7TYM7TYQ7TYU7TYc7TYg7TYs7TYw7TY47TY87TZI7TZM7TZQ7TZc7TZo7TZs7TZw7TZ07TZ47TZ87TaA7TaE7TaI7TaU7TaY7Tac7Tao7Ta07Ta47Ta87TbA7TbE7TbM7TbY7Tbc7Tbg7Tbs7Tb47Tb87TcA7TcE7TcI7TcM7TcY7Tcc7Tcg7Tck7Tco7Tc07Tc47Tc87TdI7TdU7TdY7Tdc7Tdg7Tds7Td47Td87TeA7TeE7TeI7TeQ7Tec7Teg7Tek7Teo7Tes7Te47Te87TfA7TfE7TfI7TfM7TfY7Tfc7Tfg7Tfk7Tfo7Tf07Tf47Tf87TQA8TQE8TQM8TQY8TQg8TQk8TQs8TQw8TQ08TRA8TRE8TRM8TRY8TRc8TRg8TRk8TRo8TRs8ZUsCXXJkFgAAKEsBSwJLBUsGSwdLCksLSwxLD0sQSxJLFUsWSxdLGUsaSx1LHksfSyJLJUsmSydLKEspSytLLksvSzBLMUsySzRLN0s4SzlLOks7SzxLPUs+S0BLQ0tES0ZLSUtKS0tLTEtNS05LUUtSS1VLVktXS1hLWUtaS11LXktfS2JLZUtmS2dLaEtpS2pLbUtuS3FLckt0S3VLeEt5S3pLfUuAS4FLg0uGS4dLiEuJS4pLjUuOS5FLkkuTS5RLlUuXS5hLmUuaS5tLnEufS6BLoUukS6VLpkunS6hLq0usS61LrkuvS7BLs0u0S7ZLt0u6S7tLvEu/S8JLw0vES8VLyEvLS8xLzUvOS89L0EvRS9JL1EvXS9hL2UvaS9tL3UvgS+FL4kvjS+RL50voS+lL6kvrS+5L70vxS/RL9Uv2S/dL+Ev6S/1L/kv/TQABTQEBTQMBTQYBTQcBTQgBTQkBTQoBTQsBTQwBTQ0BTQ4BTREBTRIBTRMBTRQBTRUBTRcBTRoBTRsBTRwBTR0BTR4BTSEBTSIBTSMBTSQBTSUBTSYBTSkBTSoBTS0BTS4BTS8BTTIBTTUBTTYBTTgBTTkBTTwBTT0BTT4BTUEBTUQBTUUBTUYBTUcBTUkBTUwBTU8BTVEBTVIBTVQBTVUBTVYBTVkBTVoBTVwBTV8BTWABTWEBTWIBTWMBTWQBTZUBTZYBTZcBTZoBTZsBTZwBTZ0BTZ4BTZ8BTaIBTaMBTaQBTaUBTaYBTacBTaoBTasBTawBTa0BTa4BTa8BTbABTbEBTbIBTbUBTbYBTbcBTboBTb0BTb4BTcABTcMBTcQBTccBTcgBTckBTcoBTc0BTdABTdEBTdMBTdQBTdcBTdgBTdkBTdwBTd0BTd4BTd8BTeIBTeUBTeYBTecBTeoBTesBTe0BTe4BTfEBTfIBTfMBTfQBTfYBTfkBTfwBTf0BTf4BTf8BTQACTQECTQQCTQUCTQYCTQcCTQgCTQoCTQ0CTQ4CTQ8CTRACTRICTRUCTRgCTRkCTRsCTRwCTR8CTSACTSECTSQCTSUCTSYCTScCTSkCTSwCTS8CTTACTTECTTICTTQCTTcCTToCTTsCTTwCTT0CTT8CTUICTUUCTUYCTUcCTUgCTUkCTUoCTUsCTUwCTU4CTVECTVICTVQCTVUCTVgCTVkCTVoCTVsCTV0CTWACTWMCTWQCTWUCTWYCTWgCTWsCTW4CTW8CTXACTXECTXICTXQCTXcCTXgCTXkCTXwCTX8CTYACTYECTYICTYQCTYcCTYoCTYsCTYwCTY0CTY4CTY8CTZICTZMCTZUCTZgCTZkCTZoCTZsCTZwCTZ0CTZ4CTZ8CTaECTaQCTaUCTaYCTacCTagCTakCTawCTa0CTa4CTa8CTbICTbUCTbYCTbcCTbgCTbsCTb4CTb8CTcACTcECTcICTcMCTcYCTccCTcgCTckCTcoCTcsCTcwCTc0CTc4CTdECTdICTdQCTQUDTQYDTQcDTQoDTSYDTScDTSgDTSkDTSoDTSsDTSwDTS0DTS4DTTEDTTMDTTQDTTYDTTcDTTgDTTsDTTwDTT0DTT4DTUADTUMDTUYDTUcDTUgDTUkDTUoDTUsDTU4DTU8DTVADTVEDTVQDTVcDTVgDTVkDTVoDTV0DTfoDTfsDTfwDTf0DTf4DTf8DTQIETQMETQQETQUETQYETfUETfYETfcETfgETfoETf0ETQAFTQEFTQIFTQMFTQQFTQUFTQgFTQkFTQoFTQsFTQwFTQ0FTRAFTREFTRIFTRMFTRQFTRUFTRYFTRcFTRkFTRwFTR0FTR4FTR8FTSAFTSEFTSQFTSUFTSYFTSkFTSoFTSsFTSwFTS0FTS4FTTEFTTIFTTMFTWQFTWUFTWYFTWcFTWkFTWwFTW8FTXAFTXMFTXUFTXYFTXgFTXkFTXoFTX0FTX4FTX8FTYAFTYEFTYIFTYMFTYQFTYUFTYgFTYkFTYoFTYsFTYwFTY0FTZAFTZEFTZIFTZMFTZQFTZUFTZgFTZkFTZoFTZsFTZ4FTaEFTaIFTaUFTaYFTacFTaoFTa0FTa4FTa8FTbAFTbEFTbIFTbUFTbYFTbcFTboFTb0FTb4FTb8FTcAFTcEFTcQFTcUFTcYFTckFTcwFTc0FTc4FTdEFTdQFTdUFTdcFTdoFTdsFTdwFTd8FTeIFTeMFTeQFTeUFTeYFTekFTeoFTesFTe4FTQIGTQMGTQQGTQUGTQYGTQcGTQgGTQkGTQoGTQ0GTQ4GTQ8GTRAGTREGTRIGTRUGTRYGTRcGTRgGTRsGTR4GTR8GTSAGTSEGTSIGTSMGTSYGTScGTSgGTSkGTSoGTS0GTS4GTS8GTTAGTTMGTTYGTTcGTTkGTToGTT0GTT4GTT8GTUAGTUEGTUIGTUMGTUQGTUYGTUkGTUoGTUsGTU4GTVEGTVIGTVMGTVQGTVcGTVoGTVsGTVwGTV0GTV4GTV8GTcEGTcIGTcMGTcQGTcUGTccGTcoGTcsGTcwGTTAHTTEHTTIHTTMHTTYHTTkHTToHTTsHTT4HTUEHTUIHTUMHTUQHTUUHTUYHTUkHTUoHTUsHTUwHTU0HTU4HTVEHTVIHTVMHTVYHTVcHTVgHTVkHTVwHTV8HTWAHTWEHTWIHTWMHTWQHTWcHTWgHTWkHTWoHTWsHTW4HTW8HTYQHTYUHTYYHTYcHTYgHTYoHTY0HTY4HTY8HTZIHTZUHTZYHTZkHTZoHTZsHTZwHTZ0HTZ4HTaEHTaIHTaMHTaQHTaUHTaYHTacHTagHTakHTawHTa0HTbAHTbEHTbIHTbUHTbgHTbkHTboHTbsHTbwHTb0HTcAHTcEHTcIHTcMHTcQHTcUHTcgHTckHTcoHTe8HTfAHTfIHTfMHTfYHTfcHTfgHTfkHTfoHTf0HTf4HTf8HTQIITQUITQYITQcITQgITQkITQoITQsITQwITQ0ITRAITREITRIITRMITRQITRYITRkITRoITRwITR8ITSAITSEITSQITScITSgITSkITSoITSsITSwITS0ITS4ITS8ITTIITTMITTQITTcITToITTsITTwITT0ITT4ITT8ITUIITUMITUQITUcITUgITUkITUoITU0ITVAITVEITVIITVUITVgITVkITVoITV0ITV4ITV8ITWAITWEITWMITWYITWcITWgITWkITWoITWsITW4ITW8ITXAITXEITXQITXcITXgITXkITXoITXsITXwITX8ITYAITYIITYUITYYITYcITYgITYkITYsITY4ITY8ITZAITZMITZYITZcITZkITZoITZ0ITZ4ITZ8ITaAITaEITaIITaMITaQITaYITakITaoITasITa4ITbEITbIITbMITbYITbkITboITbsITb4ITcEITcIITcMITcQITcUITcYITckITcoITcsITc4ITdEITdIITdMITdYITdkITdoITdsITdwITd0ITd4ITeEITeIITeMITeQITeUITeYITekITeoITesITe4ITe8ITfAITfEITfQITfcITfgITfkITfoITfsITfwITf8ITQAJTQMJTQQJTQUJTQgJTQsJTQwJTQ0JTQ4JTREJTRQJTRUJTRYJTRcJTRgJTRkJTRoJTRsJTR0JTSAJTSEJTSIJTSUJTSYJTScJTSoJTS0JTS4JTS8JTTAJTTEJTTIJTTUJTTYJTTcJTTgJTTkJTToJTTsJTTwJTT0JTUAJTUEJTUIJTUMJTUQJTUUJTUgJTUkJTUoJTU0JTU4JTU8JTVIJTVMJTVQJTVUJTVYJZShNWAlNWwlNXAlNXQlNYAlNYwlNZAlNZQlNZglNZwlNaAlNawlNbAlNbglNcQlNcglNcwlNdglNeQlNeglNewlNfglNfwlNgAlNgQlNgglNgwlNhglNhwlNiAlNiQlNiglNiwlNjglNjwlNkAlNkQlNkglNkwlNlglNlwlNmQlNnAlNnQlNnglNoQlNpAlNpQlNpglNpwlNqAlNqQlNrAlNrQlNrglNrwlNsAlNsQlNtAlNtQlNtglNtwlNuQlNvAlNvwlNwAlNwQlNwglNwwlNxglNxwlNyAlNywlNzglNzwlN0QlN0glN1QlN1glN1wlN2AlN2wlN3glN3wlN4AlN4QlN4glN4wlN5glN5wlN6QlN6glN7QlN7glN7wlN8AlN8QlN8wlN9glN9wlN+AlN+wlN/AlN/QlN/glN/wlNAgpNAwpNBApNBQpNBgpNBwpNCgpNCwpNDQpNEApNEQpNEgpNFQpNFgpNGApNGwpNHApNHQpNHwpNIApNIwpNJApNJQpNJgpNJwpNKApNKwpNLApNLQpNLgpNLwpNMQpNNApNNQpNNgpNNwpNOQpNPApNPwpNQApNQQpNQgpNQwpNRApNRQpNRgpNSApNSwpNTApNTQpNUApNUwpNVApNVQpNVgpNWQpNXApNXgpNXwpNYQpNYgpNYwpNZgpNaApNaQpNawpNbApNbQpNcApNcQpNcgpNcwpNdgpNeQpNegpNewpNfgpNgQpNggpNgwpNhApNhQpNhgpNiQpNigpNjApNjQpNkApNkQpNkgpNkwpNlApNlQpNmApNmQpNmgpNmwpNnApNnQpNoApNoQpNogpNowpNpApNpgpNqQpNqgpNqwpNrgpNrwpNsApNsQpNsgpNswpNtgpNtwpNuApNuQpNugpNvQpNvgpNvwpNwApNwgpNxQpNyApNyQpNygpNywpNzgpN4gpN4wpN5ApN5QpN5gpN6QpN6gpN6wpN7ApN7wpN8gpN8wpN9ApN9QpN9gpN+ApN+wpN/ApN/QpN/gpN/wpNAAtNAQtNAgtNBAtNBwtNCAtNCQtNCgtNCwtNDQtNEAtNEQtNEgtNEwtNFgtNGQtNGgtNGwtNHAtNHQtNHgtNIQtNIgtNIwtNJAtNJQtNJgtNJwtNKAtNKQtNLAtNLQtNLgtNLwtNMAtNMQtNMgtNMwtNNAtNNwtNOAtNOQtNPAtNPwtNQAtNQQtNQgtNRQtNSAtNSQtNSwtNTgtNTwtNUAtNUQtNUgtNVAtNVwtNWAtNWQtNXAtNXwtNYAtNYwtNZAtNZQtNZgtNZwtNaAtNaQtNagtNbAtNbwtNcAtNcQtNdAtNdQtNeAtNeQtNegtNewtNfAtNfQtNfgtNfwtNgQtNhAtNhQtNhgtNhwtNiAtNiQtNjAtNjQtNjgtNkQtNlAtNlQtNmAtNmQtNnAtNnQtNngtNoQtNogtNpAtNpwtNqAtNqQtNqgtNrQtNsAtNsQtNsgtNswtNtgtN9QtN9gtN9wtN+AtN+QtN+wtN/gtN/wtNAAxNAQxNAgxNBQxNBgxNBwxNCAxNCQxNCgxNDQxNDgxNDwxNEAxNEQxNEgxNFQxNFgxNFwxNGAxNGwxNHgxNHwxNIAxNIQxNIgxNJAxNJwxNKAxNKQxNKwxNLAxNLwxNMAxNMQxNNAxNNwxNOAxNOwxNPAxNPgxNPwxNQgxNQwxNRAxNRQxNSAxNSwxNTAxNTQxNTgxNUQxNVAxNVQxNVgxNVwxNWAxNWQxNXAxNXQxNXgxNXwxNYAxNYQxNZAxNZQxNZgxNZwxNaAxNawxNbAxNbQxNbgxNbwxNcQxNdAxNdQxNdgxNdwxNeAxNeQxNfAxNfQxNfgxNgQxNhAxNhQxNhgxNhwxNiQxNjAxNjwxNkAxNkQxNkgxNlQxNmAxNmQxNmgxNnQxNoAxNoQxNogxNowxNpAxNpQxNqAxNqQxNqgxNqwxNrAxNrQxNsAxNsQxNsgxNswxNtQxNuAxNuwxNvAxNvQxNvgxNvwxNwQxNxAxNxQxNxgxNxwxNygxNzQxNzgxNzwxN0AxN0gxN1QxNkw1NlA1NlQ1Nlg1NmQ1NnA1NnQ1Nng1NoQ1NpA1NpQ1Npg1Npw1NqA1NqQ1Nqg1Nqw1NrA1Nrw1NsA1NsQ1Nsg1Nsw1NtA1NtQ1Ntg1NuA1Nuw1NvA1NvQ1Nvg1Nvw1Nwg1Nww1NxA1NxQ1Nxg1Nxw1NyA1NyQ1Nyg1NzQ1Nzg1Nzw1N0A1N0Q1N0g1N1Q1N1g1N1w1N2A1N2Q1N2w1N3g1N3w1N4A1N4w1N5g1N5w1N6A1N6w1N7g1N7w1N8A1N8Q1N8w1N9g1N+Q1N+g1N+w1N/A1N/w1NAg5NAw5NBA5NBQ5NBg5NCA5NCw5NDA5NDQ5NDg5NDw5NEA5NEw5NFA5NFQ5NFg5NGQ5NHA5NHQ5NHg5NHw5NIA5NIg5NJQ5NJg5NJw5NKA5NKQ5NKg5NLQ5NLg5NLw5NMA5NMQ5NMg5NNQ5NNg5NOA5NOQ5NPA5NPQ5NPg5NPw5NQA5NQQ5NQg5NQw5NRA5NRw5NSA5NSQ5NSg5NTA5NTw5NUg5NUw5NVA5NVQ5NVg5NVw5NWg5NWw5NXA5NXQ5NXg5NYQ5NYg5NYw5NZA5NZQ5NZg5NZw5NaA5Nag5NbQ5Nbg5Nbw5NcA5NcQ5Ncg5Ncw5NdA5Ndg5NeQ5Neg5New5NfA5NfQ5NgA5NgQ5NhA5NhQ5Nhg5Nhw5NiA5Niw5NjA5NjQ5Njg5Njw5NkA5Nkw5NlA5NlQ5NmA5NmQ5Nmg5Nmw5NnQ5NoA5Now5NpA5Npw5NqA5NqQ5NrA5Nrw5NsA5Nsg5NtQ5Ntg5Ntw5NuA5Nug5NvQ5NwA5NwQ5Nwg5Nww5NxA5NxQ5Nxg5Nxw5NyA5Nyw5NzA5NzQ5Nlw9NmA9NmQ9NnA9NnQ9Nng9Nnw9Nog9NVRBNVxBNWBBNWhBNWxBNXBBNXxBNYBBNYhBNdRBNdhBNdxBNeBBNeRBNehBNexBNfBBNfhBNgRBNghBNgxBNhBBNhxBNihBNixBNjBBNjRBNjhBNjxBNkBBNkRBNkxBNlhBNlxBNmBBNmRBNmhBNmxBNnBBNnRBNnhBNoRBNohBNpBBNpRBNqBBNqRBNqhBNqxBNrBBNABFNARFNAhFNAxFNBBFNLhFNLxFNMBFNMRFNMhFNNBFNkRFNkhFNkxFNlBFNlRFNmBFNmRFNmhFNnRFNFhJNFxJNGBJNGRJNGhJNHBJNHxJNIBJNIRJNIhJNJRJNKBJNKRJNKhJNLRJNMBJNMRJNMhJNMxJNNBJNNRJNNhJNNxJNORJNPBJNPRJNPhJNPxJNQBJNQRJNQhJNQxJNRBJNRxJNSBJNSRJNShJNSxJNTRJNUBJNURJNUhJNUxJNVBJNVhJNWRJNWhJNWxJNXBJNXRJNXhJNYRJNYhJNYxJNZBJNZxJNahJNaxJNbRJNcBJNcRJNchJNcxJNdBJNdRJNdhJNdxJNeBJNexJNfBJNfRJNgBJNgxJNhBJNhhJNshJNsxJNtBJNtRJNuBJNuxJNvBJNvRJNwBJNwxJNxBJNxRJNxhJNyBJNyxJNzhJNzxJN0BJN0RJN0hJN0xJN1BJN1RJN1hJN2RJN2hJN2xJN3hJN4RJN4hJN4xJN5hJN5xJN6RJN7BJN7RJN7hJN7xJN8BJN8RJN9BJN9RJN+BJN+RJN+xJN/BJN/xJNABNNARNNAhNNAxNNBBNNBRNNBhNNCBNNCxNNDRNNDhNNEBNNERNNEhNNFRNNFhNNFxNNGhNNHRNNHhNNHxNNIBNNIRNNIhNNJRNNJhNNJxNNKBNNKRNNKhNNLRNNLhNNLxNNMBNNMRNNMxNNNhNNNxNNOBNNORNNOhNNOxNNPhNNPxNNQBNNQRNNQhNNQxNNRhNNRxNNSBNNSRNNShNNTBNNTxNNUBNNURNNVBNNVxNNWBNNWRNNWhNNWxNNXRNNYBNNYRNNYhNNZRNNaBNNaRNNahNNaxNNbBNNbRNNbhNNbxNlKE1wE01zE010E011E012E013E014E017E018E019E02AE02DE02EE02FE02IE02LE02ME02NE02OE02RE02UE02VE02WE02XE02aE02dE02eE02fE02iE02lE02mE02nE02oE02rE02uE02vE02wE02zE022E023E024E025E026E027E02+E02/E03AE03BE03CE03DE03GE03HE03IE03JE03ME03uE03vE03xE03yE031E032E033E034E035E036E039E03+E00AFE0BFE0EFE0FFE0GFE0HFE0IFE0JFE0MFE0NFE0OFE0PFE0QFE0RFE0SFE0TFE0UFE0XFE0YFE0ZFE0aFE0dFE0gFE0hFE0iFE0lFE0oFE0pFE0qFE0rFE0tFE0wFE0zFE00FE01FE02FE05FE08FE09FE0+FE1AFE1BFE1EFE1FFE1GFE1HFE1IFE1JFE1MFE1NFE1OFE1PFE1SFE1VFE1WFE1XFE1YFE1bFE1eFE1fFE1gFE1hFE1jFE1mFE1pFE1qFE1rFE1sFE1tFE1uFE1xFE1yFE1zFE10FE11FE13FE16FE17FE19FE1+FE2BFE2CFE2DFE2EFE2FFE2GFE2HFE2IFE2KFE2NFE2OFE2PFE2SFE2UFE2VFE2XFE2YFE2ZFE2cFE2dFE2eFE2fFE2gFE2hFE2kFE2lFE2mFE2nFE2oFE2pFE2qFE2rFE2sFE2vFE2wFE2xFE20FE23FE24FE25FE28FE2/FE3AFE3BFE3CFE3DFE3FFE3IFE3JFE3KFE3LFE3MFE3PFE3QFE3RFE3TFE3UFE3XFE3YFE3ZFE3aFE3bFE3dFE3gFE3hFE3iFE3jFE3mFE3pFE3qFE3rFE3sFE3tFE3uFE3xFE3yFE3zFE30FE31FE33FE36FE37FE38FE39FE3/FE0CFU0FFU0GFU0HFU0IFU0KFU0NFU0QFU0RFU0SFU0TFU0VFU0YFU0bFU0cFU0dFU0eFU0fFU0gFU0hFU0iFU0kFU0nFU0oFU0qFU0rFU0uFU0vFU0yFU0zFU00FU01FU02FU04FU05FU06FU07FU08FU09FU1AFU1BFU3EFU3FFU3GFU3HFU3IFU3KFU3NFU3OFU3QFU3RFU3UFU3VFU3WFU3XFU3YFU3ZFU3cFU3dFU3eFU3fFU3gFU3hFU3kFU3lFU3mFU3pFU3sFU3tFU3uFU3vFU3wFU3xFU3yFU3zFU30FU33FU34FU35FU36FU37FU38FU3/FU0AFk0BFk0CFk0DFk0FFk0IFk0JFk0LFk0OFk0PFk0QFk0TFk0WFk0XFk0aFk0bFk0cFk0dFk0eFk0fFk0gFk0hFk0iFk0lFk0mFk0nFk0qFk0rFk0sFk0vFk0yFk0zFk00Fk01Fk03Fk06Fk09Fk0+Fk0/Fk1CFk1FFk1GFk1HFk1IFk1JFk1KFk1LFk1MFk1NFk1QFk1RFk1SFk1UFk1VFk1YFk1ZFk1aFk1bFk1eFk1hFk1iFk1jFk1kFk1lFk1mFk1pFk1qFk1rFk1sFk1tFk1uFk1xFk1zFk10Fk12Fk13Fk14Fk17Fk18Fk19Fk2AFk2DFk2EFk2FFk2IFk2ZFk2aFk2cFk2dFk2gFk2hFk2iFk2jFk2kFk2lFk2mFk2nFk2oFk2rFk2sFk2tFk2uFk2vFk2xFk20Fk21Fk22Fk23Fk26Fk29Fk2+Fk2/Fk3CFk0+F00/F01AF01BF01CF01DF01GF01HF01IF03LF03MF03NF03OF03PF03SF03TF03UF03XF03aF03bF03cF03dF03gF03jF03kF03lF03mF03nF03oF03rF03sF03tF03uF03vF03yF03zF030F031F032F034F037F038F039F03+F03/F00CGE0DGE0EGE0GGE0HGE0KGE0LGE0OGE0PGE0QGE0RGE0TGE0WGE0ZGE0bGE0cGE0eGE0fGE0gGE0jGE0kGE0lGE0mGE0nGE0pGE0sGE0tGE0uGE0vGE0wGE0zGE00GE01GE02GE05GE08GE09GE0+GE1BGE1EGE1FGE1GGE1HGE1IGE1JGE1MGE1NGE1OGE1PGE1QGE1TGE1UGE1VGE1WGE1XGE1YGE1bGE1cGE1dGE1eGE1hGE1kGE1lGE1mGE1oGE1pGE1sGE1tGE1uGE1xGE1yGE1zGE10GE12GE15GE18GE19GE1+GE1/GE2CGE2FGE2GGE2HGE2KGE2NGE2OGE2PGE2QGE2TGE2WGE2XGE2ZGE2aGE2dGE2eGE2gGE2hGE2kGE2lGE2mGE2nGE2qGE2tGE2uGE2vGE2wGE2xGE2zGE22GE23GE26GE27GE28GE29GE3AGE3DGE3EGE3FGE3GGE3HGE3JGE3MGE3NGE3OGE3RGE3UGE3VGE3XGE3aGE3bGE3cGE3dGE3fGE3iGE1NGU1OGU1PGU1QGU1RGU1SGU1VGU1WGU2rGU2sGU2tGU2wGU2zGU20GU22GU23GU26GU27GU28GU29GU3AGU3DGU3EGU3FGU3GGU3HGU3IGU3LGU3MGU3NGU3OGU3RGU3UGU3VGU3WGU3ZGU3cGU3dGU3eGU3fGU3iGU3lGU3mGU3nGU3oGU3pGU3rGU3uGU3vGU3wGU3xGU3yGU3zGU32GU33GU34GU35GU36GU37GU38GU39GU3/GU0CGk0DGk0EGk0FGk0GGk0HGk0KGk0LGk0MGk0NGk0OGk0PGk0QGk0RGk0TGk0WGk0XGk0YGk0ZGk0aGk0bGk0cGk0dGk0fGk0iGk0jGk0kGk0lGk0mGk0nGk0qGk0rGk0sGk0tGk0wGk0zGk00Gk01Gk04Gk07Gk08Gk1tGk1uGk1vGk1yGk11Gk12Gk13Gk14Gk17Gk1+Gk1/Gk2AGk2BGk2EGk2HGk2IGk2JGk2KGk2LGk2MGk2PGk2QGk2RGk2UGk2XGk2YGk2ZGk2aGk2bGk2cGk2fGk2gGk2hGk2kGk2nGk2oGk2pGk2qGk2sGk2vGk2yGk2zGk20Gk21Gk22Gk23Gk0EG00FG00GG00HG00IG00LG00MG00NG00OG00RG00UG00VG00XG00aG00bG00cG00dG00eG00fG00gG00hG00iG00lG00mG00nG00oG00pG00qG00tG00uG00vG00wG00xG00zG002G003G004G007G00+G00/G01AG01DG01GG01HG01JG01MG01NG01OG01PG01QG01RG01UG01VG01WG01ZG01cG01dG01eG01hG01kG01lG01mG01nG01oG01qG01tG01uG01vG01wG01xG010G011G012G013G014G015G018G019G01/G02AG02DG02EG02FG02GG02IG02LG02OG02PG02RG02UG02VG02WG02ZG02cG02dG02eG02fG02gG02iG02lG02mG02nG02qG02tG02uG02vG02wG02yG021G024G025G028G029G02+G02/G03AG03CG03FG03GG03IG03LG03MG03NG03QG03TG03UG03VG03YG03bG03cG03dG03eG03fG03iG03jG03kG03lG03mG03pG03qG03sG03vG03wG03xG03yG031G034G035G036G037G03+G00BHE0CHE0DHE0EHE0FHE0IHE0JHE0KHE0LHE0MHE0PHE0QHE0RHE0SHE0THE0VHE0YHE0ZHE0aHE0bHE0cHE0eHE0hHE0iHE0jHE0lHE0mHE0pHE0qHE0rHE0sHE0tHE0vHE0yHE0zHE00HE03HE06HE07HE08HE09HE0+HE0/HE1AHE1BHE1DHE1GHE1HHE1IHE1JHE1KHE1MHE1NHE1OHE1PHE1QHE1RHE1UHE1VHE1WHE1XHE1ZHE1cHE1fHE1gHE1hHE1iHE1lHE1oHE1pHE1qHE1rHE1sHE1tHE1wHE1xHE1yHE1zHE10HE11HE14HE15HE16HE19HE2AHE2BHE2CHE2FHE2GHE2HHE2IHE2JHE2LHGUoTY4cTY8cTZAcTZEcTZIcTZMcTZYcTZccTZgcTZkcTZocTZscTZ4cTZ8cTaEcTaIcTaUcTaYcTaccTagcTascTa4cTa8cTbAcTbEcTbMcTbYcTbkcTbocTbscTbwcTb0cTb8cTcIcTcMcTcQcTcUcTcYcTcccTcgcTckcTcocTc0cTc4cTc8cTdIcTdUcTdYcTdccTdocTd0cTd4cTd8cTeAcTeEcTeIcTRYdTRcdTRgdTRkdTRodTRsdTR4dTR8dTSEdTT0dTT4dTT8dTUAdTUEdTUMdTUYdTUcdTUgdTUsdTUwdTU8dTVAdTVEdTVIdTVMdTVQdTVUdTVYdTVcdTVodTVsdTVwdTV0dTV4dTV8dTWIdTWMdTWQdTWUdTWYdTWgdTWsdTWwdTW0dTW4dTXAdTXMdTXYdTXcdTXgdTXkdTXwdTX8dTYAdTYEdTYIdTYMdTYQdTYcdTYgdTYkdTYodTYsdTY4dTY8dTZAdTZEdTZQdTZcdTZgdTZodTZsdTZ4dTZ8dTaAdTaEdTaMdTaYdTakdTaodTasdTawdTa8dTbIdTbMdTbQdTbUdTbYdTbcdTbodTbsdTb0dTb4dTcEdTcIdTcMdTcQdTcUdTccdTcodTcwdTc0dTc8dTdAdTdEdTdQdTdUdTdYdTdcdTdgdTdsdTdwdTd0dTeAdTeEdTeIdTeMdTeYdTekdTeodTesdTewdTe0dTe4dTfEdTfIdTfMdTfQdTfUdTfYdTfkdTfodTfsdTf4dTQEeTQIeTQQeTQceTQgeTQkeTQoeTQweTQ8eTRIeTRMeTRQeTRYeTRceTRoeTRseTRweTR8eTSIeTSMeTSUeTSYeTSkeTSoeTSseTSweTS0eTS8eTTIeTTMeTTQeTTUeTTYeTTceTTgeTTkeTTseTT4eTT8eTUAeTUMeTUYeTUceTUgeTUkeTUweTU8eTVAeTVEeTVQeTVceTVgeTVkeTVweTV8eTWAeTWEeTWIeTWMeTWUeTWgeTWkeTWoeTWseTWweTW0eTXAeTXEeTXIeTXMeTXQeTXUeTXgeTXkeTXoeTXseTX0eTYAeTYMeTYQeTYUeTYYeTYkeTYweTY0eTY4eTY8eTZAeTZMeTZQeTZUeTZYeTZceTZkeTZweTZ0eTZ4eTZ8eTaAeTaMeTaQeTaUeTaYeTaceTageTaseTaweTa4eTa8eTbIeTbMeTbQeTbUeTbYeTbceTboeTbseTbweTb0eTb4eTcAeTcMeTcQeTcYeTckeTcoeTcseTcweTc0eTc8eTdIeTdMeTdQeTdUeTdYeTdceTdoeTdseTdweTd0eTd4eTQ4fTQ8fTRAfTRMfTRYfTRcfTRgfTRkfTRofTRsfTRwfTR0fTR4fTawfTa0fTa4fTbEfTbQfTbUfTbYfTegfTekfTewfTe0fTe8fTfAfTT4gTT8gTUAgTUEgTUQgTUcgTUggTUogTU0gTU4gTU8gTVAgTVMgTVYgTVcgTVggTVkgTVogTVsgTVwgTV0gTV4gTWEgTWIgTWMgTWQgTWUgTWggTWkgTWogTWsgTWwgTW0gTW4gTW8gTXEgTXQgTXUgTXggTXkgTXogTX0gTYAgTYEgTYIgTYMgTYQgTYUgTYYgTYcgTYkgTYwgTY0gTY4gTY8gTZAgTZIgTZUgTZYgTZcgTZggTZkgTZwgTZ0gTZ4gTZ8gTaAgTaEgTaIgTaMgTaUgTaggTakgTaogTa0gTbAgTbEgTbIgTbMgTbQgTbcgTbggTbkgTbogTbwgTb8gTcIgTcMgTcQgTcUgTcYgTcggTcsgTcwgTc0gTc8gTdAgTdMgTdQgTdUgTdYgTdcgTdggTdsgTdwgTd0gTeAgTeEgTeIgTeMgTeQgTeYgTekgTeogTewgTe8gTfAgTfEgTfIgTfUgTfggTfkgTfogTfsgTf4gTQEhTQIhTQMhTQQhTQchTQohTQshTQwhTQ0hTQ4hTQ8hTRIhTRMhTRYhTRchTRghTRkhTRohTRwhTR8hTSAhTSEhTSQhTSUhTSchTSghTSshTSwhTS0hTUciTUgiTUkiTUoiTU0iTVAiTVEiTVMiTVQiTVciTVgiTVsiTVwiTV0iTV4iTWEiTWQiTWUiTWYiTWciTWgiTWkiTWwiTW0iTW4iTW8iTXAiTXMiTXQiTXUiTXYiTXciTXkiTXoiTXsiTXwiTX0iTX4iTYEiTYIiTYMiTYYiTYkiTYoiTYsiTYwiTY0iTY8iTZIiTZMiTZYiTZciTZgiTZkiTZsiTZ4iTaEiTaIiTaMiTaYiTakiTaoiTasiTawiTa0iTa4iTa8iTbAiTbEiTbQiTbUiTbYiTbkiTboiTbwiTb0iTcAiTcEiTcIiTcMiTcQiTcciTcgiTckiTcoiTcwiTc8iTdIiTdMiTdQiTdUiTdYiTdgiTdsiTdwiTd0iTd4iTd8iTeIiTeMiTeQiTeUiTeYiTeciTeoiTesiTe0iTfAiTfEiTfIiTfQiTfUiTfgiTfkiTfoiTfsiTfwiTf8iTQAjTQEjTQIjTQUjTQgjTQkjTQojTQsjTQwjTQ8jTRAjTREjTRQjTRcjTRgjTRkjTRojTRsjTRwjTR8jTSAjTSEjTSIjTSMjTSYjTScjTSgjTSkjTSojTSwjTS8jTTAjTTEjTTIjTTMjTTUjTTgjTTkjTTsjTTwjTT8jTUAjTUEjTUIjTUUjTUgjTUkjTUojTUsjTUwjTU8jTVAjTVEjTVIjTVUjTVgjTVkjTVsjTVwjTV8jTWAjTWMjTWQjTWcjTWgjTWkjTWojTWsjTWwjTW0jTW4jTW8jTXIjTXMjTXUjTXgjTXkjTXojTXsjTXwjTX4jTYEjTYIjTYMjTYQjTYcjTYojTYsjTY0jTZAjTZEjTZIjTZMjTZQjTZUjTZgjTZkjTZojTZsjTZwjTZ0jTaAjTaEjTaIjTaMjTaQjTacjTagjTakjTaojTasjTa0jTbAjTbEjTbIjTbMjTbUjTbgjTbsjTbwjTb0jTcAjTcMjTcQjTcYjTckjTcojTcsjTc4jTdEjTdIjTdMjTdQjTdUjTdcjTdojTdsjTdwjTd0jTd4jTd8jTeIjTeMjTeQjTeUjTeYjTecjTeojTesjTewjTe8jTfAjTfEjTfIjTfQjTfcjTfojTfsjTfwjTf0jTf4jTQAkTQMkTQQkTQUkTQYkTQckTQkkTQwkTQ0kTQ4kTREkTRQkTRUkTRYkTRckTRgkTRokTRskTRwkTR0kTR4kTR8kTSIkTSMkTSQkTSckTSokTSskTSwkTS0kTS4kTTEkTTIkTTMkTTQkTTUkTTckTTokTTskTTwkTT0kTT4kTUAkTUMkTUQkTUUkTUYkTUckTUgkTUkkTUokTUwkTU8kTVAkTYokTYskTYwkTY0kTY4kTY8kTZAkTZEkTZMkTZYkTZckTZkkTXElTXIlTXMlTXQlTXYlTXklTXwlTX0lTX8lTWEmTWImTWMmTWQmTWUmTWcmTWomTWsmTWwmTW0mTW4mTW8mTXAmTXEmTXMmTXYmTXcmTXkmTXwmTX0mTX4mTX8mTYAmTYEmTYQmTYUmTYYmTYcmTYgmTYkmTYomTYsmTYwmTY8mTZAmTZEmTZImTZUmTZgmTZkmTZomTZsmTZwmTZ0mTaAmTaEmTaImTaMmTaYmTakmTaomTasmTa4mTbEmTbImTbUmTbYmTbcmTbgmTbomTb0mTcAmTcEmTcImTcMmTcQmTcYmTckmTcomTcsmTcwmTc4mTdEmTe8mTfAmTfEmTfQmTfUmTfgmTfkmTfomTfsmTf4mTQEnTQInTQMnTQQnTQUnTQYnTQknTQonTQsnTQwnTQ8nTRInTRMnTRQnTRUnTRYnTRgnTRsnTRwnTVsnTVwnTV0nTV4nTV8nTWAnTWEnTWInTWQnTWcnTWgnTWknTWonTWsnTW4nTW8nTXAnTXMnTXYnTXcnTXgnTXknTXonTXsnTXwnTX0nTX4nTYEnTYInTYMnTYQnTYUnTYYnZShNnSdNnidNnydNoidNoydNpSdNqCdNqidNqydNrSdNridNrydNsidNsydNtCdNtSdNtidNtydNuCdNuSdNuydNvidNvydNwCdNwSdNxCdNxydNyCdNySdNyidNyydNzSdN0CdN0SdN0idN0ydN1CdN1SdN2CdN2SdN2idN2ydN3CdN3idN4SdN4idN5SdN5idN6CdN6ydN7CdN7SdN7idN7ydN8idN8ydN9CdN9SdN+CdN+ydN/CdN/SdNAChNAyhNBChNBShNCChNCyhNDChNDShNDihNEShNFChNFShNFihNFyhNGihNHShNHihNHyhNIChNIShNIyhNJihNJyhNKChNKShNLChNLyhNMChNMShNMihNMyhNNChNNyhNOChNOShNOihNOyhNPChNPShNPihNPyhNQihNQyhNRChNRShNRihNSShNSihNSyhNTChNTyhNUihNUyhNVChNVShNWChNWyhNXShNXihNYChNYShNYihNZShNZihNZyhNaChNaShNayhNbihNcChNcShNcyhNdChNdShNeChNeShNeihNeyhNfChNfShNfihNfyhNgShNhChNhShNhihNhyhNiChNiShNvyhNwChNwShNwihNwyhNxChNxyhNyChNyihNzShNzihNzyhN0ChN0yhN1ihN1yhN2ChN2ShN2ihN2yhN3ChN3ShN3ihN4ShN4ihN5ChN5yhN6ChN6ShN6ihN6yhN7ShN8ChN8ShN8ihN8yhN9ShN+ChN+yhN/ChN/ShN/ihN/yhNHylNIClNISlNJClNJSlNJilNKSlNLClNLSlNLilNLylNMClNMSlNNClNNSlNNilNOSlNPClNPSlNPilNPylNQClNQilNRSlNRilNRylNSClNSSlNTClNTSlNTilNTylNUClNUSlNVClNVSlNVylNWilNWylNXClNXylNYClNYSlNYilNYylNZClNZSlNZilNaClNaylNbClNbSlNcClNcylNdClNdSlNdilNdylNeSlNfClNfilNfylNgSlNgilNgylNhilNhylNiClNiSlNiylNjilNkSlNkilNkylNlilNmSlNmilNmylNnClNnSlNnylNoilNoylNpClNpSlNpilNqSlNqilNqylNrClNrSlNrilNsSlNsilNsylNtClNtilNuSlNvClNvSlNvilNvylNwilNxSlNxilNxylNyClNyylNzilNzylN0ClN5ClN5SlN5ilN5ylN6ClN6SlN7ClN7SlN7ilN7ylN8ClN8SlNESpNEipNFCpNFSpNGCpNGSpNGipNGypNHCpNHSpNICpNISpNIypNJCpNJypNKCpNKSpNLCpNLypNMCpNMSpNMipNMypNNCpNNypNOCpNOypNPCpNPSpNQCpNQSpNQipNQypNRCpNRypNSCpNSSpNTCpNTSpNTipNUSpNUipNUypNVCpNVSpNVipNVypNWCpNWSpNXCpNXSpNXipNXypNYCpNYipNZSpNZipNZypNaCpNaSpNaipNaypNbCpNbipNcSpNcipNcypNdCpNdSpNdipNdypNeCpNeSpNfCpNfSpNfipNgSpNhCpNhSpNhypNiCpNiypNjCpNjipNjypNkipNkypNlCpNlSpNlipNlypNmipNmypNnCpNnypNoipNoypNpCpNpSpNpypNqipNrSpNripNrypNsCpNsSpNsypNtipNtypNuCpNuSpNuypNvipNwSpNwipNwypNxCpNxSpNxipNxypNyCpNyipNzSpNzipN0CpN0SpN1CpN1SpN1ypN2ipN2ypN3SpN3ipN4SpN4ipN4ypN5CpN5SpN5ypN6ipN6ypN7CpN7SpN8CpN8ypN9CpN9SpN9ipN9ypN+ipN+ypN/CpN/SpN/ipN/ypNAitNAytNBCtNBytNCitNCytNDCtNDytNECtNEitNEytNFitNFytNGCtNGStNGitNGytNHitNHytNICtNIStNIitNIytNJitNKCtNKStNKytNLCtNLStNMCtNMStNMitNMytNNitNRytNSCtNSitNSytNditNdytNeCtNeStNeytNfitNgStNgitNgytNhCtNhStNhitNiStNiitNiytNjitNkStNkitNkytNlCtNlStNlitNmStNmitNnCtNnytNoCtNoStNoitNpStNqCtNqStNqitNqytNrCtNrStNsCtNsStNtCtNtStNuCtNuStNuitNvStlSwNdcmUWAAAoTWcBTWgBTWkBTWoBTWsBTW0BTXABTXEBTXIBTXMBTXQBTXYBTXkBTXoBTXsBTX4BTYEBTYIBTYMBTYQBTYUBTYYBTYkBTYoBTYsBTYwBTY0BTY4BTZEBTZIBTQkETQoETQsETQ4ETREETRIETRMETRQETRcETRoETRsETRwETR0ETR4ETSEETSIETSMETSYETScETSgETSkETSoETSsETSwETS0ETS8ETTIETTQETTUETTcETTgETTkETTwETT0ETT4ETT8ETUIETUUETUYETUcETUgETUkETUsETU4ETU8ETVAETVEETVIETVMETVQETVUETVcETVoETVsETVwETV0ETV4ETWEETWIETWQETWUETWgETWkETWoETWsETWwETW0ETXAETXEETXIETXMETXQETXUETXYETXcETXkETXwETX4ETX8ETYEETYIETYMETYYETYcETYgETYkETYoETYsETY4ETY8ETZAETZEETZMETZYETZkETZoETZsETZwETZ0ETZ8ETaIETaMETaQETaUETaYETagETasETawETa0ETa4ETa8ETbAETbMETbQETbUETbYETbcETboETbsETbwETb8ETcIETcMETcUETcgETckETcsETcwETc8ETdAETdEETdQETdcETdgETdkETdoETdsETd0ETeAETeEETeIETeUETeYETecETeoETe0ETe4ETe8ETfAETfEETfIETdEKTdIKTdMKTdQKTdcKTdoKTdsKTdwKTd0KTd4KTd8KTbkLTboLTbsLTbwLTb8LTcILTcMLTcQLTcULTcYLTccLTcgLTckLTcoLTc0LTc4LTc8LTdALTdELTdILTdMLTdQLTdYLTdkLTdoLTdsLTdwLTd0LTd8LTeILTeMLTeQLTeULTeYLTecLTegLTekLTeoLTe0LTe4LTe8LTfALTfELTfILTdgMTdkMTdsMTdwMTd8MTeAMTeEMTeIMTeMMTeQMTeUMTeYMTecMTeoMTesMTewMTe8MTfIMTfMMTfQMTfcMTfoMTfsMTf4MTf8MTQENTQQNTQUNTQYNTQcNTQgNTQkNTQwNTQ0NTQ4NTQ8NTRANTRMNTRUNTRYNTRgNTRkNTRoNTR0NTR4NTR8NTSANTSMNTSYNTScNTSgNTSkNTSoNTSsNTc8TTdATTdETTdQTTdcTTdgTTdkTTdoTTdsTTdwTTd8TTeATTeETTeITTeMTTeYTTecTTegTTekTTeoTTesTTYsWTYwWTY4WTZEWTZIWTZMWTZQWTZUWTZYWTUsXTUwXTU0XTVAXTVMXTVQXTVUXTVYXTVcXTVgXTVsXTVwXTV0XTWAXTWEXTWQXTWUXTWcXTWoXTWsXTWwXTW0XTW4XTXEXTXIXTXMXTXYXTXcXTXgXTXkXTXoXTXsXTX4XTX8XTYAXTYEXTYIXTYQXTYcXTYgXTYkXTYoXTYsXTY0XTZAXTZEXTZQXTZUXTZYXTZcXTZgXTZkXTZwXTZ0XTZ4XTZ8XTaAXTaEXTaQXTaUXTaYXTacXTaoXTa0XTa4XTbAXTbEXTbQXTbUXTbYXTbcXTbgXTbsXTbwXTb0XTb4XTb8XTcEXTcQXTcUXTcYXTccXTcgXTeEeTeIeTeQeTeceTegeTekeTeweTe8eTfAeTfEeTfIeTfMeTfQeTfUeTfYeTfceTfoeTfseTfweTf0eTf8eTQIfTQUfTQYfTQcfTQgfTQkfTQsfTSEfTSIfTSMfTSQfTScfTSofTSsfTSwfTS0fTS4fTS8fTTAfTTEfTTIfTTUfTTYfTTcfTTgfTTkfTTofTTsfTTwfTT4fTUEfTUIfTUMfTUQfTUUfTUcfTUofTUsfTUwfTU0fTU4fTVEfTVIfTVMfTVQfTVYfTVkfTVwfTV0fTV4fTV8fTWIfTWUfTWYfTWcfTWgfTWkfTWofTW0fTW4fTW8fTXIfTXUfTXYfTXcfTXofTX0fTX4fTX8fTYAfTYEfTYIfTYMfTYQfTYYfTYkfTYsfTYwfTY4fTY8fTZAfTZMfTZUfTZYfTZgfTZkfTZofTZ0fTZ4fTZ8fTaIfTaQfTaUfTacfTagfTakfTbkfTbofTbsfTbwfTb0fTb4fTb8fTcAfTcIfTcUfTcYfTccfTcgfTckfTcofTc0fTc4fTc8fTdIfTdUfTdYfTdcfTdofTdsfTdwfTd0fTd4fTeEfTeIfTeMfTeQfTeUfTREgTRIgTRMgTRQgTRUgTRcgTRogTRsgTRwgTR0gTR4gTR8gTSAgTSEgTSMgTSYgTScgTSggTSkgTSogTS0gTS4gTS8gTTAgTTEgTTMgTTYgTTcgTTggTTkgTTogTTsgTTAhTTEhTTIhTTMhTTQhTTYhTTkhTTohTTshTTwhTT0hTT4hTT8hTUAhTUIhTUUhTUYhTUchTUghTUkhTUohTUshTUwhTU0hTVAhTVEhTVIhTVMhTVQhTVUhTVYhTVchTVghTVshTVwhTV0hTV4hTV8hTWAhTWEhTWIhTWQhTX0hTX4hTX8hTYEhTYIhTYUhTYYhTYchTYohTY0hTY4hTY8hTZAhTZEhTZIhTZMhTZQhTZUhTZghTZkhTZohTZshTZwhTZ0hTZ4hTZ8hTaAhTVMkTVQkTVckTVgkTVkkTVokTVskTVwkTV0kTV4kTV8kTWIkTWMkTWQkTWckTWokTWskTW0kTXAkTXEkTXIkTXMkTXQkTXckTXgkTXokTXskTX4kTX8kTYAkTYEkTYIkTYUkTYYkTYckTZwkTZ0kTZ4kTZ8kTaAkTaMkTaQkTaUkTaYkTackTagkTaskTawkTa0kTa4kTa8kTbIkTbMkTbQkTbUkTbYkTbkkTbokTbskTb4kTb8kTcAkTcEkTcIkTcQkTcckTcgkTckkTcokTcskTc4kTc8kTdAkTdEkTdQkTdckTdgkTdkkTdokTdskTd0kTeAkTeEkTeQkTeUkTeYkTeckTegkTeokTe0kTe4kTfAkTfMkTfQkTfUkTfYkTfckTfkkTSwlTS0lTS4lTS8lTTIlTTUlTTYlTTclTTglTTklTTolTT0lTT4lTT8lTUAlTUElTUIlTUUlTUYlTUklTUolTUslTUwlTU0lTU4lTVElTVIlTVQlTVUlTVglTVklTVolTVslTVwlTV0lTWAlTWElTWIlTWQlTWUlTWglTWklTWolTWslTW4lTRcmTRgmTRkmTRomTRsmTR0mTSAmTSEmTSImTSMmTSQmTSYmTSkmTSomTSsmTS4mTTEmTTImTTMmTTQmTTUmTTYmTTkmTTomTTsmTTwmTT0mTT4mTUEmTUImTUMmTUQmTUUmTUYmTUkmTUomTUsmTUwmTU0mTU8mTVImTVMmTVQmTVUmTVYmTVcmTVomTVsmTVwmTV0mTV4mTdQmTdUmTdYmTdgmTdkmTdwmTd0mTd4mTd8mTeAmTeEmTeQmTeUmTeYmTekmTeomTewmTYknTYonTYsnTYwnTY0nTY4nTY8nTZAnTZInTZUnTZYnTZcnTZgnTZknTZonTYwoTY0oTY4oTZEoTZQoTZUoTZYoTZcoTZooTZ0oTZ4oTZ8oTaAoTaEoTaIoTaUoTaYoTacoTagoTakoTaooTa0oTa4oTa8oTbAoTbMoTbYoTbcoTbgoTbkoTbwoTQIpTQMpTQQpTQUpTQYpTQcpTQopTQspTQwpTQ0pTQ4pTQ8pTRIpTRMpTRQpTRcpTRgpTRkpTRwpTdMpTdQpTdUpTdYpTdkpTdwpTd0pTd4pTeEpTfQpTfYpTfcpTfkpTfopTfspTf4pTf8pTQAqTQEqTQIqTQMqTQYqTQcqTQgqTQkqTQoqTQsqTQwqTQ0qTQ4qTTkrTTorTTwrTT8rTUArTUErTUIrTUMrTUQrTU4rTU8rTVIrTVMrTVQrTVUrTVYrTVcrTVorTVsrTVwrTV0rTV4rTV8rTWArTWErTWMrTWYrTWcrTWgrTWkrTWwrTW8rTXArTXIrTXMrTdIvTdMvTdQvTdcvTdgvTdkvZShN2i9N2y9N3C9N3S9N3i9N4C9N4y9N5S9N5i9N6C9N6S9N6i9N7S9N7i9N7y9N8C9N8y9N9i9N9y9N+C9N+S9N+i9N/C9N/y9NADBNATBNAjBNAzBNBDBNBTBNBjBNCDBNCzBNDDBNDTBNDjBNDzBNEjBNEzBNFTBNFjBNGTBNGjBNGzBNHDBNHTBNHjBNITBNIjBNIzBNJDBNJTBNJjBNJzBNKDBNKjBNLTBNLzBNMDBNMjBNMzBNNDBNNzBNODBNOTBNOjBNOzBNPDBNPzBNQDBNQTBNQjBNRDBNRzBNSjBNSzBNTDBNTTBNTjBNUDBNUzBNVDBNVTBNVjBNVzBNWTBNXDBNXTBNXjBNXzBNYDBNYTBNZDBNZTBNZjBNZzBNaDBNazBNbDBNbTBNcDBNczBNdDBNdjBNeTBNejBNfDBNfTBNgDBNgTBNgjBNhTBNiDBNiTBNijBNizBNjDBNjjBNkTBNkjBNkzBNljBNlzBNmDBNmzBNnjBNnzBNoDBNoTBNojBNozBNpjBNpzBNqDBNqTBNqzBNrjBNmzJNnDJNnTJNnjJNoDJNozJNpjJNpzJNqDJNqTJNqjJNqzJNrjJNrzJNsTJNtDJNtTJNtjJNtzJNuDJNujJNzjJNzzJN0DJN0TJN0zJN1jJN2TJN2jJN2zJN3DJN3TJN3jJN4TJN4jJN4zJN5DJN5zJN6jJN6zJN7DJN7zJN8jJN8zJN9DJN9TJN9jJN9zJNijdNizdNjDdNjTdNjjdNkDdNkzdNlDdNlTdNljdNlzdNmDdNmTdNmjdNmzdNnjdNnzdNoDdNoTdNojdNozdNpjdNpzdNqDdNqTdNqjdNrDdNrzdNsDdNsTdNsjdNszdNtjdNtzdNuDdNuTdNujdNuzdNozhNpDhNpThNqDhNqzhNrDhNrzhNsDhNsjhNtThNtjhNtzhNuDhNuThNujhNvThNvjhNvzhNwDhNwThNxDhNxjhNxzhNyThNyjhNyzhNzjhNzzhN0DhN0ThN1DhN1zhN2DhN2ThN2jhN2zhN3DhN3zhN4ThN4jhN5DhN5ThN5jhN6ThN6jhN6zhN7DhN7ThN7jhN8ThN8jhNfTxNfjxNfzxNgDxNgTxNgjxNhTxNhjxNiDxNiTxNjDxNjTxNjjxNjzxNkDxNkjxNlTxNljxNlzxNmDxNmTxNnDxNnTxNnjxNnzxNoDxNojxNpTxNpjxNpzxNqDxNqTxNqjxNqzxNrDxNrjxNsTxNsjxNszxNtDxNtTxNq0pNrEpNrUpNrkpNsEpNs0pNtkpNt0pNuEpNuUpNukpNvEpNv0pNwEpNwUpNxEpNx0pNyEpNyUpNykpNy0pNzEpNzUpNzkpNz0pN0kpN00pN1EpN1UpN2EpN9lBN91BN+lBN+1BN/FBN/VBN/lBN/1BNAlFNA1FNBVFNBlFNCVFNClFNC1FNDFFNDVFNDlFNEVFNElFNE1FNFVFNFlFNGVFNGlFNG1FNHFFNH1FNIlFNI1FNJFFNJVFNJ1FNKlFNLVFNLlFNMFFNM1FNNFFNNlFN4lFN41FN5FFN5VFN5lFN51FN6lFN61FN7FFN7VFN7lFN71FN8lFN81FN9FFN9VFN9lFN91FN+lFN+1FN/FFN/VFN/lFNAFJNA1JNBFJNBVJNBlJNB1JNCFJNC1JNDFJNDVJNDlJND1JNElJNE1JNFFJNFVJNFlJNGFJNG1JNHFJNHVJNHlJNH1JNIFJNIVJNIlJNJFJNJ1JNKFJNKlJNlVJNllJNl1JNmlJNm1JNnVJNoFJNoVJNolJNpVJNplJNqVJNqlJNq1JNrFJNr1JlSwRdcmYWAAAoTdcCTdgCTdkCTdwCTd8CTeACTeECTeICTeUCTegCTekCTeoCTewCTe0CTfACTfECTfICTfUCTfYCTfcCTfgCTfkCTfsCTf4CTf8CTQADTQEDTQIDTfUGTfYGTfcGTfgGTfkGTfoGTf0GTf4GTQAHTQcRTQgRTQoRTQsRTQ4RTQ8RTRARTRERTRQRTRcRTRgRTRsRTRwRTR0RTR8RTSARTSMRTSQRTSURTSYRTSgRTSsRTaARTaERTaIRTaMRTaQRTaURTagRTakRTaoRTasRTawRTa0RTbARTbERTbIRTbMRTbQRTbURTbYRTbcRTbgRTbsRTbwRTb0RTb4RTb8RTcERTcQRTcURTccRTcgRTcsRTcwRTc0RTdARTdMRTdQRTdURTdYRTdgRTdsRTd4RTd8RTeARTeERTeIRTeQRTecRTegRTekRTeoRTesRTe4RTe8RTfERTfIRTfURTfYRTfcRTfgRTfkRTfwRTf0RTf4RTf8RTQASTQISTQUSTQYSTQcSTQgSTQsSTQ4STQ8STRASTRESTRISTRMSTYkSTYoSTYsSTYwSTY0STZASTZESTZISTZMSTZYSTZkSTZoSTZsSTZwSTZ0STZ4STaESTaISTaQSTacSTagSTasSTawSTa0STa4STa8STUQVTUUVTUYVTUcVTUkVTUwVTU8VTVAVTVEVTVIVTVMVTVQVTVcVTVgVTVoVTV0VTV4VTV8VTWAVTWIVTWUVTWgVTWkVTWoVTWsVTWwVTW4VTXEVTXIVTXMVTXQVTXUVTXYVTXkVTXoVTXsVTXwVTX0VTX4VTYEVTYIVTYMVTYYVTYkVTYoVTY0VTY4VTY8VTZAVTZEVTZIVTZUVTZYVTZcVTZgVTZoVTZ0VTaAVTaEVTaIVTaUVTagVTakVTaoVTasVTawVTa4VTbEVTbIVTbMVTbQVTbcVTboVTbsVTb0VTcAVTcEVTSQdTSUdTSYdTScdTSodTS0dTS4dTS8dTTAdTTEdTTIdTTUdTTYdTTcdTTodTfMfTfQfTfUfTfgfTfkfTfofTfsfTfwfTf0fTQAgTQEgTQIgTQMgTQQgTQUgTQggTQkgTQogTQsgTQwgTQ4gTWchTWghTWohTW0hTW4hTW8hTXIhTXUhTXYhTXchTXghTXkhTXohTfwkTf0kTf4kTf8kTQAlTQIlTQUlTQYlTQclTQglTQklTQolTQ0lTQ4lTQ8lTRAlTRElTRMlTRYlTRclTRklTRwlTR0lTR4lTR8lTSAlTSMlTSQlTSUlTSYlTSclTSklTcQlTcUlTcYlTcclTcglTcklTcolTcslTcwlTc8lTdAlTdElTdIlTdMlTdQlTdclTdglTdklTdolTd0lTeAlTeElTeIlTeUlTeYlTeclTeglTeklTeslTe4lTe8lTfIlTfMlTfQlTfUlTfYlTfclTfglTfklTfslTf4lTf8lTQAmTQEmTQImTQQmTQcmTQgmTQkmTQomTQ0mTRAmTREmTRImTRMmTRQmTR8nTSAnTSEnTSQnTScnTSgnTSknTSonTS0nTTAnTTEnTTInTTMnTTQnTTUnTTgnTTknTTonTT0nTT4nTT8nTUAnTUEnTUInTUUnTUYnTUcnTUgnTUknTUwnTU0nTU8nTVInTVMnTVQnTVUnTVYnTVgnTZZRTZdRTZhRTZlRTZpRTZxRTZ9RTaBRTaNRTaRRTaVRTaZRTadRTahRTalRTapRTaxRTa9RTbBRTbFRTbJRTbNRTbVRTbhRTblRTbpRTbtRTb5RTcFRTcJRTcNRTcRRTcVRTchRTclRTcpRTctRTcxRTc5RTdFRTdJRTdNRTdRRTdVRTddRTdpRTdtRTdxRTd9RZUsFXXJnFgAAKE0NA00OA00PA00SA00VA00WA00YA00bA00cA00dA00eA00fA00gA00hA00iA00jA01gA01hA01jA01mA01nA01oA01pA01qA01rA01sA01tA01uA01xA01yA01zA010A011A012A015A016A017A018A019A02AA02BA02CA02DA02GA02JA02KA02LA02MA02PA02SA02TA02UA02XA02aA02bA02cA02dA02eA02gA02jA02kA02lA02mA02nA02pA02sA02uA02vA02xA02yA02zA022A023A024A025A028A02/A03AA03BA03CA03EA03HA03KA03MA03NA03PA03QA03RA03UA03VA03WA03XA03YA03bA03cA03dA03eA03fA03gA03jA03kA03lA03mA03nA03oA03pA03qA03rA03uA03vA03yA03zA030A033A002BU04BU05BU07BU08BU09BU1ABU1BBU1CBU1EBU1FBU1IBU1JBU1KBU1LBU1MBU1NBU1QBU1RBU1SBU1TBU1UBU1WBU1ZBU1aBU1bBU1cBU1dBU1eBU1fBU1gBU1hBU12Bk13Bk14Bk15Bk18Bk1/Bk2ABk2BBk2EBk2HBk2IBk2JBk2KBk2LBk2OBk2PBk2QBk2RBk2SBk2TBk2WBk2XBk2YBk2bBk2eBk2fBk2gBk2jBk2kBk2mBk2pBk2qBk2tBk2uBk2vBk2wBk2xBk20Bk21Bk22Bk25Bk28Bk29Bk2+Bk3QDk3RDk3SDk3TDk3UDk3WDk3XDk3YDk3ZDk3aDk3bDk3eDk3fDk3gDk3iDk3jDk3mDk3nDk3pDk3qDk3tDk3uDk3vDk3wDk3yDk31Dk34Dk35Dk36Dk37Dk38Dk3+Dk0BD00CD00ED00vD00wD00xD00yD00zD002D003D004D005D006D008D009D00+D00/D01AD01BD01ED01FD01GD01JD01MD01ND01OD01PD01QD01RD01SD01TD01UD01XD01YD01ZD01aD01dD01gD01hD01iD01jD01mD01pD01qD01rD01sD01tD01wD01xD01yD01zD010D013D014D015D018D01/D02AD02BD02CD02DD02FD02ID02JD02MD02ND02OD02RD02SD02UD02lD02mD02oD02rD02sD02tD02uD02vD02wD02xD02yD02zD022D023D024D025D026D027D02+D02/D03AD03BD03ED03HD03ID03JD03KD03MD03PD03SD03TD03UD03WD03XD03aD03bD03dD03eD03hD03iD03jD03mD03pD03qD03rD03sD03tD03uD03vD03wD03xD030D031D032D035D038D039D03+D03/D00AEE0CEE0FEE0GEE0HEE0KEE0NEE0OEE0PEE0QEE0REE0SEE0VEE0WEE0XEE0YEE0ZEE0cEE0dEE0eEE0hEE0kEE0lEE0mEE0nEE0qEE0tEE0uEE0vEE0wEE0xEE0zEE02EE03EE04EE05EE06EE09EE0+EE0/EE1AEE1BEE1CEE1FEE1GEE1HEE1IEE1JEE1MEE1NEE1OEE1PEE1QEE1SEE3FFk3GFk3HFk3IFk3JFk3KFk3NFk3OFk3PFk3QFk3TFk3WFk3XFk3YFk3ZFk3aFk3cFk3fFk3gFk3hFk3kFk3lFk3mFk3nFk3qFk3tFk3uFk3vFk3wFk3xFk30Fk31Fk33Fk36Fk37Fk3+Fk3/Fk0AF00BF00EF00HF00IF00LF00MF00NF00QF00TF00UF00WF00ZF00aF00bF00cF00dF00eF00hF00jF00kF00mF00nF00oF00rF00sF00tF00uF00xF000F002F003F005F006F007F03lGE3mGE3nGE3oGE3rGE3uGE3vGE3wGE3xGE3zGE32GE35GE36GE37GE39GE3+GE0BGU0CGU0DGU0EGU0FGU0HGU0KGU0LGU0MGU0NGU0PGU0SGU0VGU0WGU0XGU0YGU0ZGU0aGU0dGU0eGU0fGU0gGU0jGU0mGU0nGU0oGU0pGU0sGU0vGU0wGU0zGU00GU01GU02GU03GU04GU07GU08GU09GU0+GU0/GU1BGU1EGU1FGU1GGU1HGU1KGU1ZGU1aGU1cGU1fGU1gGU1hGU1iGU1lGU1oGU1pGU1qGU1rGU1sGU1tGU1wGU1xGU1yGU1zGU10GU11GU14GU15GU16GU17GU18GU1+GU2BGU2CGU2DGU2EGU2HGU2KGU2MGU2NGU2PGU2QGU2RGU2UGU2VGU2WGU2XGU2YGU2bGU2cGU2dGU2eGU2fGU2iGU2jGU2kGU2lGU2oGU0/Gk1AGk1BGk1CGk1EGk1HGk1KGk1LGk1MGk1PGk1SGk1TGk1UGk1WGk1XGk1aGk1bGk1cGk1dGk1eGk1fGk1gGk1hGk1jGk1mGk1nGk1oGk1pGk1qGk26Gk27Gk29Gk3AGk3BGk3CGk3FGk3IGk3JGk3KGk3LGk3MGk3NGk3OGk3PGk3RGk3UGk3VGk3WGk3ZGk3cGk3dGk3eGk3fGk3gGk3jGk3kGk3lGk3oGk3rGk3tGk3uGk3wGk3xGk3yGk31Gk32Gk33Gk34Gk35Gk36Gk39Gk3+Gk3/Gk0AG00BG02jIU2kIU2lIU2mIU2nIU2pIU2sIU2tIU2vIU2wIU2zIU20IU21IU22IU25IU28IU29IU2+IU2/IU3AIU3BIU3EIU3FIU3HIU3IIU3LIU3MIU3NIU3OIU3PIU3QIU3TIU3UIU3VIU3YIU3ZIU3aIU3dIU3gIU3hIU3kIU3lIU3mIU3nIU3qIU3tIU3uIU3vIU3wIU3xIU3yIU31IU32IU33IU34IU36IU39IU0AIk0BIk0CIk0DIk0EIk0GIk0JIk0KIk0LIk0MIk0OIk0RIk0UIk0VIk0WIk0XIk0YIk0bIk0cIk0dIk0eIk0fIk0gIk0jIk0kIk0lIk0mIk0nIk0oIk0rIk0sIk0tIk0uIk0xIk00Ik01Ik03Ik04Ik07Ik08Ik09Ik1AIk1DIk1EIk2CJU2DJU2FJU2IJU2JJU2KJU2LJU2MJU2NJU2OJU2PJU2QJU2TJU2UJU2VJU2WJU2ZJU2cJU2dJU2eJU2fJU2gJU2iJU2lJU2mJU2nJU2qJU2tJU2uJU2vJU2wJU2xJU20JU21JU22JU23JU24JU25JU28JU29JU2+JU3BJU0eMk0fMk0gMk0hMk0kMk0nMk0oMk0pMk0qMk0tMk0wMk0xMk0yMk01Mk04Mk05Mk06Mk07Mk08Mk0/Mk1AMk1BMk1CMk1DMk1EMk1HMk1IMk1JMk1MMk1PMk1QMk1RMk1UMk1VMk1XMk1aMk1bMk1eMk1fMk1gMk1hMk1iMk1lMk1mMk1nMk1qMk1tMk1uMk1vMk1yMk1zMk10Mk11Mk12Mk14Mk17Mk18Mk19Mk2AMk2BMk2CMk2DMk2EMk2FMk1RQk1SQk1TQk1UQk1VQk1WQk1XQk1YQk1ZQk1cQk1dQk1eQk1fQk1gQk1iQk2FRk2GRk2HRk2KRk2NRk2ORk2PRk2QRk2RRk2URk2VRk2WRk2ZRk2cRk2eRk2fRk2hRk2iRk2jRk2mRk2nRk2oRk2pRk2qRk2rRk2uRk2vRk2wRk2xRk2yRk21Rk22Rk23Rk24Rk25Rk28Rk29Rk2+Rk2/Rk3CRk3FRk3GRk3IRmVLBl1yaBYAAChN8QVN8gVN8wVN9AVN9QVN9wVN+gVN+wVN/AVN/QVN/gVN/wVNYgZNYwZNZAZNZQZNZgZNZwZNaAZNaQZNagZNbQZNbgZNbwZNcAZNcwZNzwZN0AZN0QZN0gZN0wZN1AZN1wZN2AZN2QZN2gZN2wZN3AZN3wZN4AZN4gZN5QZN5gZN5wZN6gZN6wZN7AZN7QZN7wZN8gZNAwdNBAdNBQdNBgdNBwdNCQdNDAdNDQdNDwdNEgdNEwdNFAdNFQdNFwdNGgdNHQdNHgdNHwdNIAdNIgdNJQdNKAdNKQdNKgdNKwdNLAdNLQdNcgdNcwdNdAdNdQdNeAdNewdNfAdNfQdNfgdNfwdNgQdNzQdNzgdNzwdN0AdN0QdN0gdN1QdN1gdN2AdN2wdN3AdN3QdN3gdN3wdN4AdN4wdN5AdN5wdN6AdN6QdN6gdN6wdN7AdNZRBNZhBNZxBNaBBNaRBNahBNbRBNbhBNbxBNcBBNcRBNchBNrxBNsBBNsRBNshBNsxBNtBBNtRBNthBNuBBNuxBNvBBNvRBNwBBNwxBNxBBNxRBNxhBNyRBNzBBNzRBNzhBNzxBN0BBN0RBN1BBN1RBN1xBN2BBN2xBN3BBN3RBN3hBN3xBN4RBN5BBN5RBN5hBN5xBN6BBN6xBN7BBN7RBN7hBN7xBN8RBN9BBN9RBN9hBN9xBN+BBN+RBN+hBN+xBN/RBNNxFNOBFNORFNOhFNOxFNPhFNPxFNQBFNQxFNRBFNRRFNRhFNRxFNSBFNSRFNShFNSxFNThFNTxFNUBFNURFNUhFNUxFNVhFNVxFNWRFNXBFNXRFNYBFNYRFNYhFNYxFNZhFNaRFNahFNaxFNbBFNbxFNchFNcxFNdBFNdRFNdhFNeBFNexFNfBFNfRFNfhFNfxFNgRFNhBFNhRFNhhFNiRFNihFNixFNjBFNjRFNjhFlSwddcmkWAAAoTS4NTTANTTENTTMNTTQNTTUNTTgNTTkNTToNTTsNTTwNTT0NTUANTUENTUQNTUUNTUYNTUcNTUoNTU0NTU4NTU8NTVANTVENTVINTVUNTVcNTVgNTVoNTVsNTVwNTV8NTWANTWENTWQNTWUNTWYNTWcNTWgNTWkNTWwNTW0NTW4NTW8NTXANTXENTXQNTXUNTXYNTXcNTXkNTXwNTX8NTYANTYENTYINTYQNTYcNTYoNTYsNTYwNTY0NTZANTQcPTQgPTQkPTQoPTQ0PTRAPTREPTRIPTRMPTRYPTRkPTRoPTRwPTR0PTSAPTSEPTSIPTSMPTSQPTSUPTSgPTSkPTSsPTSwPTeUcTeYcTegcTekcTewcTe0cTe4cTe8cTfAcTfIcTfUcTfYcTfccTfocTfscTfwcTf0cTQAdTQMdTQQdTQUdTQYdTQgdTQsdTQ4dTQ8dTRIdTRMdZUsJXXJqFgAAKE2hLk2iLk2jLk2mLk2nLk2oLk2pLk2qLk2sLk2vLk2wLk2xLk2yLk2zLk22Lk23Lk24Lk27Lk2+Lk2/Lk3ALk3DLk3GLk3HLk3JLk29Mk2+Mk3AMk3DMk3EMk3FMk3GMk3IMk3LMk1SPk1TPk1VPk1YPk1ZPk1cPk1dPk1ePk1fPk1gPk1jPk1kPk1lPk1mPk1pPk1sPk1tPk1uPk1xPk10Pk11Pk12Pk13Pk15Pk18PmVLCl1yaxYAAChN9ThN9jhN9zhN+DhN+zhN/jhN/zhNADlNATlNAjlNAzlNBjlNCDlNCTlNCzlNDDlNDTlNEDlNETlNEjlNFTlNFjlNFzlNGDlNGTlNGjlNHTlNHjlNHzlNIDlNITlNIjlNJTlNJjlNJzlNKDlNKjlNLTlNMDlNMTlNMjlNMzlNNTlNODlNOzlNPDlNPTlNPjlNQTlNRDlNRTlNRjlNRzlNSjlNTTlNTjlNTzlNUjlNVTlNVjlNVzlNWDlNWTlNWjlNWzlNXDlNXTlNq0hNrEhNrUhNrkhNsUhNtEhNtUhNtkhNt0hNuUhNvEhNv0hNwEhNw0hNxEhNx0hNyEhNyUhNykhNy0hNzEhNz0hN0EhN0khN1UhN1khN10hN2EhN20hlSwtdcmwWAAAoTYE6TYI6TYM6TYQ6TYU6TYc6TYg6TYk6TYo6TYs6TYw6TY86TZA6TZE6TZM6TZQ6TZc6TZg6TZo6TZs6TZ46TZ86TaA6TaE6TaM6TaY6Tak6Tao6Tas6Taw6Ta06Ta86TbI6TbM6TbU6Tbg6Tbk6Tbo6Tbs6Tb46TcE6TcI6TcM6TcQ6Tcc6Tco6Tcs6Tc06Tc46TdE6TdI6TdM6TdQ6TdU6TdY6Tdk6Tdo6Tdw6Td06TeA6TeE6TeI6TeM6TeQ6Tec6Teg6Tek6Teo6Tes6Te06Te46Te86TfA6TfE6TfI6TZBCTZFCTZJCTZVCTZZCTZdCTZhCTZtCTZ5CTZ9CTaBCTaFCTaJCTaVCTaZCTahCTatCTaxCTa9CTbBCTbFCTbJCTbVCTbhCTblCTbxCTb1CTb5CTcFCTcRCTcVCTcdCTcpCTctCTcxCTc1CTc5CTc9CTdJCTdRCTdVCTddCTdhCTdlCTdxCTd1CTd5CTd9CTeJCTeVCTedCTehCTepCTetCTexCTe9CTfBCTfFCTfJCTfNCTfRCTfdCTfhCTflCTfxCTf1CTf5CTQFDTbJETbNETbRETbVETbZETbhETbtETbxETb1ETb5ETcBETcNETcZETcdETchETclETcpETctETc5ETc9ETdBETdFETdRETddETdhETdlETdpETd1ETeBETeFETeRETeVETeZETedETehETelETexETe1ETe5ETe9ETfBETfJETfVETfZETfdETfhETftETf5ETf9ETQBFTQFFTQJFTQNFTQZFTQdFTQpFTQtFTQ1FTSFFTSJFTSNFTSRFTSVFTSZFTSlFTSpFTStFTSxFTS1FTS9FTTJFTTNFTTRFTTVFTThFTTtFTT1FTT5FTUBFTUFFTUJFTUVFTUZFTUdFTUhFTUlFTUxFTU1FTU5FTU9FTVBFTVNFTVRFTVVFTVZFTVlFTVxFTV1FTV5FTWFFTWRFTWVFTWdFTWhFTWtFTWxFTW1FTW5FTXFFTQtGTQxGTQ1GTQ5GTQ9GTRBGTRFGTRJGTRRGTRdGTRhGTRlGTRpGTRtGTR5GTR9GTSBGTSNGTSZGTSdGTShGTSlGTSxGTS9GTTBGTTFGTTJGTTVGZUsMXXJtFgAAKE0RO00SO00TO00UO00XO00aO00bO00cO00dO00eO00hO00iO00jO00kO00lO00oO00pO00qO00tO00wO00xO00yO00zO000O002O005O006O009O00+O00/O01CO01DO01FO01IO01JO01KO01NO01OO01PO01QO01TO01WO01XO01ZO2VLDV1ybhYAAChNuDxNuTxNuzxNvDxNvzxNwDxNwTxNwjxNxTxNyDxNyTxNzDxNzTxNzjxN0DxN0TxN1DxN1TxN1jxN1zxN2TxN3DxN3zxN4DxN4TxN4jxN4zxN5TxN6DxN6TxN6jxN6zxN7DxN7zxN8DxN8TxNx1BNyFBNylBNzVBNzlBNz1BN0FBN0VBN1FBN1VBN1lBN11BN2FBN2lBN3VBN3lBN31BN4FBN41BN5lBN51BN6FBN6VBN6lBN61BN7lBN71BN8FBN8VBN8lBN81BN7lJN71JN8FJN8VJN8lJN81JN9lJN91JN+FJN+VJN+lJN/VJN/lJNAFNNA1NNBFNNBVNNBlNNB1NNCVNNDFNNDVNNDlNND1NNEFNNEVNNElNNE1NNFVNNGFNNGVNNGlNNG1NNHFNNH1NNIFNNIVNNJFNlSw5dcm8WAAAoTZc/TZg/TZk/TZo/TZs/TZw/TZ8/TaA/TaI/TaM/TYZLTYdLTYhLTYtLTYxLTY1LTY5LTY9LTZJLTZNLTZRLTZVLTZZLTZlLTZpLTZ1LTZ5LTaBLTaFLTaRLTaVLTaZLTWNQTWRQTWVQTWZQTWdQTWpQTWtQTWxQTW9QTXBQTXFQTXJQTXNQTXVQTXhQTXlQTXpQTXtQTXxQTX9QTYBQTYFQTYJQTYVQTYhQTYlQTYpQTYtQTYxQTY5QTZFQTZJQTZVQTZZQTZdQTZhQTZlQTZtQTZ5QTZ9QTaFQTaRQTaVQTaZQTadQTahQTapQTa1QTa5QTa9QTbBQTbFQTbNQTbZQTbdQTbhQTblQTbpQTbtQTb5QTb9QTcBQTcFQTcJQTcRQTVZUTVdUTVhUTVlUTVpUTVtUTV5UTV9UTWBUTWFUTWRUTWdUTWhUTWlUTWpUTW1UTXBUTXFUTXJUTXNUTXRUTXVUTXhUTXlUTXtUTX5UTX9UTYBUTYFUTYRUZUsPXXJwFgAAKE0RQ00SQ00VQ00WQ00YQ00bQ00cQ00dQ00eQ00fQ00iQ00jQ00kQ00nQ00oQ00pQ00qQ00rQ00sQ00vQ00wQ00xQ00yQ00zQ001Q004Q005Q006Q007Q008Q00+Q01BQ01CQ01FQ01GQ01HQ01IQ01JQ01KQ01NQ01OQ01PQ01QQ01RQ01SQ01VQ01WQ01XQ01YQ01bQ01UTU1VTU1WTU1XTU1YTU1aTU1dTU1eTU1gTU1hTU1kTU1lTU1mTU1nTU1qTU1tTU1uTU1vTU1wTU1xTU1yTU11TU12TU14TU15TU18TU19TU1+TU1/TU2ATU2BTU2ETU2FTU2GTU2JTU2KTU2LTU2OTU2RTU2STU2VTU2WTU2XTU2YTU2bTU2eTU2fTU2gTU2hTU2iTU2jTU2mTU2nTU2oTU2pTU2rTU2uTU2xTU2yTU2zTU20TU21TU23TU26TU27TU28TU29TU2/TU3CTU3FTU3GTU3HTU3ITU3JTU3MTU3NTU3OTU3PTU3QTU3RTU3UTU3VTU3WTU3XTU3YTU3ZTU3cTU3dTU3eTU3fTU3iTU3lTU3mTU3oTU3pTU3sTU3tTU3uTU3xTU30TU31TU34TU35TU36TU37TU3+TU0BTk0CTk0ETk0FTk0ITk0JTmVLEF1ycRYAAChN8kpN80pN9EpN9UpN9kpN+EpN+0pN/EpN/UpN/kpN/0pNAktNA0tNBEtNBUtNB0tNCktNDUtNDktND0tNEEtNE0tNFktNF0tNGEtNGUtNGktNG0tNHktNH0tNIEtNI0tNJktNJ0tNKEtNK0tNLktNL0tNMEtNMUtNMktNM0tNNEtNNUtNN0tNOktNPEtNPUtNP0tNQEtNQUtNREtNRktNR0tNSUtNSktNS0tNTktNT0tNUEtNU0tNVUtNVktNWEtNWUtNWktNXUtNXktNX0tNYktNZUtNZktNZ0tNaktNa0tNbEtNbUtNbktNb0tNcEtNcUtNc0tNsUtNsktNs0tNtEtNtUtNtktNuUtNuktNu0tNvEtNvUtNv0tNwktNw0tNxEtNxUtNxktNyEtNy0tNzEtNzUtNzktNz0tN0EtN0UtN0ktN1EtN10tN2EtN2UtN2ktN20tN3ktN30tN4EtN4UtN4ktN5EtN50tN6EtN6UtN6ktN60tN7EtN70tN8EtN8UtN8ktN9UtN+EtN+UtN+0tN/ktN/0tNAExNAUxNBExN9kxN90xN+ExN+UxN+kxN+0xN/ExN/UxN/kxNAU1NAk1NA01NBE1NBU1NBk1NB01NCE1NCU1NDE1NDU1NDk1ND01NEE1NEU1NEk1NE01NFU1NGE1NGU1NG01NHk1NH01NIE1NI01NJk1NJ01NKE1NKU1NKk1NK01NwlVNw1VNxVVNxlVNyVVNylVNy1VNzFVNzVVNzlVN0VVN0lVN1FVN1VVNF1dNGFdNGVdNGldNHVdNIFdNIVdNI1dNJFdNJ1dNKFdNKVdNKldNLFdNL1dNMldNM1dNNFdNNVdNNldNN1dNOldNO1dNPFdNP1dlSxFdcnIWAAAoTU1RTU5RTU9RTVBRTVFRTVNRTVZRTVdRTVhRTVtRTV5RTV9RTWBRTWFRTWJRTWVRTWZRTWdRTWhRTWlRTWpRTW1RTW5RTW9RTXJRTXVRTXZRTXdRTXhRTXlRTXpRTXtRTXxRTX1RTYBRTYFRTYJRTYNRTYRRTYVRTYhRTYlRTYpRTYtRTY5RTZFRTZJRTZNRZUsSXXJzFgAAKE11V012V014V016V018V01+V02AV02BV02EV02HV02MV02NV02PV02RV02TV02VV02XV02YV02bV02dV02iV02jV02lV02nV02pV02rV02uV02wV02xV022V023V025V027V029V02/V03BV03CV03FV03IV03NV03OV03QV03SV03UV03WV03YV03ZV03cV03eV03jV03kV03mV03oV03qV03sV03uV03vV03yV031V036V037V039V03/V00BWE0DWE0FWE0GWE0JWE0LWE0QWE0RWE0TWE0VWE0XWE0ZWE0cWE0eWE0fWE0kWE0lWE0nWE0pWE0rWE0tWE0vWE0wWE0zWE02WE07WE08WE0+WE1AWE1CWE1EWE1HWE1JWE1KWE1PWE1QWE1SWE1UWE1WWE1YWE1aWE1bWE1eWE1hWE1mWE1nWE1pWE1rWE1tWE1vWE1yWE10WE11WE16WE17WE19WE1/WE2BWE2DWE2GWE2IWE2JWE2OWE2PWE2RWE2TWE2VWE2XWE2aWE2cWE2dWE2iWE2jWE2lWE2nWE2pWE2rWE2uWE2wWE2xWE22WE23WE25WE27WE29WE2/WE3BWE3CWE3FWE3HWE3MWE3NWE3PWE3RWE3TWE3VWE3XWE3YWE3bWE3eWE3jWE3kWE3mWE3oWE3qWE3sWE3uWE3vWE3yWE30WE35WE36WE38WE3+WE0AWU0CWU0EWU0FWU0IWU0LWU0QWU0RWU0TWU0VWU0XWU0ZWU0cWU0eWU0fWU0kWU0lWU0nWU0pWU0rWU0tWU0wWU0yWU0zWU04WU05WU07WU09WU0/WU1BWU1DWU1EWU1HWU1JWU1OWU1PWU1RWU1TWU1VWU1XWU1ZWU1aWU1dWU1gWU1lWU1mWU1oWU1qWU1sWU1uWU1wWU1xWU10WU12WU17WU18WU1+WU2AWU2CWU2EWU2GWU2HWU2KWU2MWU2RWU2SWU2UWU2WWU2YWU2aWU2cWU2dWU2gWU2iWU2nWU2oWU2qWU2sWU2uWU2wWU2zWU21WU22WU27WU28WU2+WU3AWU3CWU3EWU3GWU3HWU3KWU3MWU3RWU3SWU3UWU3WWU3YWU3aWU3cWU3dWU3gWU3jWU3oWU3pWU3rWU3tWU3vWU3xWU30WU32WU33WU38WU39WU3/WU0BWk0DWk0FWk0HWk0IWk0LWk0NWk0SWk0TWk0VWk0XWk0ZWk0bWk0dWk0eWk0hWk0jWk0oWk0pWk0rWk0tWk0vWk0xWk0zWk00Wk03Wk06Wk0/Wk1AWk1CWk1EWk1GWk1IWk1LWk1NWk1OWk1TWk1UWk1WWk1YWk1aWk1cWk1fWk1hWk1iWk1nWk1oWk1qWk1sWk1uWk1wWk1yWk1zWk12Wk14Wk19Wk1+Wk2AWk2CWk2EWk2GWk2IWk2JWk2MWk2OWk2TWk2UWk2WWk2YWk2aWk2cWk2eWk2fWk2iWk2kWk2pWk2qWk2sWk2uWk2wWk2yWk20Wk21Wk24Wk26Wk2/Wk3AWk3CWk3EWk3GWk3IWk3LWk3NWk3OWk3TWk3UWk3WWk3YWk3aWk3cWk3eWk3fWk3iWk3kWk3pWk3qWk3sWk3uWk3wWk3yWk30Wk31Wk34Wk36Wk3/Wk0AW00CW00EW00GW00IW00KW00LW00OW00RW00WW00XW00ZW00bW00dW00fW00hW00iW00lW00oW00tW00uW00wW00yW000W002W005W007W008W01BW01CW01EW01GW01IW01KW01NW01PW01QW01VW01WW01YW01aW01cW01eW01gW01hW01kW01mW01rW01sW01uW01wW01yW010W012W013W016W019W02CW02DW02FW02HW02JW02LW02OW02QW02RW02WW02XW02ZW02bW02dW02fW02iW02kW02lW02qW02rW02tW02vW02xW02zW022W024W025W02+W02/W03BW03DW03FW03HW03JW03KW03NW03QW03VW03WW03YW03aW03cW03eW03hW03jW03kW03pW03qW03sW03uW03wW03yW031W033W034W039W03+W00AXE0CXE0EXE0GXE0IXE0JXE0MXE0OXE0TXE0UXE0WXE0YXE0aXE0cXE0fXE0hXE0iXE0nXE0oXE0qXE0sXE0uXE0wXE0zXE01XE02XE07XE08XE0+XE1AXE1CXE1EXE1GXE1HXE1KXE1MXE1RXE1SXE1UXE1WXE1YXE1aXE1cXE1dXE1gXE1iXE1nXE1oXE1qXE1sXE1uXE1wXE1zXE11XE12XE17XE18XE1+XE2AXE2CXE2EXE2HXE2JXE2KXE2PXE2QXE2SXE2UXE2WXE2YXE2bXE2dXE2eXE2jXE2kXE2mXE2oXE2qXE2sXE2uXE2vXE2yXE21XE26XE27XE29XE2/XE3BXE3DXE3FXE3GXE3JXE3LXE3QXE3RXE3TXE3VXE3XXE3ZXE3bXE3cXE3fXE3hXE3mXE3nXE3pXE3rXE3tXE3vXE3xXE3yXE31XE33XE38XE39XE3/XE0BXU0DXU0FXU0HXU0IXU0LXU0NXU0SXU0TXU0VXU0XXU0ZXU0bXU0dXU0eXU0hXU0jXU0oXU0pXU0rXU0tXU0vXU0xXU0zXU00XU03XU06XU0/XU1AXU1CXU1EXU1GXU1IXU1LXU1NXU1OXU1TXU1UXU1WXU1YXU1aXU1cXU1eXU1fXU1iXU1lXU1qXU1rXU1tXU1vXU1xXU1zXU12XU14XU15XWVLE11ydBYAAChLAEsESwlLDksUSxxLJEsqSy1LM0s2S0JLSEtQS1RLXEtkS2xLcEt3S3xLf0uFS4xLkEuWS55Lo0uqS7JLuUvBS8pL1kvcS99L5kvtS/NL+Uv8TQIBTQUBTRABTRYBTRkBTSABTSgBTSwBTTEBTTQBTTsBTUMBTUgBTUoBTUsBTU4BTVABTVMBTVgBTV4BTWYBTWwBTW8BTXUBTXgBTX0BTYABTYgBTZABTZQBTZkBTaEBTakBTbQBTbwBTcIBTcYBTc8BTdYBTdsBTeQBTekBTfABTfUBTfcBTfgBTfsBTQMCTQkCTQwCTRECTRMCTRQCTRcCTR4CTSMCTSgCTSoCTSsCTS4CTTMCTTUCTTYCTTkCTT4CTUACTUECTUQCTVACTVcCTVwCTV4CTV8CTWICTWcCTWkCTWoCTW0CTXMCTXYCTXsCTX4CTYMCTYUCTYYCTYkCTZECTZcCTaMCTasCTbECTbQCTb0CTcUCTdACTdYCTdsCTd4CTecCTe8CTfQCTfoCTf0CTQQDTQwDTRQDTRoDTSUDTTADTTIDTTUDTToDTT8DTUEDTUIDTUUDTU0DTVYDTV8DTWUDTXADTXgDTX8DTYgDTZEDTZkDTZ8DTaIDTagDTasDTa0DTbADTbUDTb4DTcMDTcUDTcYDTckDTcsDTc4DTdMDTdoDTeIDTe0DTfEDTfYDTfkDTQEETQgETRAETRkETSAETSUETTEETTMETTYETTsETUQETUoETU0ETVkETWAETWcETW8ETXsETX0ETYAETYUETY0ETZIETZQETZUETZgETZ4ETaEETacETaoETbIETbkETcEETccETc4ETdYETdwETd8ETeQETewETfQETfkETfsETfwETf8ETQcFTQ8FTRsFTSMFTSgFTTAFTTUFTTcFTToFTT8FTUcFTU8FTVUFTVgFTWMFTWgFTWoFTWsFTW4FTXIFTXQFTXcFTXwFTYcFTY8FTZcFTaAFTaQFTawFTbQFTbkFTbwFTcMFTcsFTdAFTdMFTdkFTeEFTegFTfAFTfYFTfkFTQEGTQwGTRQGTRoGTR0GTSUGTSwGTTIGTTUGTTwGTUgGTU0GTVAGTVYGTVkGTWEGTWwGTXUGTX4GTYMGTYYGTY0GTZUGTZoGTZ0GTaIGTagGTawGTbMGTbsGTcAGTcYGTckGTc4GTdYGTd4GTeQGTekGTe4GTfAGTfEGTfQGTfwGTQIHTQgHTQsHTREHTRYHTRgHTRkHTRwHTSEHTSMHTSQHTScHTS8HTTgHTT0HTUAHTUgHTVAHTVUHTVsHTV4HTWYHTW0HTXEHTXoHTYAHTYMHTYkHTYwHTZEHTZQHTZgHTaAHTasHTa8HTbQHTbcHTb8HTccHTcwHTdQHTdoHTeIHTeYHTe4HTfUHTfwHTQEITQQITQ8ITRUITRgITR4ITSMITSYITTEITTkITUEITUYITU8ITVcITVwITWIITWUITW0ITXMITXYITX4ITYQITYoITY0ITZUITZwITagITbAITbgITcAITcgITdAITdUITdgITeAITegITe0ITfMITfYITf4ITQIJTQoJTRAJTRMJTR8JTSQJTSwJTTQJTT8JTUcJTUwJTVEJTVcJTVoJTV8JTWIJTWoJTXAJTXgJTX0JTYUJTY0JTZUJTZsJTaMJTasJTbMJTbgJTboJTbsJTb4JTcUJTcoJTc0JTdQJTd0JTeUJTewJTfIJTfUJTfoJTQEKTQkKTQ8KTRQKTRoKTSIKTSoKTTAKTTMKTTgKTToKTTsKTT4KTUoKTVIKTVsKTV0KTWAKTWUKTWcKTWoKTW8KTXUKTXgKTYAKTYgKTY8KTZcKTZ8KTaUKTagKTa0KTbUKTbwKTcEKTcMKTcQKTccKTc0KTdAKTdYKTdkKTeEKTegKTfEKTfcKTfoKTQYLTQwLTQ8LTRgLTSALTSsLTTYLTT4LTUQLTUcLTU0LTVMLTVYLTVsLTV4LTWILTW4LTXMLTXcLTYMLTYsLTZMLTZcLTZsLTaALTaYLTawLTa8LTbgLTcELTcwLTdgLTd4LTeELTewLTfQLTfoLTf0LTQQMTQwMTRQMTR0MTSMMTSYMTS4MTTYMTToMTUEMTUoMTVMMTVsMTWMMTWoMTXAMTXMMTXsMTYAMTYMMTYgMTYoMTYsMTY4MTZcMTZ8MTacMTa8MTbQMTbYMTbcMTboMTcAMTcMMTckMTcwMTdEMTdMMTdQMTdcMTd4MTekMTfEMTfYMTfkMTf0MTQMNTQsNTRINTRQNTRcNTRwNTSINTSUNTS0NTS8NTTINTTcNTT8NTUMNTUwNTVQNTVYNTVkNTV4NTWMNTWsNTXMNTXgNTXoNTXsNTX4NTYMNTYUNTYYNTYkNTY8NTZINTZsNTaMNTa4NTboNTcENTcwNTdQNTdoNTd0NTeUNTeoNTe0NTfINTfQNTfUNTfgNTQEOTQcOTQoOTRIOTRsOTSEOTSQOTSwOTTQOTTsOTUYOTUsOTU0OTU4OTVEOTVkOTWAOTWwOTXgOTX8OTYMOTYoOTZIOTZcOTZwOTZ4OTZ8OTaIOTaYOTasOTa4OTbQOTbkOTbsOTbwOTb8OTcoOTc8OTdUOTd0OTeUOTewOTfEOTfMOTfQOTfcOTf0OTQAPTQYPTQ8PTRgPTR8PTScPTS4PTTUPTTsPTUMPTUgPTUsPTVYPTV8PTWgPTW8PTXYPTX4PTYQPTYcPTYsPTZAPTZYPTZsPTaEPTaQPTaoPTbUPTb0PTcYPTcsPTc0PTc4PTdEPTdkPTeAPTeUPTegPTfMPTfsPTQEQTQQQTQkQTQwQTRQQTRsQTSAQTSMQTSwQTTIQTTUQTTwQTUQQTUsQTVEQTVQQTVYQTVkQTV4QTWQQTWwQTXQQTYAQTYkQTZUQTaAQTacQTa4QTboQTb8QTcIQTcsQTdMQTdoQTeAQTeMQTeoQTfAQTfMQTf8QTQYRTQ0RTRYRTRoRTSIRTScRTSkRTSoRTS0RTTMRTTYRTT0RTUIRTU0RTVURTVsRTV8RTWgRTW4RTXERTXcRTXoRTYARTYMRTYgRTZARTZcRTZ8RTacRTa8RTboRTcARTcMRTcoRTc8RTdIRTdcRTdkRTdoRTd0RTeMRTeYRTe0RTfQRTfsRTQESTQQSTQoSTQ0STRUSTRsSTR4STScSTS8STTsSTUYSTUwSTU8STVUSTVgSTWASTWkSTW8STXoSTYISTYgSTY8STZgSTaASTaYSTaoSTbESTboSTcISTccSTckSTcoSTc0STdgSTd0STeASTeUSTesSTfMSTfcSTf4STQoTTQwTTQ8TTRQTTRwTTSQTTSwTTTITTTUTTT0TTUUTTUsTTU4TTVYTTVwTTV8TTWcTTXITTXoTTYITTYcTTYoTTZMTTZwTTaETTaQTTa0TTbUTTb0TTcUTTc4TTdYTTd4TTeUTTe0TTfQTTfwTTQMUTQsUTRYUTR8UTScUTSwUTS4UTS8UTTIUTTsUTUMUTUsUTVQUTV0UTWIUTWQUTWUUTWgUTXAUTXYUTXkUTYAUTYwUTZEUTZMUTZYUTZsUTaMUTa4UTbYUTb4UTcQUTccUTc4UTdYUTdwUTd8UTeUUTegUTfAUTfYUTfkUTf4UTQAVTQEVTQQVTQkVTQsVTQwVTQ8VTRQVTRYVTRcVTRoVTSYVTS0VTTEVTTcVTT8VTUMVTUgVTUoVTUsVTU4VTVYVTVwVTWEVTWMVTWQVTWcVTW0VTXAVTXgVTYAVTYUVTYgVTYwVTZQVTZkVTZsVTZwVTZ8VTacVTa0VTbAVTbYVTbkVTb8VTcMVTckVTcwVTdMVTdsVTeMVTesVTfYVTf4VTQQWTQcWTQ0WTRUWTRkWTSQWTSkWTS4WTTEWTTYWTTgWTTkWTTwWTUEWTUQWTU8WTVcWTV0WTWAWTWgWTXAWTXIWTXUWTXoWTYIWTYoWTZAWTZgWZShNnxZNqhZNsBZNsxZNvBZNxBZNzBZN0hZN1RZN2xZN3hZN4xZN6RZN7BZN8xZN+RZN/RZNAxdNBhdNChdNEhdNGBdNIBdNIhdNJRdNKhdNMxdNNRdNOBdNPRdNRRdNShdNTxdNUhdNWhdNXxdNYxdNaRdNcBdNdRdNfRdNgxdNhhdNjBdNjxdNkxdNmxdNoxdNqRdNrBdNsxdNuhdNwBdNwxdNyhdN0RdN2RdN4hdN6hdN8RdN9xdN+hdNARhNCRhNDRhNEhhNFBhNFRhNGBhNGhhNHRhNIhhNKBhNKxhNMhhNOxhNQBhNQxhNSxhNUhhNWhhNYxhNaxhNcBhNdRhNdxhNeBhNexhNhBhNiRhNjBhNkhhNlRhNnBhNoxhNqRhNrBhNshhNtRhNuRhNvxhNwhhNyBhNyxhN0BhN0xhN2RhN3hhN4BhN4RhN5BhN7RhN8hhN9BhN9RhN+BhNABlNBhlNCRlNDhlNEBlNERlNFBlNHBlNJRlNLhlNMhlNOhlNQBlNQxlNTBlNVBlNWBlNXhlNZBlNZxlNbxlNdxlNfRlNgBlNiRlNixlNjhlNkxlNmhlNoRlNqhlNrxlNshlNuRlNvxlNwhlNyhlN0BlN0xlN2BlN2xlN5BlN6hlN7RlN9RlNARpNCRpNFRpNIRpNKRpNLxpNMhpNNxpNOhpNPhpNQxpNRRpNRhpNSRpNURpNWRpNZRpNbBpNdBpNehpNfRpNhhpNjhpNlhpNnhpNoxpNphpNqxpNrRpNrhpNsRpNuRpNvxpNxxpN0xpN2xpN4hpN6hpN7BpN7xpN9BpN/BpNAxtNChtNEBtNExtNGRtNJBtNLBtNMhtNNRtNPRtNRRtNSxtNUxtNWxtNYBtNYxtNaRtNbBtNcxtNextNghtNhxtNiRtNihtNjRtNkxtNmxtNoRtNpBtNqRtNrBtNsRtNsxtNtBtNtxtNuxtNwRtNxBtNyhtN0htN1xtN2htN4RtN6BtN7htN9xtNABxNBxxNDhxNFBxNFxxNHRxNIBxNKBxNLhxNMRxNNhxNORxNRRxNSxxNUxxNWBxNWhxNWxxNXhxNZBxNZxxNbxxNdxxNfBxNfxxNhBxNihxNjRxNlRxNnRxNpBxNqhxNrRxNshxNtBxNtRxNuBxNvhxNwRxNzBxN1BxN2RxN3BxN5BxN6xxN8RxN9BxN+RxNAh1NBx1NCR1NCh1NDR1NER1NFR1NHR1NIx1NLB1NNB1NPB1NQh1NRR1NSh1NTh1NWR1NYR1NZx1Nah1Nbx1NcR1Nch1NdR1Nex1Nfh1Nhh1NjR1Nlh1NnR1Noh1NpB1NpR1NqB1Nrh1NsR1NuR1NwB1Nxh1NyR1Nyx1Nzh1N0x1N2h1N3x1N5R1N6B1N8B1N+B1NAB5NBh5NCx5NDR5NDh5NER5NGR5NHh5NIR5NKB5NLh5NMR5NPR5NRR5NTh5NUx5NVh5NXh5NZB5NZx5Nbx5Ndx5NfB5Nfh5Nfx5Ngh5Nix5Nkh5NmB5Nmx5Noh5Nqh5NsR5NuR5Nvx5Nwh5NyB5Nzh5N0R5N2R5N4B5N5h5N7h5N+R5N/h5NAB9NAR9NBB9NCh9NDR9NFR9NIB9NJh9NKR9NNB9NQB9NRh9NSR9NUB9NVR9NVx9NWB9NWx9NZB9NbB9NcR9NdB9NeR9NfB9NiB9Nih9NjR9Nkh9NlB9Nlx9NnB9NoR9Nox9Nph9Nqx9Nsx9NuB9NxB9NzB9N0R9N1B9N2R9N4B9N5x9N6x9N8h9N9x9N/x9NByBNDSBNECBNFiBNGSBNJSBNLCBNMiBNNSBNPSBNRiBNTCBNVSBNYCBNZyBNcyBNdyBNfyBNiyBNkSBNlCBNmyBNpyBNryBNtiBNuyBNvSBNviBNwSBNxyBNyiBN0iBN2iBN3yBN5SBN6CBN7iBN9yBN/SBNACFNCSFNESFNFSFNGyFNHiFNIyFNKiFNLyFNNSFNOCFNRCFNTyFNWiFNZiFNbCFNcSFNdCFNfCFNhCFNiSFNjCFNlyFNoiFNqCFNqyFNsiFNuyFNwyFNyiFN0iFN1yFN3CFN3yFN4yFN7CFN9CFN+SFN+yFN/CFN/yFNBSJNCCJNDSJNDyJNECJNEyJNGiJNIiJNKiJNMyJNOiJNPyJNQiJNRiJNTyJNViJNWiJNYyJNayJNciJNeCJNgCJNiCJNjiJNkSJNlSJNmiJNnCJNnSJNoCJNqCJNsyJNuCJNvyJNxiJNyyJNzSJNziJN0SJN1yJN2iJN4SJN6SJN7yJN9yJN/iJNBCNNByNNDiNNEyNNFiNNHiNNJSNNKyNNLiNNNCNNNyNNPiNNRyNNTiNNVCNNVyNNXiNNYiNNZiNNcSNNdyNNfSNNgCNNiSNNjyNNlyNNnyNNpiNNrCNNryNNtCNNtiNNtyNNuiNNvyNNwiNNyCNN0CNN1iNN2SNN4SNN6SNN7iNN8yNN9SNN9iNN+SNN/yNNAiRNCCRNCyRNEyRNGSRNISRNKSRNMCRNNiRNOSRNPyRNQiRNTiRNUiRNViRNYSRNaSRNbyRNdiRNfSRNhCRNiSRNlSRNmyRNoiRNqiRNsSRNuCRNvSRNwyRNxiRNzSRN1iRN3CRN3yRN4yRN6SRN7CRN8iRN+CRN+yRNASVNBCVNDCVNEiVNFSVNGyVNIiVNKCVNKyVNNCVNPCVNRCVNSCVNUCVNVyVNXyVNZyVNcCVNdSVNdyVNeCVNeyVNgSVNhyVNkiVNmyVNoSVNpCVNqSVNrCVNsyVNuyVNwyVNziVN1iVN3yVN5CVN6iVN7SVN8SVN/SVNAyZNBiZNDyZNFiZNHCZNHyZNJSZNKCZNMCZNOCZNQCZNSCZNTiZNUSZNWSZNYCZNZiZNaSZNdSZNeyZNgyZNjiZNlyZNnyZNqCZNrSZNsCZNtCZNuSZNuyZNvCZNvyZNxSZNyCZNzSZNzyZN0CZN0yZN2yZN4yZN6CZN7iZN8yZN9yZNACdNCCdNDidNESdNFydNGidNHidNIydNJidNLydNNydNPCdNRCdNSydNUSdNVydNWidNZidNbSdNcidNdSdNgCdNiCdNlCdNnCdNoSdNpydNqSdNrCdNsSdNvSdNxidNzCdNzydN1ydN3SdN4CdN5CdN6idN8SdN+idNAihNByhNCihNEyhNGShNHChNIihNJShNKyhNLihNNihNQShNSChNUShNVyhNWihNXChNXyhNZChNaihNbShNbyhNcihNdyhNgyhNiyhNkyhNnChNpChNrChNtShNuyhNvihNxihNzChN1ShN4ChN5ihN7ChN7yhN9ChN9ihN9yhN+ihNASlNCSlNESlNFilNHilNIylNKClNKylNMylNOylNQSlNRClNSylNUylNWSlNXilNailNbylNcilNeClNeylNfSlNgClNhSlNiilNjClNjSlNkClNmClNnilNoSlNqClNsClNtSlNtylNuClNuylNxClNyilNzSlN0ilN2ylN4ClN4ylN6ylN8ylN9SlN+ClN/SlNBSpNECpNFypNHypNJipNKypNLipNNipNOipNPypNRipNSypNUCpNWypNYSpNZCpNcCpNeypNgypNiipNkSpNmSpNoSpNpipNqCpNqSpNrCpNsipNtSpNuipNvCpNvSpNwCpNzCpN0ypN2SpN4CpN5ipN6SpN8ipN+SpNAStNCStNDitNFStNHStNJStNJytNKitNLytNNStNOCtNPitNRitNTStNUStNWStNZStNbitNdStNeitNfCtNfStNgCtNiCtNkCtNmCtNnitNpCtNpytNrytNsytNtytNwCtNxitNzitN1itN3CtN3ytN5StN6CtN9CtN+itNAixNBixNDixNFixNHixNIixNKSxNLixNMSxNNyxNPixNQixNSCxNUCxNVSxNXCxNZCxNayxNcyxNeyxNhyxNjSxNkCxNlyxNnixNpCxNqixNrSxNsyxNtixNwSxNxyxNyixN0SxN2SxN3SxN4ixN5SxN7CxN9CxN+SxN+yxN/CxN/yxlKE0BLU0ELU0JLU0PLU0XLU0dLU0gLU0mLU0pLU0uLU0xLU05LU1BLU1FLU1KLU1SLU1aLU1lLU1tLU1zLU13LU2ALU2HLU2MLU2VLU2aLU2hLU2mLU2oLU2pLU2sLU20LU26LU29LU3CLU3ELU3FLU3ILU3PLU3ULU3ZLU3bLU3cLU3fLU3kLU3mLU3nLU3qLU3vLU3xLU3yLU31LU0BLk0ILk0NLk0PLk0QLk0TLk0YLk0aLk0bLk0eLk0kLk0nLk0sLk0vLk00Lk02Lk03Lk06Lk1CLk1ILk1ULk1cLk1iLk1lLk1uLk12Lk2BLk2HLk2MLk2PLk2YLk2gLk2lLk2rLk2uLk21Lk29Lk3FLk3LLk3WLk3hLk3jLk3mLk3rLk3wLk3yLk3zLk32Lk3+Lk0HL00QL00WL00hL00pL00wL005L01CL01KL01QL01TL01ZL01cL01eL01hL01mL01vL010L012L013L016L018L01/L02EL02LL02TL02eL02iL02nL02qL02yL025L03BL03KL03RL03WL03iL03kL03nL03sL031L037L03+L00KME0RME0YME0gME0sME0uME0xME02ME0+ME1DME1FME1GME1JME1PME1SME1YME1bME1jME1qME1yME14ME1/ME2HME2NME2QME2VME2dME2lME2qME2sME2tME2wME24ME3AME3MME3UME3ZME3hME3mME3oME3rME3wME34ME0AMU0GMU0JMU0UMU0ZMU0bMU0cMU0fMU0jMU0lMU0oMU0tMU04MU1AMU1IMU1RMU1VMU1dMU1lMU1qMU1tMU10MU18MU2BMU2EMU2KMU2SMU2ZMU2hMU2nMU2qMU2yMU29MU3FMU3LMU3OMU3WMU3dMU3jMU3mMU3tMU35MU3+MU0BMk0HMk0KMk0SMk0dMk0mMk0vMk00Mk03Mk0+Mk1GMk1LMk1OMk1TMk1ZMk1dMk1kMk1sMk1xMk13Mk16Mk1/Mk2HMk2PMk2VMk2aMk2fMk2hMk2iMk2lMk2tMk2zMk25Mk28Mk3CMk3HMk3JMk3KMk3NMk3SMk3UMk3VMk3YMk3gMk3pMk3uMk3xMk35Mk0BM00GM00MM00PM00XM00eM00iM00rM00xM000M006M009M01CM01FM01JM01RM01cM01gM01lM01oM01wM014M019M02FM02LM02TM02XM02fM02mM02tM02yM021M03AM03GM03JM03PM03UM03XM03iM03qM03yM033M00ANE0INE0NNE0TNE0WNE0eNE0kNE0nNE0vNE01NE07NE0+NE1GNE1NNE1ZNE1hNE1pNE1xNE15NE2BNE2GNE2JNE2RNE2ZNE2eNE2kNE2nNE2vNE2zNE27NE3BNE3ENE3QNE3VNE3dNE3lNE3wNE34NE39NE0CNU0INU0LNU0QNU0TNU0bNU0hNU0pNU0uNU02NU0+NU1GNU1MNU1UNU1cNU1kNU1pNU1rNU1sNU1vNU12NU17NU1+NU2FNU2ONU2WNU2dNU2jNU2mNU2rNU2yNU26NU3ANU3FNU3LNU3TNU3bNU3hNU3kNU3pNU3rNU3sNU3vNU37NU0DNk0MNk0ONk0RNk0WNk0YNk0bNk0gNk0mNk0pNk0xNk05Nk1ANk1INk1QNk1WNk1ZNk1eNk1mNk1tNk1yNk10Nk11Nk14Nk1+Nk2BNk2HNk2KNk2SNk2ZNk2iNk2oNk2rNk23Nk29Nk3ANk3JNk3RNk3cNk3nNk3vNk31Nk34Nk3+Nk0EN00HN00MN00PN00TN00fN00kN00oN000N008N01EN01IN01MN01RN01XN01dN01gN01pN01yN019N02JN02PN02SN02dN02lN02rN02uN021N029N03FN03ON03UN03XN03fN03nN03rN03yN037N00EOE0MOE0UOE0bOE0hOE0kOE0sOE0xOE00OE05OE07OE08OE0/OE1IOE1QOE1YOE1gOE1lOE1nOE1oOE1rOE1xOE10OE16OE19OE2COE2EOE2FOE2IOE2POE2aOE2iOE2nOE2qOE2uOE20OE28OE3DOE3FOE3IOE3NOE3TOE3WOE3eOE3gOE3jOE3oOE3wOE30OE39OE0FOU0HOU0KOU0POU0UOU0cOU0kOU0pOU0rOU0sOU0vOU00OU02OU03OU06OU1AOU1DOU1MOU1UOU1fOU1rOU1yOU19OU2FOU2LOU2OOU2WOU2bOU2eOU2jOU2lOU2mOU2pOU2yOU24OU27OU3DOU3MOU3SOU3VOU3dOU3lOU3sOU33OU38OU3+OU3/OU0COk0KOk0ROk0dOk0pOk0wOk00Ok07Ok1DOk1IOk1NOk1POk1QOk1TOk1XOk1cOk1fOk1lOk1qOk1sOk1tOk1wOk17Ok2AOk2GOk2OOk2WOk2dOk2iOk2kOk2lOk2oOk2uOk2xOk23Ok3AOk3JOk3QOk3YOk3fOk3mOk3sOk30Ok35Ok38Ok0HO00QO00ZO00gO00nO00vO001O004O008O01BO01HO01MO01SO01VO01bO01mO01uO013O018O01+O01/O02CO02KO02RO02WO02ZO02kO02sO02yO021O026O029O03FO03MO03RO03UO03dO03jO03mO03tO031O038O00CPE0FPE0HPE0KPE0PPE0VPE0dPE0lPE0xPE06PE1GPE1RPE1YPE1fPE1rPE1wPE1zPE18PE2EPE2LPE2RPE2UPE2bPE2hPE2kPE2wPE23PE2+PE3HPE3LPE3TPE3YPE3aPE3bPE3ePE3kPE3nPE3uPE3zPE3+PE0GPU0MPU0QPU0ZPU0fPU0iPU0oPU0rPU0xPU00PU05PU1BPU1IPU1QPU1YPU1gPU1rPU1xPU10PU17PU2APU2DPU2IPU2KPU2LPU2OPU2UPU2XPU2ePU2lPU2sPU2yPU21PU27PU2+PU3GPU3MPU3PPU3YPU3gPU3sPU33PU39PU0APk0GPk0JPk0RPk0aPk0gPk0rPk0zPk05Pk1APk1JPk1RPk1XPk1bPk1iPk1rPk1zPk14Pk16Pk17Pk1+Pk2JPk2OPk2RPk2WPk2cPk2kPk2oPk2vPk27Pk29Pk3APk3FPk3NPk3VPk3dPk3jPk3mPk3uPk32Pk38Pk3/Pk0HP00NP00QP00YP00jP00rP00zP004P007P01EP01NP01SP01VP01eP01mP01uP012P01/P02HP02PP02WP02eP02lP02tP020P028P03HP03QP03YP03dP03fP03gP03jP03sP030P038P00FQE0OQE0TQE0VQE0WQE0ZQE0hQE0nQE0qQE0xQE09QE1CQE1EQE1HQE1MQE1UQE1fQE1nQE1vQE11QE14QE1/QE2HQE2NQE2QQE2WQE2ZQE2hQE2nQE2qQE2vQE2xQE2yQE21QE26QE28QE29QE3AQE3FQE3HQE3IQE3LQE3XQE3eQE3iQE3oQE3wQE30QE35QE37QE38QE3/QE0HQU0NQU0SQU0UQU0VQU0YQU0eQU0hQU0pQU0xQU02QU05QU09QU1FQU1KQU1MQU1NQU1QQU1YQU1eQU1hQU1nQU1qQU1wQU10QU16QU19QU2EQU2MQU2UQU2cQU2nQU2vQU21QU24QU2+QU3GQU3KQU3VQU3aQU3fQU3iQU3nQU3pQU3qQU3tQU3yQU31QU0AQk0IQk0OQk0RQk0ZQk0hQk0jQk0mQk0rQk0zQk07Qk1BQk1JQk1QQk1bQk1hQk1kQk1tQk11Qk19Qk2DQk2GQk2MQk2PQk2UQk2aQk2dQk2kQk2qQk2uQk20Qk23Qk27Qk3DQk3JQk3RQk3TQk3WQk3bQk3kQk3mQk3pQk3uQk32Qk37Qk0AQ00DQ00LQ00QQ00UQ00aQ00hQ00mQ00uQ000Q003Q009Q01AQ01EQ01MQ01UQ01aQ01dQ01kQ01rQ01xQ010Q017Q02CQ02KQ2UoTZNDTZtDTaJDTahDTatDTbJDTbpDTb5DTcNDTcVDTcZDTclDTctDTc5DTdNDTdlDTdxDTeNDTexDTfFDTfRDTfxDTQNETQtETRRETRxETSFETSZETShETSlETSxETTVETTpETT1ETUNETUZETU1ETVRETVpETV1ETWNETWZETWpETXBETXNETXlETXxETYFETYRETYpETY9ETZFETZJETZVETZ5ETaNETaVETaZETalETbFETbdETbpETb9ETcFETcJETcVETc1ETdZETd9ETeNETetETfFETfRETf1ETQVFTQlFTQ9FTRVFTRhFTSBFTShFTS5FTTFFTTpFTTxFTT9FTURFTUtFTVJFTVtFTWBFTWNFTWpFTXBFTXNFTXtFTYFFTYRFTYlFTYxFTZVFTZtFTZ5FTaZFTbJFTbpFTcZFTdJFTdpFTeBFTeNFTehFTetFTe9FTfRFTfZFTfdFTfpFTQJGTQpGTRZGTR1GTSVGTStGTS5GTTdGTT9GTUdGTU9GTVRGTVdGTVxGTV5GTV9GTWJGTWpGTXBGTXhGTYRGTYxGTZNGTZtGTZ1GTaBGTaVGTa1GTbRGTbtGTcFGTcRGTcpGTdVGTd1GTeNGTeZGTe5GTfZGTfxGTQRHTQxHTRFHTRRHTRpHTR1HTSRHTSxHTTNHTThHTTpHTTtHTT5HTURHTUxHTVJHTVVHTVpHTV1HTWJHTWRHTWVHTWhHTWxHTXJHTXVHTXtHTYNHTYhHTYtHTZJHTZlHTZ9HTahHTbFHTbhHTb9HTcVHTchHTc5HTdFHTdlHTd9HTeJHTedHTepHTfZHTfxHTQRITQlITQtITQxITQ9ITRVITRhITSBITShITS1ITTBITTVITTtITT5ITUZITU5ITVVITVtITV5ITWNITWVITWZITWlITW9ITXJITX1ITYVITYpITY1ITZVITZxITaJITaVITapITbNITbhITbpITbtITb5ITcJITcZITc5ITdRITd1ITeVITe1ITfNITfZITftITf9ITQpJTRJJTRhJTRtJTSBJTSJJTSNJTSZJTSxJTS9JTTdJTT5JTUdJTU5JTVNJTVVJTVZJTVlJTV9JTWJJTWpJTXFJTXdJTXpJTXxJTX9JTYRJTYtJTZBJTZZJTZlJTaFJTalJTbFJTbdJTbxJTb5JTb9JTcJJTcpJTc9JTdJJTdlJTd9JTeJJTe5JTfZJTf9JTQRKTQdKTQ9KTRVKTRhKTSBKTShKTS1KTS9KTTBKTTNKTTxKTUNKTUlKTUxKTVNKTVtKTWJKTWpKTXBKTXNKTXlKTX9KTYJKTYpKTZFKTZdKTZ9KTapKTa9KTbFKTbJKTbVKTbtKTb5KTcZKTdFKTddKTdpKTeVKTfFKTfdKTfpKTQFLTQZLTQhLTQlLTQxLTRVLTR1LTSJLTSVLTSpLTS1LTTlLTTtLTT5LTUNLTUVLTUhLTU1LTVJLTVRLTVdLTVxLTWRLTWlLTXVLTX1LTYJLTYVLTYpLTZFLTZhLTZxLTaNLTahLTbBLTbhLTb5LTcFLTcdLTcpLTdZLTd1LTeNLTeZLTe5LTfdLTf1LTQZMTRFMTRhMTSRMTShMTTBMTTxMTUJMTUVMTUxMTVhMTWBMTWdMTWxMTW5MTW9MTXJMTXhMTXtMTYNMTYtMTZBMTZZMTZlMTZ9MTahMTa5MTbFMTbpMTcJMTcZMTcxMTc9MTdRMTdtMTeBMTeZMTelMTfVMTQBNTQtNTRdNTR1NTSJNTSVNTS1NTTVNTTpNTT1NTUhNTVNNTVlNTVxNTWNNTWxNTXRNTXtNTYNNTYhNTY1NTZBNTZRNTZ1NTaVNTapNTaxNTa1NTbBNTbZNTblNTb5NTcBNTcFNTcRNTctNTdNNTdtNTeRNTetNTfBNTfNNTfdNTQBOTQdOTQtOTRROTRxOTSNOTSlOTTFOTTlOTT9OTUJOTUZOTUtOTU1OTU5OTVFOTVlOTWROTWlOTXBOTXdOTXxOTX5OTX9OTYJOTYhOTYtOTZJOTZpOTaBOTahOTa9OTbVOTbhOTb9OTcROTcdOTc9OTdZOTdxOTd9OTeVOTehOTe9OTfhOTf9OTQVPTQhPTQ9PTRNPTRdPTSJPTShPTS5PTTFPTTpPTUBPTUhPTVBPTVdPTV1PTWBPTWVPTWdPTWhPTWtPTXBPTXNPTXlPTYFPTYdPTYpPTZJPTZpPTZ9PTaRPTaZPTadPTapPTbBPTbNPTblPTbxPTcRPTcpPTdJPTdpPTeFPTedPTepPTfBPTfNPTf9PTQNQTQdQTRJQTRpQTSBQTSdQTS5QTTVQTTpQTUZQTUxQTVNQTVtQTWJQTWlQTW5QTXRQTXdQTX5QTYdQTY1QTZBQTZRQTZpQTZ1QTaNQTalQTaxQTbJQTbVQTb1QTcNQTcZQTcxQTdNQTdlQTdxQTeVQTe1QTfVQTflQTQFRTQhRTRBRTRhRTSFRTSZRTShRTSlRTSxRTTJRTThRTUNRTUxRTVJRTVVRTVpRTV1RTWRRTWxRTXRRTX9RTYdRTZBRTZVRTZtRTZ5RTaJRTa5RTbRRTbdRTcBRTcdRTc1RTdBRTdZRTdlRTeFRTelRTfFRTflRTf9RTQJSTQpSTRFSTRdSTRpSTSZSTSxSTTRSTT9STUhSTVBSTVlSTV5STWFSTWVSTWpSTWxSTW1STXBSTXZSTXlSTX5STYBSTYFSTYRSTYxSTZRSTZlSTZ9STaRSTahSTbFSTblSTb9STcJSTchSTctSTc9STdRSTddSTeBSTehSTe1STfVSTfxSTQJTTQhTTQtTTRdTTR5TTSNTTSZTTTFTTTlTTUVTTU1TTVJTTVhTTVpTTV1TTWJTTW5TTXdTTX1TTYBTTYhTTY5TTZFTTZVTTZtTTaJTTatTTbNTTbhTTbtTTcRTTcpTTc1TTdNTTdZTTdxTTd9TTedTTfJTTflTTQJUTQhUTQtUTQ1UTRBUTRVUTRtUTR5UTSBUTSNUTShUTTRUTTxUTURUTU1UTVVUTV1UTWZUTWxUTW9UTXdUTX1UTYZUTZFUTZdUTZ1UTaBUTaVUTadUTahUTatUTbJUTbpUTcJUTcdUTc9UTdRUTdlUTdxUTeRUTexUTfJUTfVUTfxUTQRVTQpVTQ9VTRtVTSBVTSNVTSlVTSxVTS5VTTFVTTZVTTtVTT1VTT5VTUFVTUlVTU9VTVJVTVlVTWFVTWZVTWhVTWlVTWxVTXVVTXtVTX5VTYNVTYxVTZFVTZRVTZxVTaRVTaZVTalVTa5VTbZVTcFVTchVTdBVTddVTdxVTd9VTedVTetVTfBVTfdVTfxVTQFWTQxWTRJWTRVWTSFWTSxWTTRWTTtWTUJWTUpWTVJWTVdWTVlWTVpWTV1WTWNWTWZWTWtWTW1WTW5WTXFWTX1WTYRWTYpWTZFWTZdWTZpWTaNWTapWTbJWTbpWTb9WTcZWTc5WTdZWTdhWTdtWTeBWTeZWTelWTe9WTfdWTf5WTQJXTQpXTRZXTR9XTSZXTStXTS1XTS5XTTFXTTlXTUFXTUlXTU9XTVVXTVhXTWBXTWRXTWhXTX1XTX9XTYNXTYVXTYZXTZRXTZZXTZlXTZpXTZxXTapXTa1XTb5XTcBXTcRXTcZXTcdXTdVXTddXTdpXTdtXTd1XTetXTe1XTfFXTfNXTfRXTQJYTQRYTQdYTQhYTQpYTRhYTRtYTR1YTSxYTS5YTTJYTTRYTTVYTUNYTUZYTUhYTVdYTVlYTV1YTV9YTWBYTW5YTXFYTYJYTYVYTZZYTZlYTapYTa1YTb5YTcBYTcNYTcRYTcZYTdRYTdZYTdpYTdxYTd1YTetYTe1YTfBYTfFYTfNYTQFZTQNZTQdZTQlZTQpZTRhZTRtZTR1ZTSxZTS9ZTUBZTUJZTUVZTUZZTUhZTVZZTVhZTVxZTV5ZTV9ZTW1ZTW9ZTXJZTXNZTXVZTYNZTYVZTYhZTYlZTYtZTZlZTZtZTZ5ZTZ9ZTaFZTa9ZTbJZTcNZTcVZTchZZShNyVlNy1lN2VlN21lN31lN4VlN4llN8FlN81lN9VlNBFpNBlpNCVpNClpNDFpNGlpNHFpNH1pNIFpNIlpNMFpNMlpNNlpNOFpNOVpNR1pNSlpNW1pNXlpNb1pNcVpNdFpNdVpNd1pNhVpNh1pNilpNi1pNjVpNm1pNnVpNoFpNoVpNo1pNsVpNs1pNtlpNt1pNuVpNx1pNylpN21pN3VpN4FpN4VpN41pN8VpN81pN9lpN91pN+VpNB1tNCVtNDVtND1tNEFtNHltNIFtNJFtNJltNJ1tNNVtNOFtNOltNSVtNTFtNXVtNX1tNYltNY1tNZVtNc1tNdVtNeVtNe1tNfFtNiltNjVtNnltNoVtNo1tNsltNtVtNt1tNxltNyFtNzFtNzltNz1tN3VtN4FtN8VtN9FtNBVxNB1xNClxNC1xNDVxNG1xNHlxNL1xNMlxNNFxNQ1xNRVxNSFxNSVxNS1xNWVxNW1xNXlxNX1xNYVxNb1xNclxNdFxNg1xNhlxNl1xNmlxNq1xNrVxNsVxNs1xNtFxNwlxNxFxNx1xNyFxNylxN2FxN2lxN3VxN3lxN4FxN7lxN8FxN81xN9FxN9lxNBF1NBl1NCV1NCl1NDF1NGl1NHF1NH11NIF1NIl1NMF1NMl1NNl1NOF1NOV1NR11NSl1NW11NXV1NYV1NY11NZF1Ncl1NdV1lSxRdcnUWAAAoSwNLCEsNSxFLE0sbSyBLIUsjSyxLNUs/S0FLRUtHS09LU0tbS2BLYUtjS2tLb0tzS3ZLe0t+S4JLhEuLS49LnUuiS6lLsUu1S7hLvUu+S8BLxkvHS8lL00vVS95L5UvsS/BL8kv7TQQBTQ8BTRgBTR8BTScBTSsBTTABTTMBTTcBTToBTT8BTUABTUIBTU0BTVcBTVsBTV0BTWUBTW4BTXcBTXwBTX8BTYcBTY8BTZMBTZgBTaABTagBTbMBTbgBTbkBTbsBTb8BTcEBTcUBTcsBTcwBTc4BTdIBTdUBTdoBTeABTeEBTeMBTegBTewBTe8BTfoBTQICTQsCTRYCTRoCTR0CTSICTS0CTTgCTUMCTU0CTU8CTVMCTVYCTWECTWwCTXUCTXoCTX0CTYgCTZACTZYCTaACTaICTaoCTbACTbMCTbkCTboCTbwCTcQCTc8CTdMCTdUCTdoCTd0CTeMCTeQCTeYCTe4CTfMCTfwCTQMDTQgDTQkDTQsDTRADTREDTRMDTRcDTRkDTSQDTS8DTTkDTUQDTUwDTVIDTVMDTVUDTVsDTVwDTV4DTWIDTWQDTW8DTXcDTX4DTYQDTYUDTYcDTY0DTY4DTZADTZUDTZYDTZgDTaEDTaoDTbQDTboDTbsDTb0DTcgDTdIDTdkDTeEDTewDTfADTfUDTfgDTQAETQcETQwETQ0ETQ8ETRUETRYETRgETR8ETSQETS4ETTAETToETUAETUEETUMETUwETVYETVgETV8ETWMETWYETW4ETXgETXoETYQETYwETZcETaAETakETbEETbgETb0ETb4ETcAETcQETcYETcoETc0ETdIETdMETdUETd4ETeMETegETekETesETfMETf4ETQYFTQ4FTRgFTRoFTSIFTScFTS8FTTQFTT4FTUYFTU4FTVcFTWIFTW0FTXEFTXsFTYYFTY4FTZYFTZwFTZ0FTZ8FTaMFTagFTakFTasFTbMFTbgFTbsFTcIFTccFTcgFTcoFTc8FTdIFTdYFTdgFTd0FTd4FTeAFTecFTewFTe0FTe8FTfgFTQAGTQsGTRMGTRkGTRwGTSQGTSsGTTEGTTQGTTgGTTsGTUUGTUcGTUwGTU8GTVUGTVgGTWAGTWsGTXEGTXIGTXQGTXoGTXsGTX0GTYIGTYUGTYwGTZQGTZkGTZwGTaEGTaUGTacGTasGTbIGTbcGTbgGTboGTb8GTcgGTc0GTdUGTd0GTeEGTeMGTegGTfMGTfsGTf8GTQEHTQoHTQ4HTRAHTRsHTSYHTS4HTTQHTTUHTTcHTTwHTT8HTUcHTU8HTVQHTVoHTV0HTWUHTWwHTXAHTXYHTXcHTXkHTYIHTYsHTZAHTZMHTZcHTZ8HTaoHTa4HTbMHTbYHTb4HTcYHTcsHTdMHTdcHTdkHTeEHTeUHTe0HTfEHTfQHTfsHTQAITQMITQ4ITRcITRsITR0ITSIITSUITTAITTUITTYITTgITUAITUUITUsITUwITU4ITVMITVQITVYITVsITWQITWwITXIITXUITX0ITYEITYMITYwITZEITZIITZQITZgITZsITaUITacITawITa0ITa8ITbQITbUITbcITbwITb0ITb8ITccITcwITc0ITc8ITdQITdcITd8ITecITewITfIITfUITf0ITQEJTQYJTQcJTQkJTQ8JTRIJTRwJTR4JTSMJTSgJTSkJTSsJTTMJTT4JTUYJTUsJTVAJTVkJTV4JTWEJTWkJTW0JTW8JTXQJTXUJTXcJTXwJTYQJTYwJTZQJTZgJTZoJTZ8JTaAJTaIJTaoJTbIJTb0JTcQJTckJTcwJTdAJTdMJTdkJTdoJTdwJTeQJTegJTesJTfQJTfkJTQAKTQgKTQwKTQ4KTRMKTRcKTRkKTSEKTSkKTTIKTT0KTUcKTUkKTU4KTU8KTVEKTVcKTVgKTVoKTWQKTW4KTXQKTXcKTXwKTX0KTX8KTYcKTYsKTY4KTZYKTZ4KTacKTawKTbQKTbsKTcYKTcwKTc8KTdUKTdgKTeAKTecKTe0KTe4KTfAKTfkKTQMLTQULTQ4LTRQLTRULTRcLTR8LTSoLTTULTToLTTsLTT0LTUMLTUYLTUoLTUwLTVULTVoLTV0LTWELTWsLTW0LTXILTXYLTYALTYILTYoLTY8LTZALTZILTZYLTZoLTZ8LTaMLTaULTasLTa4LTbQLTbULTbcLTb0LTb4LTcALTcsLTdULTdcLTeALTesLTfMLTfwLTQMMTQsMTRMMTRkMTRoMTRwMTSUMTS0MTTIMTTMMTTUMTTkMTT0MTUAMTUYMTUcMTUkMTU8MTVAMTVIMTVoMTWIMTWkMTXIMTXoMTX8MTYIMTY0MTZMMTZQMTZYMTZsMTZwMTZ4MTaYMTa4MTbkMTcIMTcgMTcsMTdYMTdoMTd0MTegMTe0MTe4MTfAMTfUMTfgMTfwMTQANTQINTQoNTRENTRsNTSENTSQNTSwNTTYNTT4NTUINTUgNTUkNTUsNTVMNTV0NTWINTWoNTXINTX0NTYgNTY4NTZENTZcNTZgNTZoNTZ8NTaANTaINTa0NTbcNTbkNTcANTcsNTdMNTdwNTeENTeINTeQNTekNTewNTfcNTf0NTf4NTQAOTQkOTREOTRcOTRgOTRoOTSMOTSsOTTMOTTcOTToOTUUOTVAOTVgOTV8OTWkOTWsOTXUOTXcOTX4OTYIOTYkOTZEOTZYOTaEOTaUOTaoOTa0OTbEOTbMOTb4OTckOTc4OTdwOTeQOTegOTesOTfYOTf8OTQMPTQUPTQsPTQwPTQ4PTRQPTRUPTRcPTRsPTR4PTSYPTSoPTS0PTTQPTUIPTUcPTUoPTVUPTVsPTVwPTV4PTWQPTWUPTWcPTW4PTXUPTXoPTXsPTX0PTYYPTYoPTY8PTZMPTZUPTZoPTaAPTaMPTacPTakPTbQPTbwPTcIPTcMPTcUPTdAPTdgPTdwPTd8PTeQPTecPTfIPTfcPTfgPTfoPTQMQTQgQTQsQTRMQTRoQTR8QTSIQTSgQTSkQTSsQTTQQTTsQTUMQTUoQTVMQTV0QTWEQTWMQTWsQTXMQTX0QTX8QTYUQTYYQTYgQTZIQTZQQTZ8QTaMQTaYQTa0QTbcQTbkQTb4QTcEQTccQTcgQTcoQTdIQTdYQTdkQTeIQTekQTfIQTfwQTf4QTQURTQkRTQwRTRIRTRMRTRURTRkRTSERTSwRTTURTTwRTUERTUwRTVQRTVgRTVoRTV4RTWQRTWURTWcRTW0RTXARTXkRTYIRTYcRTY8RTZYRTZsRTZwRTZ4RTaYRTa4RTbkRTcIRTcYRTckRTc4RTdERTdwRTeURTewRTfARTfMRTfoRTQMSTQkSTQwSTRQSTR0STSMSTSQSTSYSTSsSTSwSTS4STTgSTToSTUUSTU4STVcSTV8STWUSTWYSTWgSTW4STXkSTX4STX8STYESTYUSTYcSTY4STZQSTZUSTZcSTZ8STaMSTaUSTakSTbASTbYSTbcSTbkSTb4STb8STcESTcwSTdcSTdwSTd8STeQSTegSTeoSTfISTfYSTfoSTf0STQcTTQkTTRMTTRgTTRkTTRsTTSMTTSsTTTQTTTwTTUQTTU0TTVITTVMTTVUTTV4TTWMTTWQTTWYTTXETTXkTTX4TTX8TTYETTYYTTYkTTY8TTZATTZITTZgTTZkTTZsTTaATTaMTTakTTaoTTawTTbETTbITTbQTTbwTTcQTTcoTTcsTTc0TTdITTdMTTdUTTd0TTeQTTewTTfATTfMTTfsTTf8TTQIUTQoUTRUUTRsUTRwUTR4UTSMUTSQUTSYUTTEUTTcUTTgUTToUTUIUTUoUTVAUTVEUTVMUTVkUTVoUTVwUTWcUTW8UTXgUTXwUTX8UTYkUTYsUTZAUTZoUTaIUTa0UTbIUTbMUZShNtRRNuhRNuxRNvRRNxhRNzRRN1RRN3hRN5BRN5xRN7xRN+BRNAxVNDhVNGRVNIxVNJRVNKRVNLBVNMBVNPhVNQhVNTRVNVRVNWRVNWxVNZhVNbxVNdxVNfxVNhBVNhxVNixVNkxVNnhVNoxVNpBVNphVNrxVNtRVNuBVNvBVNvhVNwhVNyxVNzxVN0hVN2hVN4hVN5xVN6BVN6hVN9RVN/RVNBhZNChZNDBZNERZNEhZNFBZNGBZNIxZNKBZNLRZNMBZNOxZNQBZNQxZNThZNVhZNXBZNXxZNZxZNbxZNeRZNfhZNfxZNgRZNhhZNhxZNiRZNjRZNjxZNlxZNmxZNnhZNqRZNshZNuBZNuRZNuxZNwBZNwRZNwxZNyxZN0RZN1BZN3RZN4hZN6BZN6xZN8hZN9hZN+BZN/BZNAhdNBRdNCRdNDhdNDxdNERdNFRdNFxdNHxdNKRdNLxdNMBdNMhdNPBdNRBdNSRdNThdNURdNWRdNXhdNYhdNZhdNaBdNbxdNdBdNfBdNhRdNjhdNkhdNmhdNohdNqBdNqxdNrxdNshdNuRdNwhdNyRdN0BdN1RdN1hdN2BdN3hdN3xdN4RdN6RdN8BdN+RdNABhNCBhNDBhNFxhNIRhNKhhNMRhNNxhNOBhNOhhNPxhNQhhNShhNURhNWRhNXxhNYBhNYhhNahhNbxhNehhNgBhNgRhNgxhNiBhNixhNkRhNlBhNmBhNmxhNnxhNohhNqBhNqxhNtBhNuBhNvhhNwRhNyhhNzxhN0hhN1hhN2BhN4xhN6RhN6hhN7BhN9xhN/xhNCBlNExlNGxlNIRlNIhlNJBlNKhlNKxlNLRlNMRlNORlNQhlNSBlNSRlNSxlNUxlNVxlNWxlNXRlNYxlNZhlNbhlNdhlNfxlNhRlNhhlNiBlNkhlNmRlNoBlNphlNpxlNqRlNrhlNsRlNtRlNuBlNvhlNwRlNyRlNzxlN0hlN1xlN2hlN4BlN4RlN4xlN7BlN9BlN/hlNABpNCBpNEhpNFBpNHhpNIBpNKBpNLhpNMRpNNhpNORpNPRpNSBpNTRpNThpNUBpNWBpNYhpNZBpNaxpNcBpNcRpNcxpNeRpNfBpNghpNgxpNhRpNjRpNkhpNkxpNlRpNnRpNohpNpRpNsBpNuBpNvBpNvhpNwxpNxBpNxhpN0BpN0hpN1xpN2BpN2hpN4RpN5hpN5xpN6RpN8xpN+xpNAhtNCRtNDxtNEhtNFhtNGBtNIxtNKxtNNBtNORtNOhtNPBtNQRtNQhtNRBtNSBtNShtNUhtNVxtNWBtNWhtNXxtNYhtNaxtNchtNehtNfhtNgRtNjBtNkBtNkhtNlxtNmBtNmhtNoxtNqBtNqxtNthtNuhtNwxtNxxtNyRtNzhtNzxtN0RtN1htN2RtN4BtN5xtN6xtN7RtN8xtN9BtN9htN/BtN/RtN/xtNBhxNDRxNFhxNHxxNJxxNMBxNNRxNOBxNQhxNRBxNUhxNXRxNYxxNZhxNbhxNdhxNexxNfhxNgxxNjBxNlBxNnBxNoBxNoxxNqRxNrBxNtxxNwBxNyxxN0BxN0RxN0xxN2BxN2xxN4xxN5xxN6hxN8xxN+BxN/hxN/xxNAR1NDB1NEB1NFB1NHB1NIB1NIh1NKB1NKR1NKx1NMx1NOB1NOR1NOx1NRB1NSR1NTR1NWB1NYB1NaR1NdB1Neh1NfR1NhR1NjB1Nkh1Nkx1NlR1NmR1NnB1Npx1NrR1NsB1NuB1NvB1Nvx1NyB1N0h1N2R1N3h1N5B1N5x1N7x1N9x1N/B1N/R1N/x1NAx5NBR5NEB5NGB5NHR5NIB5NJB5NJx5NMB5NOh5NPB5NQR5NQh5NRB5NSh5NSx5NTR5NUh5NVR5NWh5NWx5NXR5NZh5Nbh5Ndh5NgR5Nhx5NiB5Nih5NkR5Nmh5NoR5NqR5NrR5NsB5NuB5NwR5NxR5Nxx5N0B5N2B5N3x5N4x5N5R5N6h5N6x5N7R5N+B5NAx9NDB9NER9NEh9NFB9NHx9NJR9NKB9NMx9NPR9NPx9NSB9NTx9NWh9NYB9NYR9NYx9Nax9NcB9Ncx9NeB9Nex9NhR9Nhx9NkR9Nmx9NoB9Nqh9Nrx9NsB9Nsh9Ntx9NwR9Nwx9Nyx9N0B9N0x9N2B9N3x9N5h9N6h9N7h9N8R9N9h9N/h9NBiBNDyBNGCBNIiBNJCBNKyBNNCBNPCBNQiBNQyBNRSBNSSBNSyBNUSBNUiBNVCBNXyBNZiBNcCBNciBNdiBNeyBNfCBNfiBNiCBNiiBNkyBNmiBNpCBNpiBNqyBNrCBNriBNtSBNwCBNySBN0SBN2SBN3iBN5yBN6yBN7SBN8yBN9CBN9iBN/CBN/yBNBSFNBiFNCCFNECFNFCFNHSFNIiFNJiFNKSFNLiFNNyFNQSFNQyFNTiFNWSFNYyFNZSFNaSFNayFNcCFNcyFNeyFNgyFNiCFNiyFNliFNoSFNqiFNriFNsSFNtyFNuCFNuiFNwiFNxiFNySFN0SFN1iFN2yFN3iFN4iFN6CFN6SFN6yFN8yFN/iFNByJNEiJNGSJNISJNKSJNLyJNMCJNMiJNNiJNOSJNPiJNQSJNRSJNSyJNTCJNTiJNUiJNVSJNWSJNXyJNYCJNYiJNaiJNcSJNfyJNhCJNhSJNhyJNkCJNlCJNnyJNpCJNpSJNpyJNsiJNtyJNuyJNviJNxSJN0CJN2SJN4CJN6CJN7CJN7iJN9iJN/SJNAyNNBiNNDSNNEiNNFSNNHSNNJCNNLSNNNiNNOiNNPSNNQyNNRCNNRiNNTSNNUyNNViNNWiNNXSNNYSNNZSNNcCNNdCNNdiNNfyNNhSNNhiNNiCNNjCNNjiNNliNNniNNpSNNriNNuSNNviNNwSNNxSNNxyNNzCNNzSNNzyNN2CNN4CNN6CNN7SNN+CNNASRNCiRNDyRNECRNEiRNICRNJSRNJiRNKCRNLyRNOCRNQSRNSyRNTSRNUSRNVSRNYCRNZSRNZiRNaCRNbCRNbiRNdSRNeSRNfCRNgyRNiCRNkiRNlCRNmCRNmiRNoSRNqSRNsCRNtyRNvCRNxSRNzCRN0iRN0yRN1SRN3iRN4iRN6yRN7yRN8SRN+iRNAyVNCyVNFCVNGCVNGiVNISVNKiVNMCVNMSVNMyVNOyVNQyVNRyVNTyVNUyVNViVNXiVNZiVNbCVNbSVNbyVNeiVNfiVNgCVNhCVNhiVNkSVNlyVNmCVNmiVNoyVNqCVNqyVNsiVNuiVNvyVNwCVNwiVNzSVN1SVN2yVN3CVN3iVN4yVN7CVN8CVN+iVN/CVNBSZNCyZNDCZNDiZNFSZNHiZNJyZNLCZNLSZNLyZNNyZNPyZNRyZNUCZNWCZNXyZNaCZNciZNdCZNeCZNeiZNgiZNjSZNkyZNlCZNliZNniZNpCZNpSZNpyZNrCZNryZNsyZNviZNxyZN0iZN2iZN4iZN5yZN6yZN7SZN8iZN9iZN/CZN/SZN/yZNBydNDSdNECdNGSdNHSdNIidNJSdNKydNLCdNLidNNidNOydNQydNSidNTidNUCdNWSdNYydNZSdNbCdNcSdNdCdNfydNhydNkSdNkydNmydNoCdNpCdNpidNsCdNuidNvCdNwidNwydNxSdNzidN1idN3ydN4ydN5ydN6SdN8CdN9idN9ydN+SdN/idN/ydNAShNBihNCShNDyhNEChNEihNGChNGyhNJChNKihNLShNNShNQChNRyhNTShNTihNUChNVihNWShNYyhNbChNdihNgChNgihNiihNjyhNkChNkihNmChNmShNmyhNoyhNqyhNsShNsihNtChNuihNvShNxShNyShNyyhN0ShN0ihN1ChN3yhN4yhN5ShN7ihN+ShNAClNCClNEClNFSlNGilNGylNHSlNIilNJylNKilNMilNNylNOClNOilNQylNSilNUilNVilNWClNXSlNZylNaSlNbilNcSlNeilNhClNjylNlClNlSlNlylNoClNpyllKE2vKU26KU3AKU3BKU3DKU3JKU3MKU3RKU3XKU3YKU3aKU3fKU3iKU3qKU3yKU38KU0EKk0PKk0TKk0WKk0eKk0iKk0lKk0qKk0tKk01Kk05Kk0+Kk1FKk1KKk1PKk1aKk1jKk1tKk1vKk16Kk1/Kk2AKk2CKk2GKk2JKk2NKk2QKk2YKk2dKk2eKk2gKk2rKk20Kk2/Kk3JKk3LKk3PKk3SKk3WKk3YKk3cKk3fKk3oKk3uKk3vKk3xKk34Kk0AK00FK00GK00IK00NK00RK00UK00cK00kK00uK000K003K007K009K01FK01JK01MK01QK01YK01iK01kK01qK01rK01tK01xK010K01/K02HK02MK02NK02PK02XK02bK02dK02jK02mK02uK02yK022K027K028K02+K02/K03DK03FK03NK03SK03TK03VK03eK03nK03xK03zK033K035K00BLE0FLE0NLE0SLE0TLE0VLE0dLE0hLE0lLE0oLE0tLE0wLE00LE02LE09LE1BLE1PLE1ULE1bLE1jLE1nLE1qLE1vLE1wLE1yLE13LE14LE16LE2ELE2GLE2PLE2WLE2dLE2hLE2jLE2sLE21LE3ALE3JLE3QLE3YLE3cLE3hLE3kLE3oLE3rLE3wLE3xLE3zLE3+LE0ILU0MLU0OLU0WLU0fLU0oLU0tLU0wLU04LU1ALU1ELU1JLU1RLU1ZLU1kLU1pLU1qLU1sLU1wLU1yLU12LU18LU19LU1/LU2DLU2GLU2LLU2RLU2SLU2ULU2ZLU2dLU2gLU2rLU2zLU28LU3HLU3LLU3OLU3TLU3eLU3pLU30LU3+LU0ALk0ELk0HLk0SLk0dLk0mLk0rLk0uLk05Lk1BLk1HLk1RLk1TLk1bLk1hLk1kLk1qLk1rLk1tLk11Lk2ALk2ELk2GLk2LLk2OLk2ULk2VLk2XLk2fLk2kLk2tLk20Lk25Lk26Lk28Lk3BLk3CLk3ELk3ILk3KLk3VLk3gLk3qLk31Lk39Lk0DL00EL00GL00ML00NL00PL00TL00VL00gL00oL00vL001L002L004L00+L00/L01BL01GL01HL01JL01SL01bL01lL01rL01sL01uL015L02DL02KL02SL02dL02hL02mL02pL02xL024L029L02+L03AL03GL03HL03JL03QL03VL03fL03hL03rL03xL03yL030L039L00HME0JME0QME0UME0XME0fME0pME0rME01ME09ME1IME1RME1aME1iME1pME1uME1vME1xME11ME13ME17ME1+ME2DME2EME2GME2PME2UME2ZME2aME2cME2kME2vME23ME2/ME3JME3LME3TME3YME3gME3lME3vME33ME3/ME0IMU0TMU0eMU0iMU0sMU03MU0/MU1HMU1NMU1OMU1QMU1UMU1ZMU1aMU1cMU1kMU1pMU1sMU1zMU14MU15MU17MU2AMU2DMU2HMU2JMU2OMU2PMU2RMU2YMU2dMU2eMU2gMU2pMU2xMU28MU3EMU3KMU3NMU3VMU3cMU3iMU3lMU3pMU3sMU32MU34MU39MU0AMk0GMk0JMk0RMk0cMk0iMk0jMk0lMk0rMk0sMk0uMk0zMk02Mk09Mk1FMk1KMk1NMk1SMk1WMk1YMk1cMk1jMk1oMk1pMk1rMk1wMk15Mk1+Mk2GMk2OMk2SMk2UMk2ZMk2kMk2sMk2wMk2yMk27Mk2/Mk3BMk3MMk3XMk3fMk3lMk3mMk3oMk3tMk3wMk34Mk0AM00FM00LM00OM00WM00dM00hM00nM00oM00qM00zM008M01BM01EM01IM01QM01bM01fM01kM01nM01vM013M018M02EM02IM02KM02SM02WM02eM02iM02lM02sM02xM020M02/M03IM03MM03OM03TM03WM03hM03mM03nM03pM03xM032M038M039M03/M00ENE0FNE0HNE0MNE0VNE0dNE0jNE0mNE0uNE0yNE00NE09NE1CNE1DNE1FNE1JNE1MNE1WNE1YNE1dNE1eNE1gNE1lNE1mNE1oNE1tNE1uNE1wNE14NE19NE1+NE2ANE2FNE2INE2QNE2YNE2dNE2jNE2mNE2uNE2yNE23NE24NE26NE3ANE3DNE3NNE3PNE3UNE3ZNE3aNE3cNE3kNE3vNE33NE38NE0BNU0KNU0PNU0SNU0aNU0eNU0gNU0lNU0mNU0oNU0tNU01NU09NU1FNU1JNU1LNU1QNU1RNU1TNU1bNU1jNU1uNU11NU16NU19NU2BNU2ENU2KNU2LNU2NNU2VNU2ZNU2cNU2lNU2qNU2xNU25NU29NU2/NU3ENU3INU3KNU3SNU3aNU3jNU3uNU34NU36NU3/NU0ANk0CNk0INk0JNk0LNk0VNk0fNk0lNk0oNk0tNk0uNk0wNk04Nk08Nk0/Nk1HNk1PNk1YNk1dNk1lNk1sNk13Nk19Nk2ANk2GNk2JNk2RNk2YNk2eNk2fNk2hNk2qNk20Nk22Nk2/Nk3FNk3GNk3INk3QNk3bNk3mNk3rNk3sNk3uNk30Nk33Nk37Nk39Nk0GN00LN00ON00SN00cN00eN00jN00nN00xN00zN007N01AN01BN01DN01HN01LN01QN01UN01WN01cN01fN01lN01mN01oN01uN01vN01xN018N02GN02IN02RN02cN02kN02tN020N028N03EN03KN03LN03NN03WN03eN03jN03kN03mN03qN03uN03xN033N034N036N00AOE0BOE0DOE0LOE0TOE0aOE0jOE0rOE0wOE0zOE0+OE1EOE1FOE1HOE1MOE1NOE1POE1XOE1fOE1qOE1zOE15OE18OE2HOE2LOE2OOE2ZOE2eOE2fOE2hOE2mOE2pOE2tOE2xOE2zOE27OE3COE3MOE3SOE3VOE3dOE3nOE3vOE3zOE35OE36OE38OE0EOU0OOU0TOU0bOU0jOU0uOU05OU0/OU1COU1IOU1JOU1LOU1QOU1ROU1TOU1eOU1oOU1qOU1xOU18OU2EOU2NOU2SOU2TOU2VOU2aOU2dOU2oOU2uOU2vOU2xOU26OU3COU3IOU3JOU3LOU3UOU3cOU3kOU3oOU3rOU32OU0BOk0JOk0QOk0aOk0cOk0mOk0oOk0vOk0zOk06Ok1COk1HOk1SOk1WOk1bOk1eOk1iOk1kOk1vOk16Ok1/Ok2NOk2VOk2ZOk2cOk2nOk2wOk20Ok22Ok28Ok29Ok2/Ok3FOk3GOk3IOk3MOk3POk3XOk3bOk3eOk3lOk3zOk34Ok37Ok0GO00MO00NO00PO00VO00WO00YO00fO00mO00rO00sO00uO003O007O01AO01EO01GO01LO01RO01UO01YO01aO01lO01tO01zO010O012O02BO02JO02NO02QO02VO02YO02jO02oO02pO02rO020O025O028O03EO03LO03QO03TO03ZO03aO03cO03lO03sO030O037O00EPE0OPE0SPE0UPE0cPE0kPE0uPE0wPE02PE03PE05PE1DPE1FPE1QPE1UPE1XPE1ePE1oPE1qPE1vPE1yPE14PE15PE17PE2DPE2HPE2KPE2TPE2aPE2jPE2tPE2vPE22PE26PE29PE3DPE3EPE3GPE3KPE3SPE3dPE3mPE3tPE3yPE39PE0FPU0JPU0LPU0PPU0VPU0WPU0YPU0ePU0hPU0qPU0zPU04PU1APU1HPU1MPU1NPU1PPU1XPU1fPU1qPU1zPU13PU16PU1/PU2CPU2NPU2WPU2dPU2hPU2kPU2rPU20PU26PU29PU3FPU3OPU3UPU3VPU3XPU3cPU3dPU3fPU3pPU3rPU32PU3/PU0IPk0QPk0WPk0XPk0ZPk0fPk0qPk0vPk0wPk0yPk02Pk04Pk0/Pk1FPk1GPk1IPk1QPk1UPk1WPk1aPk1hPk1nPk1oPk1qPmUoTW8+TXA+TXI+TX0+TYg+TY0+TZA+TZU+TZk+TZs+TaM+Tac+Tas+Ta4+Tbg+Tbo+TcQ+Tck+Tco+Tcw+TdQ+Tdw+TeU+Te0+TfU+Tf4+TQM/TQQ/TQY/TQ8/TRQ/TRU/TRc/TSI/TSo/TS8/TTA/TTI/TTc/TTo/TUA/TUE/TUM/TUk/TUo/TUw/TVE/TVQ/TVo/TVs/TV0/TWI/TWM/TWU/TW0/TXU/TXs/TXw/TX4/TYM/TYQ/TYY/TY4/TZU/TZ0/TaE/TaQ/Taw/TbA/TbM/Tbs/TcY/Tcw/Tc0/Tc8/TdQ/TdU/Tdc/TeI/Teg/Tek/Tes/TfM/Tfs/TQFATQJATQRATQpATQtATQ1ATRhATSBATSlATS1ATTBATTpATTxATUFATUtATVNATV5ATWNATWRATWZATWtATWxATW5ATXdATX5ATYZATY9ATZVATZhATaBATalATbRATb9ATcpATdRATdZATdpATd1ATeFATe9ATfNATf5ATQZBTQpBTQxBTRdBTSBBTShBTTBBTTVBTThBTTxBTURBTU9BTVRBTVVBTVdBTWBBTWZBTWlBTW1BTW9BTXNBTXxBTYBBTYNBTYtBTZNBTZhBTZlBTZtBTaZBTa5BTbdBTbtBTb1BTcJBTcNBTcVBTclBTdRBTdlBTd5BTeFBTexBTfFBTfRBTf9BTQdCTQ1CTRBCTRhCTSBCTSpCTS9CTTBCTTJCTTdCTThCTTpCTT5CTUBCTUhCTUxCTU9CTVpCTWNCTWlCTWpCTWxCTXFCTXJCTXRCTXxCTYJCTYVCTY5CTZNCTZlCTZxCTaNCTadCTalCTa1CTbNCTbZCTbpCTb9CTcBCTcJCTcZCTchCTdBCTdpCTeBCTeFCTeNCTe1CTfVCTfpCTf9CTQJDTQpDTQ9DTRNDTRdDTRlDTSBDTSVDTS1DTTZDTT9DTUNDTUtDTVNDTVlDTVxDTWBDTWNDTWpDTXNDTXpDTYFDTYZDTYdDTYlDTY9DTZBDTZJDTZpDTaFDTapDTbFDTblDTb1DTchDTdJDTdtDTeJDTehDTelDTetDTfBDTfNDTftDTQJETQpETRBETRFETRNETRtETSBETStETTFETTJETTRETTlETTxETUJETUVETUlETUxETVBETVNETVlETVxETWVETWlETW9ETXJETXtETYBETYNETYdETYlETZRETZpETZtETZ1ETahETbBETblETcRETcxETdJETdNETdVETdtETdxETd5ETeJETepETfNETflETfpETfxETQRFTQhFTQxFTQ5FTRRFTRdFTR9FTSdFTTBFTTZFTTdFTTlFTUNFTUpFTVFFTVdFTVhFTVpFTV9FTWJFTWZFTWlFTW9FTXJFTXpFTYBFTYNFTYhFTYtFTZFFTZJFTZRFTZ1FTaVFTa9FTbFFTblFTcNFTcVFTc9FTdFFTdlFTd9FTeJFTedFTepFTe5FTflFTf5FTf9FTQFGTQlGTRNGTRVGTRxGTSFGTSJGTSRGTSpGTS1GTTNGTTRGTTZGTT5GTUNGTURGTUZGTU5GTVNGTVZGTWFGTWlGTW1GTW9GTXRGTXVGTXdGTYFGTYNGTYhGTYlGTYtGTZJGTZdGTZhGTZpGTaRGTaxGTbNGTbpGTcBGTcNGTcdGTclGTdRGTdxGTeVGTepGTetGTe1GTfJGTfNGTfVGTflGTftGTQNHTQhHTQlHTQtHTRBHTRNHTRxHTSNHTStHTS9HTTJHTT1HTUFHTUNHTUhHTUlHTUtHTVRHTVlHTVxHTWdHTWtHTXRHTXhHTXpHTX9HTYBHTYJHTYdHTYpHTZFHTZhHTZxHTZ5HTaRHTaVHTadHTa1HTa5HTbBHTbdHTb5HTcdHTdBHTdhHTeFHTeZHTelHTfNHTfVHTQNITQ5ITRRITRdITR9ITSdITSxITS9ITTRITT1ITUVITU1ITVFITVRITVpITV1ITWhITXFITXxITYFITYJITYRITYlITYxITZRITZhITZtITaRITalITa9ITbBITbJITb1ITcFITcVITc1ITdFITdNITdlITdpITdxITeRITelITepITexITfVITfpITf5ITQlJTRFJTRpJTSVJTStJTS5JTTZJTT1JTUNJTURJTUZJTUpJTU1JTVhJTV5JTWFJTWlJTW1JTXBJTXlJTYNJTYpJTY9JTZVJTZhJTaBJTahJTa1JTa5JTbBJTbRJTbZJTcFJTclJTc5JTdFJTdVJTdhJTeFJTetJTe1JTfJJTfNJTfVJTftJTfxJTf5JTQNKTQZKTQtKTQxKTQ5KTRdKTR9KTSdKTTJKTThKTTlKTTtKTUJKTUtKTVJKTVpKTV5KTWFKTWlKTXJKTXZKTXhKTYFKTYlKTZBKTZRKTZZKTZtKTZxKTZ5KTalKTbRKTb1KTcJKTcNKTcVKTdBKTdZKTdlKTeRKTe5KTfBKTflKTQBLTQtLTRFLTRJLTRRLTRxLTSFLTSRLTSlLTSxLTTZLTThLTUJLTUxLTVFLTVtLTWBLTWFLTWNLTWhLTXJLTXRLTXxLTYFLTYRLTYlLTZBLTZdLTZtLTZ9LTaJLTadLTa9LTbdLTcBLTclLTdNLTdVLTdxLTeVLTe1LTfNLTfRLTfZLTfpLTfxLTQJMTQNMTQVMTRBMTRdMTSFMTSNMTSdMTSxMTS1MTS9MTTlMTTtMTURMTUtMTVVMTVdMTVxMTV1MTV9MTWZMTXFMTXpMTYJMTYpMTY9MTZhMTZxMTZ5MTaRMTaVMTadMTa1MTbBMTbZMTbdMTblMTcFMTcVMTc5MTdNMTddMTdpMTd9MTehMTfJMTfRMTf9MTQpNTRRNTRZNTRpNTRxNTSFNTSRNTSxNTTRNTTlNTTxNTUdNTVJNTVtNTV9NTWJNTWhNTWlNTWtNTXNNTXdNTXpNTYJNTYdNTYxNTY9NTZNNTZlNTZpNTZxNTaRNTa9NTbhNTcNNTcpNTdJNTdpNTeBNTeFNTeNNTedNTepNTe9NTfJNTfZNTfxNTf1NTf9NTQNOTQZOTQpOTRBOTRFOTRNOTRtOTSJOTTBOTTVOTTZOTThOTUFOTUVOTVBOTVVOTVZOTVhOTWNOTWhOTWxOTW9OTXZOTYFOTYpOTZFOTZlOTZ1OTZ9OTadOTa5OTbROTbdOTb5OTcNOTcZOTc5OTdVOTd5OTedOTetOTe5OTfROTfVOTfdOTf5OTQRPTQdPTQtPTQ5PTRJPTRZPTSFPTSVPTSdPTTBPTTZPTTdPTTlPTT1PTT9PTUdPTU9PTVZPTV9PTWpPTW9PTXJPTXZPTXhPTX1PTX5PTYBPTYlPTZFPTZlPTZ5PTalPTbJPTbtPTcBPTcFPTcNPTdFPTdZPTddPTdlPTeBPTelPTfJPTfxPTf5PTQJQTQZQTRFQTRZQTRdQTRlQTR1QTR9QTSZQTSpQTS1QTTRQTTlQTUNQTUVQTUlQTUtQTVJQTVpQTWFQTWhQTW1QTXZQTX1QTYNQTYRQTYZQTY9QTZNQTZxQTaBQTaJQTatQTbRQTbxQTcVQTclQTctQTdJQTdtQTeFQTeJQTeRQTexQTfRQTfhQTQBRTQRRTQdRTQ9RTRdRTR1RTR5RTSBRTStRTS9RTTFRTTVRTTdRTUJRTUhRTUlRTUtRTVRRTVlRTVxRTWNRTWtRTXBRTXFRTXNRTX5RTYZRTYxRTY1RTY9RTZRRTZ1RTaFRTatRTa1RTbZRTbxRTb1RTb9RTcZRTc9RTdhRTd1RTd5RTeBRTehRTfBRTfhRTQFSTQlSTRBSTRlSTSNSTSVSTSlSTStSTTNSTT5STURSTUVSTUdSTU9STVVSTVZSTVhSTV1STWBSTWRSTW9STXhSTYNSTYtSTZNSTZhSTZxSTZ5STaNSTadSTa1STa5STbBSTbhSTb5STcFSTcpSTc5STdNSTdZSTdxSTd1STd9STedSTexSTfRSTftSTf9STQFTTQpTTRRTTRZTTR1TTSJTTSVTTTBTTThTTUJTTURTZShNTFNNUVNNVVNNV1NNYVNNa1NNbVNNc1NNdFNNdlNNf1NNh1NNkFNNlFNNmFNNmlNNoVNNp1NNqFNNqlNNr1NNsFNNslNNt1NNulNNwFNNwVNNw1NNyVNNzFNN1VNN21NN3lNN5lNN8VNN+FNN/lNN/1NNAVRNB1RNClRNFFRNHVRNJ1RNMVRNM1RNO1RNQFRNQVRNQ1RNSVRNSlRNTFRNVFRNXFRNYlRNY1RNZVRNa1RNblRNdlRNelRNfFRNglRNg1RNhVRNkFRNlFRNllRNn1RNqlRNsVRNuVRNwVRNxlRNy1RNzFRNzlRN01RN2FRN21RN41RN6FRN6VRN61RN9FRN+1RNA1VNB1VNCVVNDlVNGFVNGlVNH1VNIlVNK1VNNVVNQFVNRVVNRlVNSFVNUVVNWFVNYFVNa1VNcVVNclVNdFVNelVNfVVNglVNiFVNiVVNi1VNkFVNk1VNm1VNo1VNrVVNtVVNwFVNxFVNx1VNz1VN01VN1lVN21VN3lVN5lVN6lVN71VN9lVN+1VNAFZNC1ZNFFZNHlZNIFZNK1ZNMFZNMVZNM1ZNN1ZNOlZNPlZNQVZNSVZNTlZNT1ZNUVZNXFZNZVZNcFZNelZNfFZNgFZNg1ZNh1ZNiVZNjVZNkFZNmVZNn1ZNoFZNolZNqVZNsVZNtlZNt1ZNuVZNvlZNwlZNxVZNzVZN1VZN31ZN5VZN6FZN7FZN7lZN9lZN+lZN/VZNAVdNCVdNE1dNFVdNG1dNHFdNHldNIldNJVdNMFdNOFdNPVdNPldNQFdNSFdNTFdNTldNVFdNV1dNX1dNY1dNZ1dNbFdNbVdNb1dNcFdNcldNc1dNdFdNd1dNeVdNe1dNgldNiVdNildNi1dNjldNkFdNkldNn1dNoFdNoVdNpFdNpldNqFdNrFdNr1dNs1dNtFdNtVdNuFdNuldNvFdNw1dNyldNy1dNzFdNz1dN0VdN01dN4FdN4VdN4ldN5VdN51dN6VdN8FdN91dN+FdN+VdN/FdN/ldNAFhNDVhNDlhND1hNElhNFFhNFlhNGlhNIVhNIlhNI1hNJlhNKFhNKlhNMVhNOFhNOVhNOlhNPVhNP1hNQVhNRVhNTFhNTVhNTlhNUVhNU1hNVVhNXFhNY1hNZFhNZVhNaFhNalhNbFhNcFhNc1hNd1hNeFhNeVhNfFhNflhNgFhNhFhNh1hNi1hNjFhNjVhNkFhNklhNlFhNmFhNm1hNn1hNoFhNoVhNpFhNplhNqFhNrFhNr1hNs1hNtFhNtVhNuFhNulhNvFhNyVhNylhNy1hNzlhN0FhN0lhN2VhN4FhN4VhN4lhN5VhN51hN6VhN9lhN91hN+FhN+1hN/VhN/1hNBllNDVlNDllND1lNEllNFFlNFllNGllNIVlNIllNI1lNJllNKFlNKllNLllNMVlNNVlNNllNN1lNOllNPFlNPllNS1lNTFlNTVlNUFlNUllNVFlNW1lNYllNY1lNZFlNZ1lNaVlNa1lNeFlNeVlNellNfVlNf1lNgVlNjllNj1lNkFlNk1lNlVlNl1lNpFlNpVlNpllNqVlNq1lNrVlNsVlNtFlNuFlNuVlNullNvVlNv1lNwVlNzllNz1lN0FlN01lN1VlN11lN3llN5VlN5llN51lN6llN7FlN7llN8llN+VlN+llN+1lN/llNAFpNAlpND1pNEFpNEVpNFFpNFlpNGFpNJVpNJlpNJ1pNKlpNLFpNLlpNNVpNPFpNPVpNPlpNQVpNQ1pNRVpNSVpNTFpNUFpNUVpNUlpNVVpNV1pNWVpNXVpNYFpNZFpNZVpNZlpNaVpNa1pNbVpNelpNe1pNfFpNf1pNgVpNg1pNkFpNkVpNklpNlVpNl1pNmVpNplpNp1pNqFpNq1pNrVpNr1pNvFpNvVpNvlpNwVpNw1pNxVpNyVpNzFpN0FpN0VpN0lpN1VpN11pN2VpN5lpN51pN6FpN61pN7VpN71pN/FpN/VpN/lpNAVtNA1tNBVtNDFtNE1tNFFtNFVtNGFtNGltNHFtNI1tNKltNK1tNLFtNL1tNMVtNM1tNN1tNPltNP1tNQFtNQ1tNRVtNR1tNS1tNTltNUltNU1tNVFtNV1tNWVtNW1tNaFtNaVtNaltNbVtNb1tNcVtNeFtNf1tNgFtNgVtNhFtNhltNiFtNjFtNj1tNk1tNlFtNlVtNmFtNmltNnFtNoFtNp1tNqFtNqVtNrFtNrltNsFtNtFtNu1tNvFtNvVtNwFtNwltNxFtNy1tN0ltN01tN1FtN11tN2VtN21tN31tN4ltN5ltN51tN6FtN61tN7VtN71tN81tN9ltN+ltN+1tN/FtN/1tNAVxNA1xNEFxNEVxNElxNFVxNF1xNGVxNHVxNIFxNJFxNJVxNJlxNKVxNK1xNLVxNMVxNOFxNOVxNOlxNPVxNP1xNQVxNTlxNT1xNUFxNU1xNVVxNV1xNZFxNZVxNZlxNaVxNa1xNbVxNcVxNeFxNeVxNelxNfVxNf1xNgVxNhVxNiFxNjFxNjVxNjlxNkVxNk1xNlVxNmVxNnFxNoFxNoVxNolxNpVxNp1xNqVxNsFxNt1xNuFxNuVxNvFxNvlxNwFxNzVxNzlxNz1xN0lxN1FxN1lxN41xN5FxN5VxN6FxN6lxN7FxN+VxN+lxN+1xN/lxNAF1NAl1ND11NEF1NEV1NFF1NFl1NGF1NJV1NJl1NJ11NKl1NLF1NLl1NNV1NPF1NPV1NPl1NQV1NQ11NRV1NSV1NTF1NUF1NUV1NUl1NVV1NV11NWV1NYF1NZ11NaF1NaV1NbF1Nbl1NcF1NdF1Nd11lSxVdcnYWAAAoSxhNlAJN6wJNQwVNHgpNKgxN4Q5N1Q9NHhFNbBJNPxRN0hRNUxZNBRhNZxhN/BhNVRpNJBxNFR5NziBNgCFN8yJNYyVN1yZNyitNRS5NnC5N9DBNzzVN2zdNkjpNhjtNzzxNHT5N8D9Ng0BNBEJNtkNNGERNrURNBkZN1UdNxklNf0xNMU1NpE5NFFFNiFJlSxZdcncWAAAoTXFXTYhXTZ5XTbJXTclXTd9XTfZXTQxYTSBYTTdYTUtYTWJYTXZYTYpYTZ5YTbJYTchYTd9YTfVYTQxZTSBZTTRZTUpZTWFZTXdZTY1ZTaNZTbdZTc1ZTeRZTfhZTQ5aTSRaTTtaTU9aTWNaTXlaTY9aTaVaTbtaTc9aTeVaTftaTRJbTSlbTT1bTVFbTWdbTX5bTZJbTaZbTbpbTdFbTeVbTflbTQ9cTSNcTTdcTU1cTWNcTXdcTYtcTZ9cTbZcTcxcTeJcTfhcTQ5dTSRdTTtdTU9dTWZdZXWHVQxzdXJmYWNlQ29sb3JyeBYAAE16XUsIfXJ5FgAAKEsBXXJ6FgAAKE1vO01wO01xO01yO011O014O015O016O017O019O02AO02DO02EO02FO02HO02IO02LO02MO02OO02PO02SO02TO02UO02XO02aO02bO02cO02dO02eO02fO02gO02hO02iO02lO02mO02nO02qO02tO02uO02vO02wO02xO02zO022O023O024O027O02+O02/O03AO03BO03CO03DO03GO03HO03IO03JO03KO03NO03OO03PO03SO03VO03WO03XO03YO03bO03eO03fO03gO03hO03iO03kO03nO03oO03pO03qO03rO03uO03vO03wO03xO03yO03zO032O033O034O035O036O039O03+O03/O00APE0BPE0DPE0GPE0IPE0JPE0LPE0MPE0NPE0QPE0RPE0TPE0WPE0XPE0YPE0ZPE0aPE0bPGVLAl1yexYAAChLAUsCSwVLBksHSwpLC0sMSw9LEEsSSxVLFksXSxlLGksdSx5LH0siSyVLJksnSyhLKUsrSy5LL0swSzFLMks0SzdLOEs5SzpLO0s8Sz1LPktAS0NLREtGS0lLSktLS0xLTUtOS1FLUktVS1ZLV0tYS1lLWktdS15LX0tiS2VLZktnS2hLaUtqS21LbktxS3JLdEt1S3hLeUt6S31LgEuBS4NLhkuHS4hLiUuKS41LjkuRS5JLk0uUS5VLl0uYS5lLmkubS5xLn0ugS6FLpEulS6ZLp0uoS6tLrEutS65Lr0uwS7NLtEu2S7dLuku7S7xLv0vCS8NLxEvFS8hLy0vMS81LzkvPS9BL0UvSS9RL10vYS9lL2kvbS91L4EvhS+JL40vkS+dL6EvpS+pL60vuS+9L8Uv0S/VL9kv3S/hL+kv9S/5L/00AAU0BAU0DAU0GAU0HAU0IAU0JAU0KAU0LAU0MAU0NAU0OAU0RAU0SAU0TAU0UAU0VAU0XAU0aAU0bAU0cAU0dAU0eAU0hAU0iAU0jAU0kAU0lAU0mAU0pAU0qAU0tAU0uAU0vAU0yAU01AU02AU04AU05AU08AU09AU0+AU1BAU1EAU1FAU1GAU1HAU1JAU1MAU1PAU1RAU1SAU1UAU1VAU1WAU1ZAU1aAU1cAU1fAU1gAU1hAU1iAU1jAU1kAU2VAU2WAU2XAU2aAU2bAU2cAU2dAU2eAU2fAU2iAU2jAU2kAU2lAU2mAU2nAU2qAU2rAU2sAU2tAU2uAU2vAU2wAU2xAU2yAU21AU22AU23AU26AU29AU2+AU3AAU3DAU3EAU3HAU3IAU3JAU3KAU3NAU3QAU3RAU3TAU3UAU3XAU3YAU3ZAU3cAU3dAU3eAU3fAU3iAU3lAU3mAU3nAU3qAU3rAU3tAU3uAU3xAU3yAU3zAU30AU32AU35AU38AU39AU3+AU3/AU0AAk0BAk0EAk0FAk0GAk0HAk0IAk0KAk0NAk0OAk0PAk0QAk0SAk0VAk0YAk0ZAk0bAk0cAk0fAk0gAk0hAk0kAk0lAk0mAk0nAk0pAk0sAk0vAk0wAk0xAk0yAk00Ak03Ak06Ak07Ak08Ak09Ak0/Ak1CAk1FAk1GAk1HAk1IAk1JAk1KAk1LAk1MAk1OAk1RAk1SAk1UAk1VAk1YAk1ZAk1aAk1bAk1dAk1gAk1jAk1kAk1lAk1mAk1oAk1rAk1uAk1vAk1wAk1xAk1yAk10Ak13Ak14Ak15Ak18Ak1/Ak2AAk2BAk2CAk2EAk2HAk2KAk2LAk2MAk2NAk2OAk2PAk2SAk2TAk2VAk2YAk2ZAk2aAk2bAk2cAk2dAk2eAk2fAk2hAk2kAk2lAk2mAk2nAk2oAk2pAk2sAk2tAk2uAk2vAk2yAk21Ak22Ak23Ak24Ak27Ak2+Ak2/Ak3AAk3BAk3CAk3DAk3GAk3HAk3IAk3JAk3KAk3LAk3MAk3NAk3OAk3RAk3SAk3UAk0FA00GA00HA00KA00mA00nA00oA00pA00qA00rA00sA00tA00uA00xA00zA000A002A003A004A007A008A009A00+A01AA01DA01GA01HA01IA01JA01KA01LA01OA01PA01QA01RA01UA01XA01YA01ZA01aA01dA036A037A038A039A03+A03/A00CBE0DBE0EBE0FBE0GBE31BE32BE33BE34BE36BE39BE0ABU0BBU0CBU0DBU0EBU0FBU0IBU0JBU0KBU0LBU0MBU0NBU0QBU0RBU0SBU0TBU0UBU0VBU0WBU0XBU0ZBU0cBU0dBU0eBU0fBU0gBU0hBU0kBU0lBU0mBU0pBU0qBU0rBU0sBU0tBU0uBU0xBU0yBU0zBU1kBU1lBU1mBU1nBU1pBU1sBU1vBU1wBU1zBU11BU12BU14BU15BU16BU19BU1+BU1/BU2ABU2BBU2CBU2DBU2EBU2FBU2IBU2JBU2KBU2LBU2MBU2NBU2QBU2RBU2SBU2TBU2UBU2VBU2YBU2ZBU2aBU2bBU2eBU2hBU2iBU2lBU2mBU2nBU2qBU2tBU2uBU2vBU2wBU2xBU2yBU21BU22BU23BU26BU29BU2+BU2/BU3ABU3BBU3EBU3FBU3GBU3JBU3MBU3NBU3OBU3RBU3UBU3VBU3XBU3aBU3bBU3cBU3fBU3iBU3jBU3kBU3lBU3mBU3pBU3qBU3rBU3uBU0CBk0DBk0EBk0FBk0GBk0HBk0IBk0JBk0KBk0NBk0OBk0PBk0QBk0RBk0SBk0VBk0WBk0XBk0YBk0bBk0eBk0fBk0gBk0hBk0iBk0jBk0mBk0nBk0oBk0pBk0qBk0tBk0uBk0vBk0wBk0zBk02Bk03Bk05Bk06Bk09Bk0+Bk0/Bk1ABk1BBk1CBk1DBk1EBk1GBk1JBk1KBk1LBk1OBk1RBk1SBk1TBk1UBk1XBk1aBk1bBk1cBk1dBk1eBk1fBk3BBk3CBk3DBk3EBk3FBk3HBk3KBk3LBk3MBk0wB00xB00yB00zB002B005B006B007B00+B01BB01CB01DB01EB01FB01GB01JB01KB01LB01MB01NB01OB01RB01SB01TB01WB01XB01YB01ZB01cB01fB01gB01hB01iB01jB01kB01nB01oB01pB01qB01rB01uB01vB02EB02FB02GB02HB02IB02KB02NB02OB02PB02SB02VB02WB02ZB02aB02bB02cB02dB02eB02hB02iB02jB02kB02lB02mB02nB02oB02pB02sB02tB02wB02xB02yB021B024B025B026B027B028B029B03AB03BB03CB03DB03EB03FB03IB03JB03KB03vB03wB03yB03zB032B033B034B035B036B039B03+B03/B00CCE0FCE0GCE0HCE0ICE0JCE0KCE0LCE0MCE0NCE0QCE0RCE0SCE0TCE0UCE0WCE0ZCE0aCE0cCE0fCE0gCE0hCE0kCE0nCE0oCE0pCE0qCE0rCE0sCE0tCE0uCE0vCE0yCE0zCE00CE03CE06CE07CE08CE09CE0+CE0/CE1CCE1DCE1ECE1HCE1ICE1JCE1KCE1NCE1QCE1RCE1SCE1VCE1YCE1ZCE1aCE1dCE1eCE1fCE1gCE1hCE1jCE1mCE1nCE1oCE1pCE1qCE1rCE1uCE1vCE1wCE1xCE10CE13CE14CE15CE16CE17CE18CE1/CE2ACE2CCE2FCE2GCE2HCE2ICE2JCE2LCE2OCE2PCE2QCE2TCE2WCE2XCE2ZCE2aCE2dCE2eCE2fCE2gCE2hCE2iCE2jCE2kCE2mCE2pCE2qCE2rCE2uCE2xCE2yCE2zCE22CE25CE26CE27CE2+CE3BCE3CCE3DCE3ECE3FCE3GCE3JCE3KCE3LCE3OCE3RCE3SCE3TCE3WCE3ZCE3aCE3bCE3cCE3dCE3eCE3hCE3iCE3jCE3kCE3lCE3mCE3pCE3qCE3rCE3uCE3vCE3wCE3xCE30CE33CE34CE35CE36CE37CE38CE3/CE0ACU0DCU0ECU0FCU0ICU0LCU0MCU0NCU0OCU0RCU0UCU0VCU0WCU0XCU0YCU0ZCU0aCU0bCU0dCU0gCU0hCU0iCU0lCU0mCU0nCU0qCU0tCU0uCU0vCU0wCU0xCU0yCU01CU02CU03CU04CU05CU06CU07CU08CU09CU1ACU1BCU1CCU1DCU1ECU1FCU1ICU1JCU1KCU1NCU1OCU1PCU1SCU1TCU1UCU1VCU1WCWUoTVgJTVsJTVwJTV0JTWAJTWMJTWQJTWUJTWYJTWcJTWgJTWsJTWwJTW4JTXEJTXIJTXMJTXYJTXkJTXoJTXsJTX4JTX8JTYAJTYEJTYIJTYMJTYYJTYcJTYgJTYkJTYoJTYsJTY4JTY8JTZAJTZEJTZIJTZMJTZYJTZcJTZkJTZwJTZ0JTZ4JTaEJTaQJTaUJTaYJTacJTagJTakJTawJTa0JTa4JTa8JTbAJTbEJTbQJTbUJTbYJTbcJTbkJTbwJTb8JTcAJTcEJTcIJTcMJTcYJTccJTcgJTcsJTc4JTc8JTdEJTdIJTdUJTdYJTdcJTdgJTdsJTd4JTd8JTeAJTeEJTeIJTeMJTeYJTecJTekJTeoJTe0JTe4JTe8JTfAJTfEJTfMJTfYJTfcJTfgJTfsJTfwJTf0JTf4JTf8JTQIKTQMKTQQKTQUKTQYKTQcKTQoKTQsKTQ0KTRAKTREKTRIKTRUKTRYKTRgKTRsKTRwKTR0KTR8KTSAKTSMKTSQKTSUKTSYKTScKTSgKTSsKTSwKTS0KTS4KTS8KTTEKTTQKTTUKTTYKTTcKTTkKTTwKTT8KTUAKTUEKTUIKTUMKTUQKTUUKTUYKTUgKTUsKTUwKTU0KTVAKTVMKTVQKTVUKTVYKTVkKTVwKTV4KTV8KTWEKTWIKTWMKTWYKTWgKTWkKTWsKTWwKTW0KTXAKTXEKTXIKTXMKTXYKTXkKTXoKTXsKTX4KTYEKTYIKTYMKTYQKTYUKTYYKTYkKTYoKTYwKTY0KTZAKTZEKTZIKTZMKTZQKTZUKTZgKTZkKTZoKTZsKTZwKTZ0KTaAKTaEKTaIKTaMKTaQKTaYKTakKTaoKTasKTa4KTa8KTbAKTbEKTbIKTbMKTbYKTbcKTbgKTbkKTboKTb0KTb4KTb8KTcAKTcIKTcUKTcgKTckKTcoKTcsKTc4KTeIKTeMKTeQKTeUKTeYKTekKTeoKTesKTewKTe8KTfIKTfMKTfQKTfUKTfYKTfgKTfsKTfwKTf0KTf4KTf8KTQALTQELTQILTQQLTQcLTQgLTQkLTQoLTQsLTQ0LTRALTRELTRILTRMLTRYLTRkLTRoLTRsLTRwLTR0LTR4LTSELTSILTSMLTSQLTSULTSYLTScLTSgLTSkLTSwLTS0LTS4LTS8LTTALTTELTTILTTMLTTQLTTcLTTgLTTkLTTwLTT8LTUALTUELTUILTUULTUgLTUkLTUsLTU4LTU8LTVALTVELTVILTVQLTVcLTVgLTVkLTVwLTV8LTWALTWMLTWQLTWULTWYLTWcLTWgLTWkLTWoLTWwLTW8LTXALTXELTXQLTXULTXgLTXkLTXoLTXsLTXwLTX0LTX4LTX8LTYELTYQLTYULTYYLTYcLTYgLTYkLTYwLTY0LTY4LTZELTZQLTZULTZgLTZkLTZwLTZ0LTZ4LTaELTaILTaQLTacLTagLTakLTaoLTa0LTbALTbELTbILTbMLTbYLTfULTfYLTfcLTfgLTfkLTfsLTf4LTf8LTQAMTQEMTQIMTQUMTQYMTQcMTQgMTQkMTQoMTQ0MTQ4MTQ8MTRAMTREMTRIMTRUMTRYMTRcMTRgMTRsMTR4MTR8MTSAMTSEMTSIMTSQMTScMTSgMTSkMTSsMTSwMTS8MTTAMTTEMTTQMTTcMTTgMTTsMTTwMTT4MTT8MTUIMTUMMTUQMTUUMTUgMTUsMTUwMTU0MTU4MTVEMTVQMTVUMTVYMTVcMTVgMTVkMTVwMTV0MTV4MTV8MTWAMTWEMTWQMTWUMTWYMTWcMTWgMTWsMTWwMTW0MTW4MTW8MTXEMTXQMTXUMTXYMTXcMTXgMTXkMTXwMTX0MTX4MTYEMTYQMTYUMTYYMTYcMTYkMTYwMTY8MTZAMTZEMTZIMTZUMTZgMTZkMTZoMTZ0MTaAMTaEMTaIMTaMMTaQMTaUMTagMTakMTaoMTasMTawMTa0MTbAMTbEMTbIMTbMMTbUMTbgMTbsMTbwMTb0MTb4MTb8MTcEMTcQMTcUMTcYMTccMTcoMTc0MTc4MTc8MTdAMTdIMTdUMTZMNTZQNTZUNTZYNTZkNTZwNTZ0NTZ4NTaENTaQNTaUNTaYNTacNTagNTakNTaoNTasNTawNTa8NTbANTbENTbINTbMNTbQNTbUNTbYNTbgNTbsNTbwNTb0NTb4NTb8NTcINTcMNTcQNTcUNTcYNTccNTcgNTckNTcoNTc0NTc4NTc8NTdANTdENTdINTdUNTdYNTdcNTdgNTdkNTdsNTd4NTd8NTeANTeMNTeYNTecNTegNTesNTe4NTe8NTfANTfENTfMNTfYNTfkNTfoNTfsNTfwNTf8NTQIOTQMOTQQOTQUOTQYOTQgOTQsOTQwOTQ0OTQ4OTQ8OTRAOTRMOTRQOTRUOTRYOTRkOTRwOTR0OTR4OTR8OTSAOTSIOTSUOTSYOTScOTSgOTSkOTSoOTS0OTS4OTS8OTTAOTTEOTTIOTTUOTTYOTTgOTTkOTTwOTT0OTT4OTT8OTUAOTUEOTUIOTUMOTUQOTUcOTUgOTUkOTUoOTUwOTU8OTVIOTVMOTVQOTVUOTVYOTVcOTVoOTVsOTVwOTV0OTV4OTWEOTWIOTWMOTWQOTWUOTWYOTWcOTWgOTWoOTW0OTW4OTW8OTXAOTXEOTXIOTXMOTXQOTXYOTXkOTXoOTXsOTXwOTX0OTYAOTYEOTYQOTYUOTYYOTYcOTYgOTYsOTYwOTY0OTY4OTY8OTZAOTZMOTZQOTZUOTZgOTZkOTZoOTZsOTZ0OTaAOTaMOTaQOTacOTagOTakOTawOTa8OTbAOTbIOTbUOTbYOTbcOTbgOTboOTb0OTcAOTcEOTcIOTcMOTcQOTcUOTcYOTccOTcgOTcsOTcwOTc0OTZcPTZgPTZkPTZwPTZ0PTZ4PTZ8PTaIPTVUQTVcQTVgQTVoQTVsQTVwQTV8QTWAQTWIQTXUQTXYQTXcQTXgQTXkQTXoQTXsQTXwQTX4QTYEQTYIQTYMQTYQQTYcQTYoQTYsQTYwQTY0QTY4QTY8QTZAQTZEQTZMQTZYQTZcQTZgQTZkQTZoQTZsQTZwQTZ0QTZ4QTaEQTaIQTaQQTaUQTagQTakQTaoQTasQTawQTQARTQERTQIRTQMRTQQRTS4RTS8RTTARTTERTTIRTTQRTZERTZIRTZMRTZQRTZURTZgRTZkRTZoRTZ0RTRYSTRcSTRgSTRkSTRoSTRwSTR8STSASTSESTSISTSUSTSgSTSkSTSoSTS0STTASTTESTTISTTMSTTQSTTUSTTYSTTcSTTkSTTwSTT0STT4STT8STUASTUESTUISTUMSTUQSTUcSTUgSTUkSTUoSTUsSTU0STVASTVESTVISTVMSTVQSTVYSTVkSTVoSTVsSTVwSTV0STV4STWESTWISTWMSTWQSTWcSTWoSTWsSTW0STXASTXESTXISTXMSTXQSTXUSTXYSTXcSTXgSTXsSTXwSTX0STYASTYMSTYQSTYYSTbISTbMSTbQSTbUSTbgSTbsSTbwSTb0STcASTcMSTcQSTcUSTcYSTcgSTcsSTc4STc8STdASTdESTdISTdMSTdQSTdUSTdYSTdkSTdoSTdsSTd4STeESTeISTeMSTeYSTecSTekSTewSTe0STe4STe8STfASTfESTfQSTfUSTfgSTfkSTfsSTfwSTf8STQATTQETTQITTQMTTQQTTQUTTQYTTQgTTQsTTQ0TTQ4TTRATTRETTRITTRUTTRYTTRcTTRoTTR0TTR4TTR8TTSATTSETTSITTSUTTSYTTScTTSgTTSkTTSoTTS0TTS4TTS8TTTATTTETTTMTTTYTTTcTTTgTTTkTTToTTTsTTT4TTT8TTUATTUETTUITTUMTTUYTTUcTTUgTTUkTTUoTTUwTTU8TTVATTVETTVQTTVcTTVgTTVkTTVoTTVsTTV0TTWATTWETTWITTWUTTWgTTWkTTWoTTWsTTWwTTW0TTW4TTW8TZShNcBNNcxNNdBNNdRNNdhNNdxNNeBNNexNNfBNNfRNNgBNNgxNNhBNNhRNNiBNNixNNjBNNjRNNjhNNkRNNlBNNlRNNlhNNlxNNmhNNnRNNnhNNnxNNohNNpRNNphNNpxNNqBNNqxNNrhNNrxNNsBNNsxNNthNNtxNNuBNNuRNNuhNNuxNNvhNNvxNNwBNNwRNNwhNNwxNNxhNNxxNNyBNNyRNNzBNN7hNN7xNN8RNN8hNN9RNN9hNN9xNN+BNN+RNN+hNN/RNN/hNNABRNARRNBBRNBRRNBhRNBxRNCBRNCRRNDBRNDRRNDhRNDxRNEBRNERRNEhRNExRNFBRNFxRNGBRNGRRNGhRNHRRNIBRNIRRNIhRNJRRNKBRNKRRNKhRNKxRNLRRNMBRNMxRNNBRNNRRNNhRNORRNPBRNPRRNPhRNQBRNQRRNRBRNRRRNRhRNRxRNSBRNSRRNTBRNTRRNThRNTxRNUhRNVRRNVhRNVxRNWBRNWxRNXhRNXxRNYBRNYRRNYxRNZhRNaRRNahRNaxRNbBRNbRRNbhRNcRRNchRNcxRNdBRNdRRNdxRNehRNexRNfRRNfhRNgRRNghRNgxRNhBRNhRRNhhRNhxRNiBRNihRNjRRNjhRNjxRNkhRNlBRNlRRNlxRNmBRNmRRNnBRNnRRNnhRNnxRNoBRNoRRNpBRNpRRNphRNpxRNqBRNqRRNqhRNqxRNrBRNrxRNsBRNsRRNtBRNtxRNuBRNuRRNvBRNvxRNwBRNwRRNwhRNwxRNxRRNyBRNyRRNyhRNyxRNzBRNzxRN0BRN0RRN0xRN1BRN1xRN2BRN2RRN2hRN2xRN3RRN4BRN4RRN4hRN4xRN5hRN6RRN6hRN6xRN7BRN7RRN7hRN8RRN8hRN8xRN9BRN9RRN9xRN+hRN+xRN/BRN/RRN/xRNAhVNBRVNBhVNBxVNCBVNChVNDRVNEBVNERVNEhVNExVNFRVNGBVNGxVNHBVNHRVNHhVNHxVNIBVNIRVNIhVNJBVNJxVNKBVNKhVNKxVNLhVNLxVNMhVNMxVNNBVNNRVNNhVNOBVNORVNOhVNOxVNPBVNPRVNQBVNQRVNxBVNxRVNxhVNxxVNyBVNyhVNzRVNzhVN0BVN0RVN1BVN1RVN1hVN1xVN2BVN2RVN3BVN3RVN3hVN3xVN4BVN4RVN5BVN5RVN5hVN6RVN7BVN7RVN7hVN7xVN8BVN8RVN8hVN8xVN9BVN9xVN+BVN+RVN+hVN+xVN/BVN/xVNABZNARZNAhZNAxZNBRZNCBZNCRZNCxZNDhZNDxZNEBZNExZNFhZNFxZNGhZNGxZNHBZNHRZNHhZNHxZNIBZNIRZNIhZNJRZNJhZNJxZNKhZNKxZNLBZNLxZNMhZNMxZNNBZNNRZNNxZNOhZNPRZNPhZNPxZNQhZNRRZNRhZNRxZNSBZNSRZNShZNSxZNTBZNTRZNUBZNURZNUhZNVBZNVRZNWBZNWRZNWhZNWxZNXhZNYRZNYhZNYxZNZBZNZRZNZhZNaRZNahZNaxZNbBZNbRZNbhZNcRZNcxZNdBZNdhZNdxZNeBZNexZNfBZNfRZNgBZNgxZNhBZNhRZNiBZNmRZNmhZNnBZNnRZNoBZNoRZNohZNoxZNpBZNpRZNphZNpxZNqBZNqxZNrBZNrRZNrhZNrxZNsRZNtBZNtRZNthZNtxZNuhZNvRZNvhZNvxZNwhZNPhdNPxdNQBdNQRdNQhdNQxdNRhdNRxdNSBdNyxdNzBdNzRdNzhdNzxdN0hdN0xdN1BdN1xdN2hdN2xdN3BdN3RdN4BdN4xdN5BdN5RdN5hdN5xdN6BdN6xdN7BdN7RdN7hdN7xdN8hdN8xdN9BdN9RdN9hdN+BdN+xdN/BdN/RdN/hdN/xdNAhhNAxhNBBhNBhhNBxhNChhNCxhNDhhNDxhNEBhNERhNExhNFhhNGRhNGxhNHBhNHhhNHxhNIBhNIxhNJBhNJRhNJhhNJxhNKRhNLBhNLRhNLhhNLxhNMBhNMxhNNBhNNRhNNhhNORhNPBhNPRhNPhhNQRhNRBhNRRhNRhhNRxhNSBhNSRhNTBhNTRhNThhNTxhNUBhNUxhNVBhNVRhNVhhNVxhNWBhNWxhNXBhNXRhNXhhNYRhNZBhNZRhNZhhNaBhNaRhNbBhNbRhNbhhNcRhNchhNcxhNdBhNdhhNeRhNfBhNfRhNfhhNfxhNghhNhRhNhhhNhxhNihhNjRhNjhhNjxhNkBhNkxhNlhhNlxhNmRhNmhhNnRhNnhhNoBhNoRhNpBhNpRhNphhNpxhNqhhNrRhNrhhNrxhNsBhNsRhNsxhNthhNtxhNuhhNuxhNvBhNvRhNwBhNwxhNxBhNxRhNxhhNxxhNyRhNzBhNzRhNzhhN0RhN1BhN1RhN1xhN2hhN2xhN3BhN3RhN3xhN4hhNTRlNThlNTxlNUBlNURlNUhlNVRlNVhlNqxlNrBlNrRlNsBlNsxlNtBlNthlNtxlNuhlNuxlNvBlNvRlNwBlNwxlNxBlNxRlNxhlNxxlNyBlNyxlNzBlNzRlNzhlN0RlN1BlN1RlN1hlN2RlN3BlN3RlN3hlN3xlN4hlN5RlN5hlN5xlN6BlN6RlN6xlN7hlN7xlN8BlN8RlN8hlN8xlN9hlN9xlN+BlN+RlN+hlN+xlN/BlN/RlN/xlNAhpNAxpNBBpNBRpNBhpNBxpNChpNCxpNDBpNDRpNDhpNDxpNEBpNERpNExpNFhpNFxpNGBpNGRpNGhpNGxpNHBpNHRpNHxpNIhpNIxpNJBpNJRpNJhpNJxpNKhpNKxpNLBpNLRpNMBpNMxpNNBpNNRpNOBpNOxpNPBpNbRpNbhpNbxpNchpNdRpNdhpNdxpNeBpNexpNfhpNfxpNgBpNgRpNhBpNhxpNiBpNiRpNihpNixpNjBpNjxpNkBpNkRpNlBpNlxpNmBpNmRpNmhpNmxpNnBpNnxpNoBpNoRpNpBpNpxpNqBpNqRpNqhpNrBpNrxpNshpNsxpNtBpNtRpNthpNtxpNBBtNBRtNBhtNBxtNCBtNCxtNDBtNDRtNDhtNERtNFBtNFRtNFxtNGhtNGxtNHBtNHRtNHhtNHxtNIBtNIRtNIhtNJRtNJhtNJxtNKBtNKRtNKhtNLRtNLhtNLxtNMBtNMRtNMxtNNhtNNxtNOBtNOxtNPhtNPxtNQBtNQxtNRhtNRxtNSRtNTBtNTRtNThtNTxtNUBtNURtNVBtNVRtNVhtNWRtNXBtNXRtNXhtNYRtNZBtNZRtNZhtNZxtNaBtNahtNbRtNbhtNbxtNcBtNcRtNdBtNdRtNdhtNdxtNeBtNeRtNfBtNfRtNfxtNgBtNgxtNhBtNhRtNhhtNiBtNixtNjhtNjxtNkRtNlBtNlRtNlhtNmRtNnBtNnRtNnhtNnxtNoBtNohtNpRtNphtNpxtNqhtNrRtNrhtNrxtNsBtNshtNtRtNuBtNuRtNvBtNvRtNvhtNvxtNwBtNwhtNxRtNxhtNyBtNyxtNzBtNzRtN0BtN0xtN1BtN1RtN2BtN2xtN3BtN3RtN3htN3xtN4htN4xtN5BtN5RtN5htN6RtN6htN7BtN7xtN8BtN8RtN8htN9RtN+BtN+RtN+htN+xtN/htNARxNAhxNAxxNBBxNBRxNCBxNCRxNChxNCxxNDBxNDxxNEBxNERxNEhxNExxNFRxNGBxNGRxNGhxNGxxNHBxNHhxNIRxNIhxNIxxNJRxNJhxNKRxNKhxNKxxNLBxNLRxNLxxNMhxNMxxNNBxNNxxNOhxNOxxNPBxNPRxNPhxNPxxNQBxNQRxNQxxNRhxNRxxNSBxNSRxNShxNTBxNTRxNThxNTxxNUBxNURxNVBxNVRxNVhxNVxxNWRxNXBxNXxxNYBxNYRxNYhxNZRxNaBxNaRxNahxNaxxNbBxNbRxNcBxNcRxNchxNcxxNdBxNdRxNeBxNeRxNehxNfRxNgBxNgRxNghxNhRxNhhxNhxxNiBxNiRxNixxlKE2OHE2PHE2QHE2RHE2SHE2THE2WHE2XHE2YHE2ZHE2aHE2bHE2eHE2fHE2hHE2iHE2lHE2mHE2nHE2oHE2rHE2uHE2vHE2wHE2xHE2zHE22HE25HE26HE27HE28HE29HE2/HE3CHE3DHE3EHE3FHE3GHE3HHE3IHE3JHE3KHE3NHE3OHE3PHE3SHE3VHE3WHE3XHE3aHE3dHE3eHE3fHE3gHE3hHE3iHE0WHU0XHU0YHU0ZHU0aHU0bHU0eHU0fHU0hHU09HU0+HU0/HU1AHU1BHU1DHU1GHU1HHU1IHU1LHU1MHU1PHU1QHU1RHU1SHU1THU1UHU1VHU1WHU1XHU1aHU1bHU1cHU1dHU1eHU1fHU1iHU1jHU1kHU1lHU1mHU1oHU1rHU1sHU1tHU1uHU1wHU1zHU12HU13HU14HU15HU18HU1/HU2AHU2BHU2CHU2DHU2EHU2HHU2IHU2JHU2KHU2LHU2OHU2PHU2QHU2RHU2UHU2XHU2YHU2aHU2bHU2eHU2fHU2gHU2hHU2jHU2mHU2pHU2qHU2rHU2sHU2vHU2yHU2zHU20HU21HU22HU23HU26HU27HU29HU2+HU3BHU3CHU3DHU3EHU3FHU3HHU3KHU3MHU3NHU3PHU3QHU3RHU3UHU3VHU3WHU3XHU3YHU3bHU3cHU3dHU3gHU3hHU3iHU3jHU3mHU3pHU3qHU3rHU3sHU3tHU3uHU3xHU3yHU3zHU30HU31HU32HU35HU36HU37HU3+HU0BHk0CHk0EHk0HHk0IHk0JHk0KHk0MHk0PHk0SHk0THk0UHk0WHk0XHk0aHk0bHk0cHk0fHk0iHk0jHk0lHk0mHk0pHk0qHk0rHk0sHk0tHk0vHk0yHk0zHk00Hk01Hk02Hk03Hk04Hk05Hk07Hk0+Hk0/Hk1AHk1DHk1GHk1HHk1IHk1JHk1MHk1PHk1QHk1RHk1UHk1XHk1YHk1ZHk1cHk1fHk1gHk1hHk1iHk1jHk1lHk1oHk1pHk1qHk1rHk1sHk1tHk1wHk1xHk1yHk1zHk10Hk11Hk14Hk15Hk16Hk17Hk19Hk2AHk2DHk2EHk2FHk2GHk2JHk2MHk2NHk2OHk2PHk2QHk2THk2UHk2VHk2WHk2XHk2ZHk2cHk2dHk2eHk2fHk2gHk2jHk2kHk2lHk2mHk2nHk2oHk2rHk2sHk2uHk2vHk2yHk2zHk20Hk21Hk22Hk23Hk26Hk27Hk28Hk29Hk2+Hk3AHk3DHk3EHk3GHk3JHk3KHk3LHk3MHk3NHk3PHk3SHk3THk3UHk3VHk3WHk3XHk3aHk3bHk3cHk3dHk3eHk0OH00PH00QH00TH00WH00XH00YH00ZH00aH00bH00cH00dH00eH02sH02tH02uH02xH020H021H022H03oH03pH03sH03tH03vH03wH00+IE0/IE1AIE1BIE1EIE1HIE1IIE1KIE1NIE1OIE1PIE1QIE1TIE1WIE1XIE1YIE1ZIE1aIE1bIE1cIE1dIE1eIE1hIE1iIE1jIE1kIE1lIE1oIE1pIE1qIE1rIE1sIE1tIE1uIE1vIE1xIE10IE11IE14IE15IE16IE19IE2AIE2BIE2CIE2DIE2EIE2FIE2GIE2HIE2JIE2MIE2NIE2OIE2PIE2QIE2SIE2VIE2WIE2XIE2YIE2ZIE2cIE2dIE2eIE2fIE2gIE2hIE2iIE2jIE2lIE2oIE2pIE2qIE2tIE2wIE2xIE2yIE2zIE20IE23IE24IE25IE26IE28IE2/IE3CIE3DIE3EIE3FIE3GIE3IIE3LIE3MIE3NIE3PIE3QIE3TIE3UIE3VIE3WIE3XIE3YIE3bIE3cIE3dIE3gIE3hIE3iIE3jIE3kIE3mIE3pIE3qIE3sIE3vIE3wIE3xIE3yIE31IE34IE35IE36IE37IE3+IE0BIU0CIU0DIU0EIU0HIU0KIU0LIU0MIU0NIU0OIU0PIU0SIU0TIU0WIU0XIU0YIU0ZIU0aIU0cIU0fIU0gIU0hIU0kIU0lIU0nIU0oIU0rIU0sIU0tIU1HIk1IIk1JIk1KIk1NIk1QIk1RIk1TIk1UIk1XIk1YIk1bIk1cIk1dIk1eIk1hIk1kIk1lIk1mIk1nIk1oIk1pIk1sIk1tIk1uIk1vIk1wIk1zIk10Ik11Ik12Ik13Ik15Ik16Ik17Ik18Ik19Ik1+Ik2BIk2CIk2DIk2GIk2JIk2KIk2LIk2MIk2NIk2PIk2SIk2TIk2WIk2XIk2YIk2ZIk2bIk2eIk2hIk2iIk2jIk2mIk2pIk2qIk2rIk2sIk2tIk2uIk2vIk2wIk2xIk20Ik21Ik22Ik25Ik26Ik28Ik29Ik3AIk3BIk3CIk3DIk3EIk3HIk3IIk3JIk3KIk3MIk3PIk3SIk3TIk3UIk3VIk3WIk3YIk3bIk3cIk3dIk3eIk3fIk3iIk3jIk3kIk3lIk3mIk3nIk3qIk3rIk3tIk3wIk3xIk3yIk30Ik31Ik34Ik35Ik36Ik37Ik38Ik3/Ik0AI00BI00CI00FI00II00JI00KI00LI00MI00PI00QI00RI00UI00XI00YI00ZI00aI00bI00cI00fI00gI00hI00iI00jI00mI00nI00oI00pI00qI00sI00vI00wI00xI00yI00zI001I004I005I007I008I00/I01AI01BI01CI01FI01II01JI01KI01LI01MI01PI01QI01RI01SI01VI01YI01ZI01bI01cI01fI01gI01jI01kI01nI01oI01pI01qI01rI01sI01tI01uI01vI01yI01zI011I014I015I016I017I018I01+I02BI02CI02DI02EI02HI02KI02LI02NI02QI02RI02SI02TI02UI02VI02YI02ZI02aI02bI02cI02dI02gI02hI02iI02jI02kI02nI02oI02pI02qI02rI02tI02wI02xI02yI02zI021I024I027I028I029I03AI03DI03EI03GI03JI03KI03LI03OI03RI03SI03TI03UI03VI03XI03aI03bI03cI03dI03eI03fI03iI03jI03kI03lI03mI03nI03qI03rI03sI03vI03wI03xI03yI030I033I036I037I038I039I03+I00AJE0DJE0EJE0FJE0GJE0HJE0JJE0MJE0NJE0OJE0RJE0UJE0VJE0WJE0XJE0YJE0aJE0bJE0cJE0dJE0eJE0fJE0iJE0jJE0kJE0nJE0qJE0rJE0sJE0tJE0uJE0xJE0yJE0zJE00JE01JE03JE06JE07JE08JE09JE0+JE1AJE1DJE1EJE1FJE1GJE1HJE1IJE1JJE1KJE1MJE1PJE1QJE2KJE2LJE2MJE2NJE2OJE2PJE2QJE2RJE2TJE2WJE2XJE2ZJE1xJU1yJU1zJU10JU12JU15JU18JU19JU1/JU1hJk1iJk1jJk1kJk1lJk1nJk1qJk1rJk1sJk1tJk1uJk1vJk1wJk1xJk1zJk12Jk13Jk15Jk18Jk19Jk1+Jk1/Jk2AJk2BJk2EJk2FJk2GJk2HJk2IJk2JJk2KJk2LJk2MJk2PJk2QJk2RJk2SJk2VJk2YJk2ZJk2aJk2bJk2cJk2dJk2gJk2hJk2iJk2jJk2mJk2pJk2qJk2rJk2uJk2xJk2yJk21Jk22Jk23Jk24Jk26Jk29Jk3AJk3BJk3CJk3DJk3EJk3GJk3JJk3KJk3LJk3MJk3OJk3RJk3vJk3wJk3xJk30Jk31Jk34Jk35Jk36Jk37Jk3+Jk0BJ00CJ00DJ00EJ00FJ00GJ00JJ00KJ00LJ00MJ00PJ00SJ00TJ00UJ00VJ00WJ00YJ00bJ00cJ01bJ01cJ01dJ01eJ01fJ01gJ01hJ01iJ01kJ01nJ01oJ01pJ01qJ01rJ01uJ01vJ01wJ01zJ012J013J014J015J016J017J018J019J01+J02BJ02CJ02DJ02EJ02FJ02GJ2UoTZ0nTZ4nTZ8nTaInTaMnTaUnTagnTaonTasnTa0nTa4nTa8nTbInTbMnTbQnTbUnTbYnTbcnTbgnTbknTbsnTb4nTb8nTcAnTcEnTcQnTccnTcgnTcknTconTcsnTc0nTdAnTdEnTdInTdMnTdQnTdUnTdgnTdknTdonTdsnTdwnTd4nTeEnTeInTeUnTeYnTegnTesnTewnTe0nTe4nTe8nTfInTfMnTfQnTfUnTfgnTfsnTfwnTf0nTQAoTQMoTQQoTQUoTQgoTQsoTQwoTQ0oTQ4oTREoTRQoTRUoTRYoTRcoTRooTR0oTR4oTR8oTSAoTSEoTSMoTSYoTScoTSgoTSkoTSwoTS8oTTAoTTEoTTIoTTMoTTQoTTcoTTgoTTkoTTooTTsoTTwoTT0oTT4oTT8oTUIoTUMoTUQoTUUoTUYoTUkoTUooTUsoTUwoTU8oTVIoTVMoTVQoTVUoTVgoTVsoTV0oTV4oTWAoTWEoTWIoTWUoTWYoTWcoTWgoTWkoTWsoTW4oTXAoTXEoTXMoTXQoTXUoTXgoTXkoTXooTXsoTXwoTX0oTX4oTX8oTYEoTYQoTYUoTYYoTYcoTYgoTYkoTb8oTcAoTcEoTcIoTcMoTcQoTccoTcgoTcooTc0oTc4oTc8oTdAoTdMoTdYoTdcoTdgoTdkoTdooTdsoTdwoTd0oTd4oTeEoTeIoTeQoTecoTegoTekoTeooTesoTe0oTfAoTfEoTfIoTfMoTfUoTfgoTfsoTfwoTf0oTf4oTf8oTR8pTSApTSEpTSQpTSUpTSYpTSkpTSwpTS0pTS4pTS8pTTApTTEpTTQpTTUpTTYpTTkpTTwpTT0pTT4pTT8pTUApTUIpTUUpTUYpTUcpTUgpTUkpTUwpTU0pTU4pTU8pTVApTVEpTVQpTVUpTVcpTVopTVspTVwpTV8pTWApTWEpTWIpTWMpTWQpTWUpTWYpTWgpTWspTWwpTW0pTXApTXMpTXQpTXUpTXYpTXcpTXkpTXwpTX4pTX8pTYEpTYIpTYMpTYYpTYcpTYgpTYkpTYspTY4pTZEpTZIpTZMpTZYpTZkpTZopTZspTZwpTZ0pTZ8pTaIpTaMpTaQpTaUpTaYpTakpTaopTaspTawpTa0pTa4pTbEpTbIpTbMpTbQpTbYpTbkpTbwpTb0pTb4pTb8pTcIpTcUpTcYpTccpTcgpTcspTc4pTc8pTdApTeQpTeUpTeYpTecpTegpTekpTewpTe0pTe4pTe8pTfApTfEpTREqTRIqTRQqTRUqTRgqTRkqTRoqTRsqTRwqTR0qTSAqTSEqTSMqTSQqTScqTSgqTSkqTSwqTS8qTTAqTTEqTTIqTTMqTTQqTTcqTTgqTTsqTTwqTT0qTUAqTUEqTUIqTUMqTUQqTUcqTUgqTUkqTUwqTU0qTU4qTVEqTVIqTVMqTVQqTVUqTVYqTVcqTVgqTVkqTVwqTV0qTV4qTV8qTWAqTWIqTWUqTWYqTWcqTWgqTWkqTWoqTWsqTWwqTW4qTXEqTXIqTXMqTXQqTXUqTXYqTXcqTXgqTXkqTXwqTX0qTX4qTYEqTYQqTYUqTYcqTYgqTYsqTYwqTY4qTY8qTZIqTZMqTZQqTZUqTZYqTZcqTZoqTZsqTZwqTZ8qTaIqTaMqTaQqTaUqTacqTaoqTa0qTa4qTa8qTbAqTbEqTbMqTbYqTbcqTbgqTbkqTbsqTb4qTcEqTcIqTcMqTcQqTcUqTcYqTccqTcgqTcoqTc0qTc4qTdAqTdEqTdQqTdUqTdcqTdoqTdsqTd0qTd4qTeEqTeIqTeMqTeQqTeUqTecqTeoqTesqTewqTe0qTfAqTfMqTfQqTfUqTfYqTfcqTfoqTfsqTfwqTf0qTf4qTf8qTQIrTQMrTQQrTQcrTQorTQsrTQwrTQ8rTRArTRIrTRMrTRYrTRcrTRgrTRkrTRorTRsrTR4rTR8rTSArTSErTSIrTSMrTSYrTSgrTSkrTSsrTSwrTS0rTTArTTErTTIrTTMrTTYrTUcrTUgrTUorTUsrTXYrTXcrTXgrTXkrTXsrTX4rTYErTYIrTYMrTYQrTYUrTYYrTYkrTYorTYsrTY4rTZErTZIrTZMrTZQrTZUrTZYrTZkrTZorTZwrTZ8rTaArTaErTaIrTaUrTagrTakrTaorTasrTawrTa0rTbArTbErTbQrTbUrTbgrTbkrTborTb0rZUsDXXJ8FgAAKE1nAU1oAU1pAU1qAU1rAU1tAU1wAU1xAU1yAU1zAU10AU12AU15AU16AU17AU1+AU2BAU2CAU2DAU2EAU2FAU2GAU2JAU2KAU2LAU2MAU2NAU2OAU2RAU2SAU0JBE0KBE0LBE0OBE0RBE0SBE0TBE0UBE0XBE0aBE0bBE0cBE0dBE0eBE0hBE0iBE0jBE0mBE0nBE0oBE0pBE0qBE0rBE0sBE0tBE0vBE0yBE00BE01BE03BE04BE05BE08BE09BE0+BE0/BE1CBE1FBE1GBE1HBE1IBE1JBE1LBE1OBE1PBE1QBE1RBE1SBE1TBE1UBE1VBE1XBE1aBE1bBE1cBE1dBE1eBE1hBE1iBE1kBE1lBE1oBE1pBE1qBE1rBE1sBE1tBE1wBE1xBE1yBE1zBE10BE11BE12BE13BE15BE18BE1+BE1/BE2BBE2CBE2DBE2GBE2HBE2IBE2JBE2KBE2LBE2OBE2PBE2QBE2RBE2TBE2WBE2ZBE2aBE2bBE2cBE2dBE2fBE2iBE2jBE2kBE2lBE2mBE2oBE2rBE2sBE2tBE2uBE2vBE2wBE2zBE20BE21BE22BE23BE26BE27BE28BE2/BE3CBE3DBE3FBE3IBE3JBE3LBE3MBE3PBE3QBE3RBE3UBE3XBE3YBE3ZBE3aBE3bBE3dBE3gBE3hBE3iBE3lBE3mBE3nBE3qBE3tBE3uBE3vBE3wBE3xBE3yBE3RCk3SCk3TCk3UCk3XCk3aCk3bCk3cCk3dCk3eCk3fCk25C026C027C028C02/C03CC03DC03EC03FC03GC03HC03IC03JC03KC03NC03OC03PC03QC03RC03SC03TC03UC03WC03ZC03aC03bC03cC03dC03fC03iC03jC03kC03lC03mC03nC03oC03pC03qC03tC03uC03vC03wC03xC03yC03YDE3ZDE3bDE3cDE3fDE3gDE3hDE3iDE3jDE3kDE3lDE3mDE3nDE3qDE3rDE3sDE3vDE3yDE3zDE30DE33DE36DE37DE3+DE3/DE0BDU0EDU0FDU0GDU0HDU0IDU0JDU0MDU0NDU0ODU0PDU0QDU0TDU0VDU0WDU0YDU0ZDU0aDU0dDU0eDU0fDU0gDU0jDU0mDU0nDU0oDU0pDU0qDU0rDU3PE03QE03RE03UE03XE03YE03ZE03aE03bE03cE03fE03gE03hE03iE03jE03mE03nE03oE03pE03qE03rE02LFk2MFk2OFk2RFk2SFk2TFk2UFk2VFk2WFk1LF01MF01NF01QF01TF01UF01VF01WF01XF01YF01bF01cF01dF01gF01hF01kF01lF01nF01qF01rF01sF01tF01uF01xF01yF01zF012F013F014F015F016F017F01+F01/F02AF02BF02CF02EF02HF02IF02JF02KF02LF02NF02QF02RF02UF02VF02WF02XF02YF02ZF02cF02dF02eF02fF02gF02hF02kF02lF02mF02nF02qF02tF02uF02wF02xF020F021F022F023F024F027F028F029F02+F02/F03BF03EF03FF03GF03HF03IF03hHk3iHk3kHk3nHk3oHk3pHk3sHk3vHk3wHk3xHk3yHk3zHk30Hk31Hk32Hk33Hk36Hk37Hk38Hk39Hk3/Hk0CH00FH00GH00HH00IH00JH00LH00hH00iH00jH00kH00nH00qH00rH00sH00tH00uH00vH00wH00xH00yH001H002H003H004H005H006H007H008H00+H01BH01CH01DH01EH01FH01HH01KH01LH01MH01NH01OH01RH01SH01TH01UH01WH01ZH01cH01dH01eH01fH01iH01lH01mH01nH01oH01pH01qH01tH01uH01vH01yH011H012H013H016H019H01+H01/H02AH02BH02CH02DH02EH02GH02JH02LH02MH02OH02PH02QH02TH02VH02WH02YH02ZH02aH02dH02eH02fH02iH02kH02lH02nH02oH02pH025H026H027H028H029H02+H02/H03AH03CH03FH03GH03HH03IH03JH03KH03NH
[truncated: 1,855,466 more chars]
